# Supplementary material for: Transcriptome Sequencing of and Microarray Development for a Helicoverpa zea Cell Line to Investigate In Vitro Insect Cell-Baculovirus Interactions
Source: PLoS One. 2012 May 18;7(5):e36324. doi: 10.1371/journal.pone.0036324 (PMC3356360; doi:10.1371/journal.pone.0036324)
Supplement: Table S1 — Annotation of 27,400 H. zea transcripts, which were used in the microarray. For each sequence, a putative protein name, an E-value, the best-hit species, sequence identity and aligment length from protein BLASTX to UniProtKB/Swiss-Prot database or to the NCBI nr databases are listed. Additionally, gene ontology (GO) terms (obtained from InteproScan), KEGG orthologies (obtained from KEGG Automatic Annotation Server) and enzyme commision (EC) numbers (extracted from BLASTX to UniProtKB/Swiss-Prot database) are shown. (XLSX) [file pone.0036324.s001.xlsx]

## Sheet: Sheet1
# Note: Sequences for all genes are shown in the Supporting information Table S4
GeneID (Combined transcript sets from Oases and ABySS assemblers)	Size (bps)	GO1 (Using InteproScan)	GO2 (Using InteproScan)	GO3 (Using InteproScan)	GO4 (Using InteproScan)	GO5 (Using InteproScan)	KEGG Orthology (Using KEGG Automatic Annotation Server )	EC numbers (UniProtKB/Swiss-Prot,not filtered by Evalue)	Putative protein functions (Using BLASTX to UniProtKB/Swiss-Prot,not filtered by Evalue)	Species (Using BLASTX to UniProtKB/Swiss-Prot,not filtered by Evalue)	prot id (Using BLASTX to UniProtKB/Swiss-Prot,not filtered by Evalue)	E value (Using BLASTX to UniProtKB/Swiss-Prot,not filtered by Evalue)	Identity in amino acid sequence (Using BLASTX to UniProtKB/Swiss-Prot,not filtered by Evalue)	Alignment length(aa) (Using BLASTX to UniProtKB/Swiss-Prot,not filtered by Evalue)	Putative protein functions (Using BLASTX to NCBI nr database, filtered by E value <1e-03)	ProteinID/Species (Using BLASTX to NCBI nr database, filtered by E value <1e-03)	E value (Using BLASTX to NCBI nr database, filtered by E value <1e-03)	Identity in amino acid sequence (Using BLASTX to NCBI nr database, filtered by E value <1e-03)
23315	202	0	0	0	0	0	0		COPII coat assembly protein SEC16	Candida lipolytica Yeast	sp|Q6CEV2|SEC16_YARLI	0.95	35.09	57	#N/A	#N/A	#N/A	#N/A
62423	232	0	0	0	0	0	0		Histone transcription regulator 3 homolog	Yeast	sp|Q6FK87|HIR3_CANGA	6.2	33.33	39	#N/A	#N/A	#N/A	#N/A
113115	525	0	0	0	0	0	0		Ribosomal protein VAR1 mitochondrial	Yeast	sp|P21358|RMAR_CANGA	8.5	25	100	#N/A	#N/A	#N/A	#N/A
Locus_12466_Transcrip	339	0	0	0	0	0	0		Putative oxidoreductase-like protein	Gluconacetobacter xylinus	sp|P21877|ACSA1_GLUXY	0.15	61.54	26	#N/A	#N/A	#N/A	#N/A
Locus_15903_Transcrip	430	0	0	0	0	0	0		DNA double-strand break repair rad50 ATPase	Thermoplasma volcanium (strain ATCC 51530 / DSM 4299 / IFO 15438 / JCM 9571 / GSS1) Thermoplasma volcanium (strain ATCC 51530 / DSM 4299 / JCM 9571 / NBRC 15438 / GSS1)	sp|P58302|RAD50_THEVO	1	30.17	116	dna helicase	gi|332139323|gb|AEE09607.1|putative DNA helicase [Cotesia vestalis bracovirus]	8.52542e-23	67
Locus_16354_Transcrip	396	0	0	0	0	0	0		Protein PXR1	Candida lipolytica Yeast	sp|Q6C1L3|PXR1_YARLI	0.038	26.05	119	#N/A	#N/A	#N/A	#N/A
Locus_1693_Transcrip	1226	0	0	0	0	0	0		Autophagy-related protein 23	Yeast	sp|Q6BHF8|ATG23_DEBHA	0.17	22.02	277	#N/A	#N/A	#N/A	#N/A
Locus_19249_Transcrip	527	0	0	0	0	0	0		Pre-mRNA-splicing factor CWC25	Candida lipolytica Yeast	sp|Q6C1V6|CWC25_YARLI	0.002	30.65	124	#N/A	#N/A	#N/A	#N/A
Locus_19606_Transcrip	470	0	0	0	0	0	0		DNA double-strand break repair rad50 ATPase	Sulfolobus acidocaldarius Sulfolobus acidocaldarius (strain ATCC 33909 / DSM 639 / JCM 8929 / NBRC 15157 / NCIMB 11770)	sp|O33600|RAD50_SULAC	0.59	23.24	142	PREDICTED: similar to GA16901-PA [Tribolium castaneum]	gi|91085305|ref|XP_968758.1|PREDICTED: similar to GA16901-PA [Tribolium castaneum] >gi|270009123|gb|EFA05571.1| hypothetical protein TcasGA2_TC015760 [Tribolium castaneum]	5.57202e-06	44
Locus_19975_Transcrip	286	0	0	0	0	0	0		Ribosomal protein VAR1 mitochondrial	Yeast	sp|Q6DN56|RMAR_KLULA	3.5	41.38	29	#N/A	#N/A	#N/A	#N/A
Locus_24123_Transcrip	393	0	0	0	0	0	0		COPII coat assembly protein SEC16	Candida lipolytica Yeast	sp|Q6CEV2|SEC16_YARLI	0.017	43.4	53	abl interactor 2	gi|270001565|gb|EEZ98012.1|hypothetical protein TcasGA2_TC000412 [Tribolium castaneum]	2.1418e-17	59
Locus_2535_Transcrip	851	0	0	0	0	0	0		Ribosomal protein VAR1 mitochondrial	Yeast	sp|Q6DN56|RMAR_KLULA	3.3	38.78	49	#N/A	#N/A	#N/A	#N/A
Locus_27083_Transcrip	343	0	0	0	0	0	0		Autophagy-related protein 23	Yeast	sp|Q6BHF8|ATG23_DEBHA	0.42	25.25	99	#N/A	#N/A	#N/A	#N/A
Locus_3192_Transcrip	368	0	0	0	0	0	0		Topoisomerase 1-associated factor 1	Yeast	sp|Q6FNX7|TOF1_CANGA	0.72	34.04	47	#N/A	#N/A	#N/A	#N/A
Locus_3772_Transcrip	508	0	0	0	0	0	0		Protein PXR1	Yeast	sp|A5E4P1|PXR1_LODEL	0.0004	30.2	149	solute carrier family 24 (sodium potassium calcium exchanger) member 1	gi|326681243|ref|XP_003201758.1|PREDICTED: hypothetical protein LOC100332194 [Danio rerio]	3.40729e-07	41
Locus_4741_Transcrip	591	0	0	0	0	0	0		Stress response protein NST1	Yeast	sp|A5DXA0|NST1_LODEL	0.006	25	196	#N/A	#N/A	#N/A	#N/A
Locus_8013_Transcrip	225	0	0	0	0	0	0		Cell division cycle protein 48 homolog AF_1297	Archaeoglobus fulgidus Archaeoglobus fulgidus (strain ATCC 49558 / VC-16 / DSM 4304 / JCM 9628 / NBRC 100126)	sp|O28972|Y1297_ARCFU	2e-07	51.06	47	aaa family cdc48 subfamily	gi|332158080|ref|YP_004423359.1|cell division protein CDC48 [Pyrococcus sp. NA2] >gi|331033543|gb|AEC51355.1| cell division protein CDC48 [Pyrococcus sp. NA2]	3.28158e-09	65
Locus_834_Transcrip	4002	0	0	0	0	0	0		pH-response regulator protein RIM20	Candida lipolytica Yeast	sp|Q8WZL4|PALA_YARLI	7.6	42.22	45	#N/A	#N/A	#N/A	#N/A
32794	328	0	0	0	0	0	0		Ribosomal protein VAR1 mitochondrial	Yeast	sp|P21358|RMAR_CANGA	4.7	25.56	90	#N/A	#N/A	#N/A	#N/A
Locus_17082_Transcrip	312	0	0	0	0	0	0		Stress response protein NST1	Yeast	sp|A5DXA0|NST1_LODEL	0.55	34.09	44	#N/A	#N/A	#N/A	#N/A
Locus_24420_Transcrip	452	GO:0005515	0	0	0	0	0		Protein PXR1	Yeast	sp|A5E4P1|PXR1_LODEL	0.0002	33.85	65	#N/A	#N/A	#N/A	#N/A
Locus_26265_Transcrip	346	0	0	0	0	0	0		Topoisomerase 1-associated factor 1	Yeast	sp|Q6FNX7|TOF1_CANGA	0.93	38.3	47	#N/A	#N/A	#N/A	#N/A
Locus_26292_Transcrip	270	0	0	0	0	0	0		Histone transcription regulator 3 homolog	Yeast	sp|Q6FK87|HIR3_CANGA	1.2	39.62	53	#N/A	#N/A	#N/A	#N/A
Locus_3298_Transcrip	385	0	0	0	0	0	0		Protein PXR1	Candida lipolytica Yeast	sp|Q6C1L3|PXR1_YARLI	3.6	56.52	23	#N/A	#N/A	#N/A	#N/A
106524	234	0	0	0	0	0	0	2.4.1.18	14-alpha-glucan-branching enzyme	Synechococcus sp. (strain CC9311)	sp|Q0I8Y2|GLGB_SYNS3	8.1	42.31	26	#N/A	#N/A	#N/A	#N/A
Locus_11053_Transcrip	591	0	0	0	0	0	0	2.4.1.-	13-beta-glucanosyltransferase GAS1	Baker's yeast	sp|P22146|GAS1_YEAST	8.5	36.17	47	#N/A	#N/A	#N/A	#N/A
Locus_11159_Transcrip	443	0	0	0	0	0	0	3.1.2.28	14-dihydroxy-2-naphthoyl-CoA hydrolase	Prochlorococcus marinus subsp. pastoris (strain CCMP1986 / MED4)	sp|Q7V3A9|DNCH_PROMP	5.4	37.74	53	#N/A	#N/A	#N/A	#N/A
Locus_14093_Transcrip	285	0	0	0	0	0	K08967	2.4.1.18	14-alpha-glucan-branching enzyme	Human	sp|Q04446|GLGB_HUMAN	3e-35	68.09	94	#N/A	gi|237651939|gb|ACR08658.1|glucan 1,4-alpha-branching enzyme 1 [Drosophila silvestris]	4.12869e-38	86
Locus_1974_Transcrip	1693	GO:0019509	GO:0046872	GO:0051213	GO:0030528	GO:0045449	K00700	1.13.11.53	12-dihydroxy-3-keto-5-methylthiopentene dioxygenase	Fruit fly	sp|Q6AWN0|MTND_DROME	6e-75	66.11	180	#N/A	gi|110763193|ref|XP_624227.2|PREDICTED: 1,2-dihydroxy-3-keto-5-methylthiopentene dioxygenase-like [Apis mellifera]	5.66149e-97	85
Locus_20381_Transcrip	315	GO:0003824	GO:0005975	GO:0043169	0	0	0	2.4.1.18	14-alpha-glucan-branching enzyme	Filobasidiella neoformans	sp|Q5KP87|GLGB_CRYNE	1e-29	57.28	103	candidate -alpha-glucan branching enzyme from glycoside hydrolase family gh13	gi|242208495|ref|XP_002470098.1|candidate 1,4-alpha-glucan branching enzyme from glycoside hydrolase family GH13 [Postia placenta Mad-698-R] >gi|220730850|gb|EED84701.1| candidate 1,4-alpha-glucan branching enzyme from glycoside hydrolase family GH13 [Postia placenta Mad-698-R]	2.43742e-05	75
Locus_22172_Transcrip	241	0	0	0	0	0	0	2.4.1.18	14-alpha-glucan-branching enzyme	Yeast	sp|Q6CCT1|GLGB_YARLI	3e-27	80	80	#N/A	gi|328711470|ref|XP_001944313.2|PREDICTED: 1,4-alpha-glucan-branching enzyme-like, partial [Acyrthosiphon pisum]	5.42855e-36	90
Locus_28499_Transcrip	267	0	0	0	0	0	K00700		Probable K(+)/H(+) antiporter subunit A/B	Ensifer meliloti	sp|Q52978|PHAAB_RHIME	3.6	47.62	21	#N/A	#N/A	#N/A	#N/A
Locus_5085_Transcrip	774	GO:0003824	GO:0005975	GO:0043169	0	0	0	2.4.1.18	14-alpha-glucan-branching enzyme	Mouse	sp|Q9D6Y9|GLGB_MOUSE	8e-98	64.5	262	starch branching enzyme ii	gi|307180420|gb|EFN68446.1|1,4-alpha-glucan-branching enzyme [Camponotus floridanus]	9.84885e-119	80
Locus_693_Transcrip	467	0	0	0	0	0	0	2.4.1.18	14-alpha-glucan-branching enzyme	Vibrio fischeri (strain ATCC 700601 / ES114)	sp|Q5DZB8|GLGB_VIBF1	2.4	30.95	42	#N/A	#N/A	#N/A	#N/A
Locus_28427_Transcrip	416	0	0	0	0	0	0	2.4.1.34	13-beta-glucan synthase component FKS3	Baker's yeast	sp|Q04952|FKS3_YEAST	8	35.85	53	#N/A	#N/A	#N/A	#N/A
39297	252	0	0	0	0	0	0	5.4.2.1	23-bisphosphoglycerate-independent phosphoglycerate mutase	Parabacteroides distasonis (strain ATCC 8503 / DSM 20701 / NCTC 11152)	sp|A6LFB1|GPMI_PARD8	6.1	38.71	31	#N/A	#N/A	#N/A	#N/A
Locus_12846_Transcrip	1845	0	0	0	0	0	0	5.4.2.1	23-bisphosphoglycerate-independent phosphoglycerate mutase	Flavobacterium psychrophilum (strain JIP02/86 / ATCC 49511)	sp|A6H1H2|GPMI_FLAPJ	9.4	32.88	73	#N/A	#N/A	#N/A	#N/A
Locus_20517_Transcrip	326	0	0	0	0	0	0	5.4.2.1	23-bisphosphoglycerate-independent phosphoglycerate mutase	Campylobacter jejuni subsp. doylei (strain ATCC BAA-1458 / RM4099 / 269.97)	sp|A7H4U3|GPMI_CAMJD	0.56	28.09	89	#N/A	#N/A	#N/A	#N/A
Locus_27353_Transcrip	343	0	0	0	0	0	0	5.4.2.1	23-bisphosphoglycerate-independent phosphoglycerate mutase	Mycoplasma synoviae (strain 53)	sp|Q4A5A8|GPMI_MYCS5	0.32	25.3	83	hypothetical protein SINV_15236 [Solenopsis invicta]	gi|322788534|gb|EFZ14163.1|hypothetical protein SINV_15236 [Solenopsis invicta]	4.26174e-06	55
Locus_7352_Transcrip	905	GO:0006412	0	0	0	0	0	5.4.2.1	23-bisphosphoglycerate-independent phosphoglycerate mutase	Bacillus pumilus (strain SAFR-032)	sp|A8FHJ1|GPMI_BACP2	0.33	22.44	205	transcription factor adf-1	gi|328707450|ref|XP_003243399.1|PREDICTED: hypothetical protein LOC100572797 [Acyrthosiphon pisum]	3.20722e-25	48
Locus_4024_Transcrip	1494	GO:0006725	GO:0008198	GO:0016491	0	0	0	1.13.-.-	45-DOPA dioxygenase extradiol-like protein	Mouse-ear cress	sp|Q949R4|DIOXL_ARATH	1e-34	36.05	258	aromatic ring-opening dioxygenase	gi|212536913|ref|XP_002148612.1|aromatic ring-opening dioxygenase LigB subunit, putative [Penicillium marneffei ATCC 18224] >gi|210068354|gb|EEA22445.1| aromatic ring-opening dioxygenase LigB subunit, putative [Penicillium marneffei ATCC 18224]	1.17827e-54	74
Locus_26165_Transcrip	322	0	0	0	0	0	0	2.5.1.9	67-dimethyl-8-ribityllumazine synthase	Chlorobium luteolum (strain DSM 273)	sp|Q3B1F0|RISB_PELLD	6	44	25	#N/A	#N/A	#N/A	#N/A
Locus_15594_Transcrip	249	0	0	0	0	0	0	2.5.1.9	67-dimethyl-8-ribityllumazine synthase	Staphylothermus marinus (strain ATCC 43588 / DSM 3639 / F1)	sp|A3DLT5|RISB_STAMF	1.6	29.31	58	#N/A	#N/A	#N/A	#N/A
Locus_17251_Transcrip	420	0	0	0	0	0	K03574	2.5.1.9	67-dimethyl-8-ribityllumazine synthase	Chlamydophila abortus	sp|Q5L4Z3|RISB_CHLAB	3.6	32.61	46	#N/A	#N/A	#N/A	#N/A
Locus_13227_Transcrip	1044	GO:0016787	0	0	0	0	0	3.6.1.-	78-dihydro-8-oxoguanine triphosphatase	Rat	sp|P53369|8ODP_RAT	5e-42	53.33	150	#NAME?	gi|321464091|gb|EFX75101.1|hypothetical protein DAPPUDRAFT_306869 [Daphnia pulex]	3.43283e-58	76
Locus_10383_Transcrip	1149	0	0	0	0	0	0	1.3.7.2	1516-dihydrobiliverdin:ferredoxin oxidoreductase	Prochlorococcus marinus subsp. pastoris (strain CCMP1986 / MED4)	sp|Q93SN8|PEBA_PROMP	9.2	34.62	52	#N/A	#N/A	#N/A	#N/A
9046	431	0	0	0	0	0	0	2.-.-.-	(Dimethylallyl)adenosine tRNA methylthiotransferase miaB	Azoarcus sp. (strain BH72)	sp|A1K3J0|MIAB_AZOSB	0.78	48.39	31	#N/A	#N/A	#N/A	#N/A
Locus_17455_Transcrip	405	0	0	0	0	0	0	2.-.-.-	(Dimethylallyl)adenosine tRNA methylthiotransferase miaB	Buchnera aphidicola subsp. Schizaphis graminum	sp|Q8K9C2|MIAB_BUCAP	3.6	33.9	59	#N/A	#N/A	#N/A	#N/A
Locus_20088_Transcrip	520	0	0	0	0	0	0	2.-.-.-	(Dimethylallyl)adenosine tRNA methylthiotransferase miaB	Desulfovibrio vulgaris (strain Hildenborough / ATCC 29579 / NCIMB 8303)	sp|Q72DE5|MIAB_DESVH	0.26	35.29	51	activity-regulated cytoskeleton associated protein 1	gi|224924346|gb|ACN69123.1|Arc2-PA [Stomoxys calcitrans]	2.05991e-19	64
Locus_24150_Transcrip	310	0	0	0	0	0	0	2.-.-.-	(Dimethylallyl)adenosine tRNA methylthiotransferase miaB	Nostoc punctiforme (strain ATCC 29133 / PCC 73102)	sp|B2IT24|MIAB_NOSP7	6.1	35.29	51	#N/A	#N/A	#N/A	#N/A
Locus_4171_Transcrip	695	0	0	0	0	0	0	2.-.-.-	(Dimethylallyl)adenosine tRNA methylthiotransferase miaB	Bdellovibrio bacteriovorus	sp|Q6MLC6|MIAB_BDEBA	2.3	37.5	56	#N/A	#N/A	#N/A	#N/A
Locus_16930_Transcrip	341	0	0	0	0	0	0	2.7.7.59	[Protein-PII] uridylyltransferase	Pseudoalteromonas haloplanktis (strain TAC 125)	sp|Q3IIZ7|GLND_PSEHT	4.7	45.83	24	#N/A	#N/A	#N/A	#N/A
Locus_5938_Transcrip	316	0	0	0	0	0	0	2.7.7.59	[Protein-PII] uridylyltransferase	Pectobacterium carotovorum subsp. carotovorum (strain PC1)	sp|C6DAI1|GLND_PECCP	0.32	31.75	63	#N/A	#N/A	#N/A	#N/A
Locus_11243_Transcrip	2516	0	0	0	0	0	K00898	3.1.3.43	[Pyruvate dehydrogenase [acetyl-transferring]]-phosphatase 1 mitochondrial	Sumatran orangutan	sp|Q5RA52|PDP1_PONAB	1e-94	43.02	451	pyruvate dehydrogenase	gi|345495159|ref|XP_001603980.2|PREDICTED: Pyruvate dehydrogenase [acetyl-transferring]-phosphatase 1-like [Nasonia vitripennis]	3.64952e-175	77
Locus_1205_Transcrip	2835	0	0	0	0	0	0	2.7.11.2	[Pyruvate dehydrogenase [lipoamide]] kinase mitochondrial	Fruit fly	sp|P91622|PDK_DROME	6e-148	64.92	419	pyruvate dehydrogenase	gi|167860162|ref|NP_001108115.1|pyruvate dehydrogenase kinase [Bombyx mori] >gi|165969955|gb|ABY76060.1| pyruvate dehydrogenase kinase [Bombyx mori]	0	95
Locus_20513_Transcrip	744	0	0	0	0	0	K04078	5.3.1.16	1-(5-phosphoribosyl)-5-[(5-phosphoribosylamino)methylideneamino] imidazole-4-carboxamide isomerase	Bacillus cereus (strain ZK / E33L)	sp|Q63DW9|HIS4_BACCZ	1.5	27.27	99	dna helicase	gi|332139323|gb|AEE09607.1|putative DNA helicase [Cotesia vestalis bracovirus]	3.87685e-100	76
Locus_250_Transcrip	738	GO:0005737	GO:0006457	0	0	0	0		10 kDa heat shock protein mitochondrial	Blood fluke	sp|Q5DC69|CH10_SCHJA	3e-27	61.17	103	10 kda heat shock mitochondrial-like	gi|242016119|ref|XP_002428683.1|10 kDa heat shock protein, putative [Pediculus humanus corporis] >gi|212513354|gb|EEB15945.1| 10 kDa heat shock protein, putative [Pediculus humanus corporis]	1.36266e-34	92
Locus_15374_Transcrip	857	0	0	0	0	0	0		104 kDa microneme/rhoptry antigen	Theileria annulata	sp|Q4U9M9|104K_THEAN	5.7	33.87	62	hypothetical protein EAG_03283 [Camponotus floridanus]	gi|307176220|gb|EFN65859.1|hypothetical protein EAG_03283 [Camponotus floridanus]	4.44044e-17	62
Locus_7876_Transcrip	661	0	0	0	0	0	K12852		110 kDa antigen	Plasmodium knowlesi	sp|P13813|110KD_PLAKN	0.002	31.58	114	hypothetical protein [Plasmodium yoelii yoelii str. 17XNL]	gi|83285865|ref|XP_729910.1|hypothetical protein [Plasmodium yoelii yoelii str. 17XNL] >gi|23489064|gb|EAA21475.1| hypothetical protein [Plasmodium yoelii yoelii]	0.000175372	55
Locus_1023_Transcrip	3015	GO:0003924	0	0	0	0	K09568		116 kDa U5 small nuclear ribonucleoprotein component	Mouse	sp|O08810|U5S1_MOUSE	0	72.9	978	116 kda u5 small nuclear ribonucleoprotein component	gi|242021990|ref|XP_002431425.1|116 kDa U5 small nuclear ribonucleoprotein component, putative [Pediculus humanus corporis] >gi|212516706|gb|EEB18687.1| 116 kDa U5 small nuclear ribonucleoprotein component, putative [Pediculus humanus corporis]	0	85
Locus_184_Transcrip	1170	GO:0006457	0	0	0	0	K09568	5.2.1.8	12 kDa FK506-binding protein	Fruit fly	sp|P48375|FKB12_DROME	3e-45	78.7	108	fk506-binding protein	gi|114051243|ref|NP_001040382.1|FK506-binding protein [Bombyx mori] >gi|95102696|gb|ABF51286.1| FK506-binding protein [Bombyx mori]	9.97593e-69	98
Locus_2332_Transcrip	1277	GO:0006457	0	0	0	0	0	5.2.1.8	12 kDa FK506-binding protein	Fruit fly	sp|P48375|FKB12_DROME	4e-45	74.07	108	fk506-binding protein	gi|114052971|ref|NP_001040498.1|FK506-binding protein [Bombyx mori] >gi|95103142|gb|ABF51512.1| FK506-binding protein [Bombyx mori]	3.15908e-64	97
Locus_10417_Transcrip	581	0	0	0	0	0	0	3.1.3.-	14 kDa phosphohistidine phosphatase	Bovine	sp|Q32PA4|PHP14_BOVIN	5e-29	51.22	123	14 kda phosphohistidine phosphatase	gi|114052649|ref|NP_001040265.1|phosphohistidine phosphatase [Bombyx mori] >gi|87248559|gb|ABD36332.1| phosphohistidine phosphatase [Bombyx mori]	9.58056e-56	81
Locus_27163_Transcrip	295	0	0	0	0	0	K06630		14 kDa protein	PMV	sp|Q02123|VNBP_POPMV	2.1	60	20	sd27140p	gi|3721645|dbj|BAA33577.1|unnamed protein product [Bombyx mori]	8.82027e-18	66
Locus_35_Transcrip	2429	GO:0019904	GO:0005634	GO:0006289	0	0	0		14-3-3 protein epsilon	Fruit fly	sp|P92177|1433E_DROME	1e-122	86.04	265	14-3-3 protein beta alpha	gi|300431411|gb|ADK12634.1|14-3-3 epsilon [Plutella xylostella]	3.57232e-80	98
107155	289	0	0	0	0	0	0		14-3-3 protein zeta	Yellowfever mosquito	sp|Q1HR36|1433Z_AEDAE	6e-21	97.67	43	14-3-3 zeta	gi|239736502|gb|ACS12990.1|14-3-3zeta [Helicoverpa armigera]	2.56005e-22	88
112242	239	0	0	0	0	0	K06630		14-3-3 protein zeta	Silk moth	sp|Q2F637|1433Z_BOMMO	1e-10	100	33	#N/A	#N/A	#N/A	#N/A
Locus_1109_Transcrip	3230	GO:0019904	GO:0006281	GO:0006310	0	0	0		14-3-3 protein zeta	Silk moth	sp|Q2F637|1433Z_BOMMO	2e-132	96.76	247	14-3-3 zeta	gi|237636932|gb|ACR07788.1|14-3-3 zeta [Heliothis virescens]	4.40548e-127	99
112837	297	0	0	0	0	0	0		14-3-3 protein zeta	Silk moth	sp|Q2F637|1433Z_BOMMO	2e-16	100	43	14-3-3 zeta	gi|322782478|gb|EFZ10427.1|hypothetical protein SINV_02795 [Solenopsis invicta]	1.73502e-07	97
Locus_3151_Transcrip	1093	0	0	0	0	0	0		14-3-3-like protein C	Soybean	sp|Q96452|1433C_SOYBN	0.43	24.26	136	PREDICTED: hypothetical protein LOC100574845 [Acyrthosiphon pisum]	gi|328700389|ref|XP_003241240.1|PREDICTED: hypothetical protein LOC100574845 [Acyrthosiphon pisum]	1.02771e-103	68
Locus_10817_Transcrip	687	0	0	0	0	0	0		15 kDa selenoprotein	Bovine	sp|A8YXY3|SEP15_BOVIN	1e-35	53.06	147	cg7484	gi|91078330|ref|XP_973321.1|PREDICTED: similar to 15 kDa selenoprotein [Tribolium castaneum] >gi|270003970|gb|EFA00418.1| hypothetical protein TcasGA2_TC003269 [Tribolium castaneum]	2.07942e-75	80
Locus_26384_Transcrip	364	0	0	0	0	0	0		17 kDa surface antigen	Rickettsia bellii (strain RML369-C)	sp|Q1RGK9|17KD_RICBR	1.2	60.87	23	#N/A	#N/A	#N/A	#N/A
Locus_21684_Transcrip	310	GO:0008152	GO:0016491	0	0	0	0	1.1.-.-	17-beta-hydroxysteroid dehydrogenase 13	Rat	sp|Q5M875|DHB13_RAT	1e-16	41.18	102	short-chain dehydrogenase	gi|157125656|ref|XP_001654413.1|short-chain dehydrogenase [Aedes aegypti] >gi|108873529|gb|EAT37754.1| short-chain dehydrogenase [Aedes aegypti]	7.75189e-25	88
Locus_9840_Transcrip	797	GO:0008152	GO:0016491	0	0	0	0	1.1.-.-	17-beta-hydroxysteroid dehydrogenase 13	Human	sp|Q7Z5P4|DHB13_HUMAN	7e-40	46.33	177	short-chain dehydrogenase	gi|332030877|gb|EGI70513.1|Short chain dehydrogenase/reductase family 16C member 6 [Acromyrmex echinatior]	2.10759e-38	73
60218	789	0	0	0	0	0	0	1.1.1.15 1.1.1.62 1.1.1.63	17-beta-hydroxysteroid dehydrogenase type 6	Rat	sp|O54753|H17B6_RAT	7e-13	31.18	186	short-chain dehydrogenase	gi|260907980|gb|ACX53789.1|short-chain dehydrogenase [Heliothis virescens]	6.12815e-114	98
Locus_1330_Transcrip	2852	0	0	0	0	0	0	2.3.1.51	1-acylglycerol-3-phosphate O-acyltransferase ABHD5	Sumatran orangutan	sp|Q5RBI4|ABHD5_PONAB	7e-83	47.77	337	abhydrolase domain-containing protein 4	gi|332017035|gb|EGI57834.1|Abhydrolase domain-containing protein 4 [Acromyrmex echinatior]	1.34567e-109	82
Locus_13649_Transcrip	271	0	0	0	0	0	0	2.3.1.51	1-acyl-sn-glycerol-3-phosphate acyltransferase alpha	Human	sp|Q99943|PLCA_HUMAN	5e-16	44.44	90	1-acyl-sn-glycerol-3-phosphate acyltransferase alpha-like	gi|340711582|ref|XP_003394354.1|PREDICTED: 1-acyl-sn-glycerol-3-phosphate acyltransferase alpha-like [Bombus terrestris]	8.14822e-31	75
Locus_23246_Transcrip	304	GO:0008152	GO:0008415	0	0	0	0	2.3.1.51	1-acyl-sn-glycerol-3-phosphate acyltransferase alpha	Mouse	sp|O35083|PLCA_MOUSE	1e-20	44	100	1-acyl-sn-glycerol-3-phosphate acyltransferase alpha	gi|91092284|ref|XP_968475.1|PREDICTED: similar to CG3812 CG3812-PA [Tribolium castaneum] >gi|270001209|gb|EEZ97656.1| hypothetical protein TcasGA2_TC016200 [Tribolium castaneum]	6.14175e-19	72
Locus_9045_Transcrip	568	GO:0008152	GO:0008415	0	0	0	K13509	2.3.1.51	1-acyl-sn-glycerol-3-phosphate acyltransferase alpha	Mouse	sp|O35083|PLCA_MOUSE	3e-12	31.2	125	1-acyl-sn-glycerol-3-phosphate acyltransferase alpha-like	gi|260907800|gb|ACX53702.1|acyltransferase [Heliothis virescens]	5.16142e-61	80
Locus_9569_Transcrip	1280	GO:0008152	GO:0008415	0	0	0	0	2.3.1.51	1-acyl-sn-glycerol-3-phosphate acyltransferase alpha	Human	sp|Q99943|PLCA_HUMAN	1e-33	33.33	258	1-acyl-sn-glycerol-3-phosphate acyltransferase	gi|260908027|gb|ACX53812.1|acyltransferase [Heliothis virescens]	0	98
Locus_14239_Transcrip	528	GO:0008152	GO:0008415	0	0	0	K13523	2.3.1.51	1-acyl-sn-glycerol-3-phosphate acyltransferase beta	Human	sp|O15120|PLCB_HUMAN	1e-14	50.48	105	1-acyl-sn-glycerol-3-phosphate acyltransferase	gi|260907802|gb|ACX53703.1|acyltransferase [Heliothis virescens]	5.66376e-31	87
Locus_5395_Transcrip	3746	GO:0008152	GO:0008415	0	0	0	0	2.3.1.51	1-acyl-sn-glycerol-3-phosphate acyltransferase gamma	Human	sp|Q9NRZ7|PLCC_HUMAN	1e-73	38.52	379	1-acylglycerol-3-phosphate acyltransferase	gi|156546442|ref|XP_001607215.1|PREDICTED: 1-acyl-sn-glycerol-3-phosphate acyltransferase gamma-like [Nasonia vitripennis]	5.50079e-149	77
Locus_22711_Transcrip	370	GO:0016491	0	0	0	0	0		1-aminocyclopropane-1-carboxylate oxidase homolog 3	Mouse-ear cress	sp|Q8H1S4|ACCH3_ARATH	3e-05	27.27	121	flavone synthase i	gi|283483977|ref|NP_001164469.1|flavone synthase I [Bombyx mori] >gi|214011179|gb|ACJ61346.1| flavone synthase I [Bombyx mori]	1.77062e-51	88
81442	303	0	0	0	0	0	0	1.1.1.267	1-deoxy-D-xylulose 5-phosphate reductoisomerase	Thermosynechococcus elongatus (strain BP-1)	sp|Q8DK30|DXR_THEEB	2.1	28.28	99	---NA---	gi|7496780|pir||T19605hypothetical protein C31C9.5 - Caenorhabditis elegans	0.000189679	47
Locus_25520_Transcrip	252	0	0	0	0	0	0	1.1.1.267	1-deoxy-D-xylulose 5-phosphate reductoisomerase	Bacillus cereus (strain Q1)	sp|B9IVB0|DXR_BACCQ	7.9	48	25	#N/A	#N/A	#N/A	#N/A
Locus_27459_Transcrip	406	0	0	0	0	0	0	1.1.1.267	1-deoxy-D-xylulose 5-phosphate reductoisomerase	Pelotomaculum thermopropionicum (strain DSM 13744 / JCM 10971 / SI)	sp|A5D2U3|DXR_PELTS	0.32	34.04	47	#N/A	#N/A	#N/A	#N/A
Locus_15790_Transcrip	393	0	0	0	0	0	0	2.2.1.7	1-deoxy-D-xylulose-5-phosphate synthase	Chlamydia trachomatis serovar A (strain HAR-13 / ATCC VR-571B)	sp|Q3KM28|DXS_CHLTA	0.55	33.33	48	hypothetical protein SINV_05289 [Solenopsis invicta]	gi|322795429|gb|EFZ18186.1|hypothetical protein SINV_05289 [Solenopsis invicta]	3.87098e-05	50
Locus_29863_Transcrip	257	0	0	0	0	0	0	2.2.1.7	1-deoxy-D-xylulose-5-phosphate synthase	Mycobacterium abscessus (strain ATCC 19977 / DSM 44196)	sp|B1MCU7|DXS_MYCA9	2.7	34.48	58	#N/A	#N/A	#N/A	#N/A
Locus_6710_Transcrip	292	0	0	0	0	0	0	2.2.1.7	1-deoxy-D-xylulose-5-phosphate synthase	Clostridium tetani	sp|Q894H0|DXS_CLOTE	2.7	25.37	67	#N/A	#N/A	#N/A	#N/A
Locus_8401_Transcrip	866	0	0	0	0	0	0	2.2.1.7	1-deoxy-D-xylulose-5-phosphate synthase	Clostridium oremlandii (strain OhILAs)	sp|A8MFI7|DXS_ALKOO	2.6	21.05	114	transposable element p transposase	gi|328705463|ref|XP_003242815.1|PREDICTED: hypothetical protein LOC100570122 [Acyrthosiphon pisum]	2.54808e-18	52
Locus_9025_Transcrip	450	0	0	0	0	0	0	2.2.1.7	1-deoxy-D-xylulose-5-phosphate synthase	Leptospira interrogans	sp|Q8F153|DXS_LEPIN	9.7	35	60	#N/A	#N/A	#N/A	#N/A
Locus_25010_Transcrip	274	0	0	0	0	0	0	2.7.1.15	1-phosphatidylinositol-3-phosphate 5-kinase	Mouse	sp|Q9Z1T6|FYV1_MOUSE	1e-24	54.55	88	fyve finger-containing phosphoinositide	gi|74218235|dbj|BAB30626.3|unnamed protein product [Mus musculus]	1.47943e-26	71
Locus_27165_Transcrip	395	0	0	0	0	0	0	2.7.1.15	1-phosphatidylinositol-3-phosphate 5-kinase	Slime mold	sp|B0G126|FYV1_DICDI	1.2	29.03	93	#N/A	#N/A	#N/A	#N/A
Locus_28808_Transcrip	201	GO:0016307	GO:0046488	0	0	0	0	2.7.1.15	1-phosphatidylinositol-3-phosphate 5-kinase	Mouse	sp|Q9Z1T6|FYV1_MOUSE	4e-13	56.14	57	1-phosphatidylinositol-3-phosphate 5-kinase	gi|345491483|ref|XP_001605733.2|PREDICTED: 1-phosphatidylinositol-3-phosphate 5-kinase-like [Nasonia vitripennis]	2.80692e-18	69
Locus_28809_Transcrip	880	0	0	0	0	0	K00921	2.7.1.15	1-phosphatidylinositol-3-phosphate 5-kinase	Human	sp|Q9Y2I7|FYV1_HUMAN	3e-12	37.9	124	phosphatidylinositol-3-phosphate phosphatidylinositol 5- type iii	gi|62859909|ref|NP_001017315.1|phosphoinositide kinase, FYVE finger containing [Xenopus (Silurana) tropicalis] >gi|89273402|emb|CAJ82735.1| phosphatidylinositol-3-phosphate/phosphatidylinositol 5-kinase, type III [Xenopus (Silurana) tropicalis]	9.73504e-15	50
Locus_4942_Transcrip	959	GO:0016307	GO:0046488	0	0	0	0	2.7.1.15	1-phosphatidylinositol-3-phosphate 5-kinase	Human	sp|Q9Y2I7|FYV1_HUMAN	4e-23	59.57	94	1-phosphatidylinositol-3-phosphate 5-kinase	gi|62859909|ref|NP_001017315.1|phosphoinositide kinase, FYVE finger containing [Xenopus (Silurana) tropicalis] >gi|89273402|emb|CAJ82735.1| phosphatidylinositol-3-phosphate/phosphatidylinositol 5-kinase, type III [Xenopus (Silurana) tropicalis]	3.21527e-20	70
Locus_26050_Transcrip	236	0	0	0	0	0	0	2.7.1.15	1-phosphatidylinositol-3-phosphate 5-kinase fab1	Fission yeast	sp|O59722|FAB1_SCHPO	0.0002	45.28	53	fyve finger-containing phosphoinositide	gi|242009097|ref|XP_002425329.1|FYVE finger-containing phosphoinositide kinase, putative [Pediculus humanus corporis] >gi|212509103|gb|EEB12591.1| FYVE finger-containing phosphoinositide kinase, putative [Pediculus humanus corporis]	9.25716e-11	74
Locus_26185_Transcrip	292	GO:0003676	0	0	0	0	0	2.7.1.15	1-phosphatidylinositol-3-phosphate 5-kinase FAB1	Baker's yeast	sp|P34756|FAB1_YEAST	1.6	25.97	77	AGAP001340-PA [Anopheles gambiae str. PEST]	gi|118794901|ref|XP_321803.3|AGAP001340-PA [Anopheles gambiae str. PEST] >gi|116116517|gb|EAA01108.3| AGAP001340-PA [Anopheles gambiae str. PEST]	0.000287474	50
Locus_3878_Transcrip	800	0	0	0	0	0	0	2.7.1.15	1-phosphatidylinositol-3-phosphate 5-kinase fab1	Fission yeast	sp|O59722|FAB1_SCHPO	8.7	33.9	59	#N/A	#N/A	#N/A	#N/A
Locus_948_Transcrip	1661	0	0	0	0	0	0	2.7.1.15	1-phosphatidylinositol-3-phosphate 5-kinase FAB1	Baker's yeast	sp|P34756|FAB1_YEAST	0.04	26.44	87	hypothetical protein Phum_PHUM499560 [Pediculus humanus corporis]	gi|242020714|ref|XP_002430797.1|hypothetical protein Phum_PHUM499560 [Pediculus humanus corporis] >gi|212515994|gb|EEB18059.1| hypothetical protein Phum_PHUM499560 [Pediculus humanus corporis]	3.50349e-05	50
Locus_15328_Transcrip	659	GO:0005515	0	0	0	0	0	3.1.4.11	1-phosphatidylinositol-45-bisphosphate phosphodiesterase gamma-1	Rat	sp|P10686|PLCG1_RAT	1e-57	53.33	225	phospholipase c gamma	gi|284813577|ref|NP_001165394.1|phospholipase C gamma [Bombyx mori] >gi|283536456|gb|ADB25315.1| phospholipase C gamma [Bombyx mori]	1.01351e-123	91
Locus_20649_Transcrip	344	0	0	0	0	0	0	3.1.4.11	1-phosphatidylinositol-45-bisphosphate phosphodiesterase epsilon-1	Human	sp|Q9P212|PLCE1_HUMAN	7.9	36.84	38	#N/A	#N/A	#N/A	#N/A
Locus_23493_Transcrip	359	GO:0004435	GO:0006629	GO:0023034	0	0	0	3.1.4.11	1-phosphatidylinositol-45-bisphosphate phosphodiesterase gamma-1	Rat	sp|P10686|PLCG1_RAT	7e-34	56.3	119	phospholipase c gamma	gi|284813577|ref|NP_001165394.1|phospholipase C gamma [Bombyx mori] >gi|283536456|gb|ADB25315.1| phospholipase C gamma [Bombyx mori]	3.53176e-65	93
Locus_23572_Transcrip	311	GO:0005515	0	0	0	0	0	3.1.4.11	1-phosphatidylinositol-45-bisphosphate phosphodiesterase gamma-1	Bovine	sp|P08487|PLCG1_BOVIN	2e-17	53.85	104	phospholipase c gamma	gi|284813577|ref|NP_001165394.1|phospholipase C gamma [Bombyx mori] >gi|283536456|gb|ADB25315.1| phospholipase C gamma [Bombyx mori]	1.43938e-38	92
Locus_24104_Transcrip	295	GO:0004435	GO:0006629	GO:0007165	0	0	K05859	3.1.4.11	1-phosphatidylinositol-45-bisphosphate phosphodiesterase gamma-1	Rat	sp|P10686|PLCG1_RAT	1e-21	51.69	89	phospholipase c gamma	gi|284813577|ref|NP_001165394.1|phospholipase C gamma [Bombyx mori] >gi|283536456|gb|ADB25315.1| phospholipase C gamma [Bombyx mori]	3.30333e-46	88
Locus_6990_Transcrip	1374	GO:0004435	GO:0006629	GO:0023034	0	0	0	3.1.4.11	1-phosphatidylinositol-45-bisphosphate phosphodiesterase gamma-1	Human	sp|P19174|PLCG1_HUMAN	4e-116	49.55	440	phospholipase c gamma	gi|284813577|ref|NP_001165394.1|phospholipase C gamma [Bombyx mori] >gi|283536456|gb|ADB25315.1| phospholipase C gamma [Bombyx mori]	0	91
29816	219	0	0	0	0	0	0	3.1.4.11	1-phosphatidylinositol-45-bisphosphate phosphodiesterase epsilon-1	Human	sp|Q9P212|PLCE1_HUMAN	0.32	42.5	40	#N/A	#N/A	#N/A	#N/A
Locus_16838_Transcrip	281	0	0	0	0	0	0	3.1.4.11	1-phosphatidylinositol-45-bisphosphate phosphodiesterase zeta-1	Bovine	sp|Q1RML2|PLCZ1_BOVIN	1.6	32.31	65	#N/A	#N/A	#N/A	#N/A
Locus_26115_Transcrip	205	GO:0005515	0	0	0	0	0	3.1.4.11	1-phosphatidylinositol-45-bisphosphate phosphodiesterase gamma-2	Human	sp|P16885|PLCG2_HUMAN	2e-09	42.25	71	1-phosphatidylinositol- -bisphosphate phosphodiesterase gamma-1	gi|284813577|ref|NP_001165394.1|phospholipase C gamma [Bombyx mori] >gi|283536456|gb|ADB25315.1| phospholipase C gamma [Bombyx mori]	6.05281e-34	95
Locus_18976_Transcrip	444	0	0	0	0	0	0	2.7.1.56	1-phosphofructokinase	Xanthomonas campestris pv. campestris	sp|P23354|K1PF_XANCP	0.026	31.03	87	#N/A	#N/A	#N/A	#N/A
Locus_11384_Transcrip	1883	0	0	0	0	0	0	3.1.4.-	2'5'-phosphodiesterase 12	Rat	sp|Q6AXQ5|PDE12_RAT	1e-93	41.98	455	2 -phosphodiesterase 12	gi|91082233|ref|XP_972708.1|PREDICTED: similar to 2-phosphodiesterase [Tribolium castaneum] >gi|270007451|gb|EFA03899.1| hypothetical protein TcasGA2_TC014029 [Tribolium castaneum]	0	64
Locus_2984_Transcrip	2893	0	0	0	0	0	0		227 kDa spindle- and centromere-associated protein	Parascaris univalens	sp|O61308|PUMA_PARUN	0.64	36.92	65	#N/A	#N/A	#N/A	#N/A
30676	200	0	0	0	0	0	0	2.1.1.189	23S rRNA (uracil-5-)-methyltransferase RumB	Shewanella loihica (strain ATCC BAA-1088 / PV-4)	sp|A3QB25|RUMB_SHELP	3.6	50	32	#N/A	#N/A	#N/A	#N/A
Locus_9535_Transcrip	279	0	0	0	0	0	0		25 kDa integral membrane protein	Blood fluke	sp|P91799|IM25_SCHJA	2.1	40.62	32	#N/A	#N/A	#N/A	#N/A
94808	255	0	0	0	0	0	K03064	1.14.13.13	25-hydroxyvitamin D-1 alpha hydroxylase mitochondrial	Mouse	sp|O35084|CP27B_MOUSE	2.7	38.78	49	#N/A	#N/A	#N/A	#N/A
Locus_8575_Transcrip	1338	GO:0005524	0	0	0	0	K03062		26S protease regulatory subunit 10B	Thirteen-lined ground squirrel	sp|P62335|PRS10_SPETR	0	88.05	385	26s protease regulatory subunit s10b	gi|2960216|emb|CAA11285.1|26S proteasome regulatory ATPase subunit 10b (S10b) [Manduca sexta]	0	98
Locus_2087_Transcrip	1526	GO:0005524	0	0	0	0	K03065		26S protease regulatory subunit 4	Fruit fly	sp|P48601|PRS4_DROME	0	96.58	439	26s protease regulatory subunit 4	gi|194910105|ref|XP_001982075.1|GG12390 [Drosophila erecta] >gi|195445240|ref|XP_002070237.1| GK11948 [Drosophila willistoni] >gi|195505012|ref|XP_002099325.1| GE10845 [Drosophila yakuba] >gi|190656713|gb|EDV53945.1| GG12390 [Drosophila erecta] >gi|194166322|gb|EDW81223.1| GK11948 [Drosophila willistoni] >gi|194185426|gb|EDW99037.1| GE10845 [Drosophila yakuba]	0	98
Locus_562_Transcrip	1512	GO:0005524	0	0	0	0	K03063		26S protease regulatory subunit 6A	Rat	sp|Q63569|PRS6A_RAT	0	85.22	433	26s protease regulatory subunit 6a	gi|308512763|gb|ADO33035.1|proteasome 26S subunit 6A [Biston betularia]	0	99
Locus_630_Transcrip	1419	GO:0005524	0	0	0	0	K03061		26S protease regulatory subunit 6B	Tobacco hawkmoth	sp|P46507|PRS6B_MANSE	0	98.78	409	26s protease regulatory subunit 6b	gi|1172638|sp|P46507.1|PRS6B_MANSERecName: Full=26S protease regulatory subunit 6B; AltName: Full=ATPase MS73 >gi|559486|emb|CAA86294.1| DEAD-box ATPase [Manduca sexta]	0	98
Locus_224_Transcrip	1701	GO:0005524	0	0	0	0	K03066		26S protease regulatory subunit 7	African clawed frog	sp|P46472|PRS7_XENLA	0	91.47	434	26s protease regulatory subunit 7	gi|91088885|ref|XP_972389.1|PREDICTED: similar to Rpt1 CG1341-PA [Tribolium castaneum] >gi|270012350|gb|EFA08798.1| hypothetical protein TcasGA2_TC006492 [Tribolium castaneum]	1.30067e-178	98
Locus_3740_Transcrip	1350	GO:0005524	0	0	0	0	0		26S protease regulatory subunit 8	Tobacco hawkmoth	sp|P54814|PRS8_MANSE	0	99.75	402	26s protease regulatory subunit 8	gi|1709799|sp|P54814.1|PRS8_MANSERecName: Full=26S protease regulatory subunit 8; AltName: Full=Protein 18-56 >gi|1167963|gb|AAC46996.1| 18-56 protein [Manduca sexta]	0	99
Locus_6599_Transcrip	403	0	0	0	0	0	K03032		26S proteasome complex subunit DSS1	Mouse	sp|P60897|DSS1_MOUSE	4e-10	71.19	59	26 proteasome complex subunit dss1	gi|91079086|ref|XP_975269.1|PREDICTED: hypothetical protein [Tribolium castaneum] >gi|270004207|gb|EFA00655.1| hypothetical protein TcasGA2_TC003531 [Tribolium castaneum]	8.21934e-17	87
Locus_2623_Transcrip	3311	0	0	0	0	0	K06694		26S proteasome non-ATPase regulatory subunit 1	Fruit fly	sp|Q9V3P6|PSMD1_DROME	0	72.12	997	26s proteasome non-atpase regulatory subunit 1-like	gi|91082073|ref|XP_966419.1|PREDICTED: similar to 26S proteasome non-ATPase regulatory subunit 1 isoform 1 [Tribolium castaneum]	0	85
Locus_17146_Transcrip	937	GO:0005515	0	0	0	0	0		26S proteasome non-ATPase regulatory subunit 10	Mouse	sp|Q9Z2X2|PSD10_MOUSE	7e-39	41.38	203	26s proteasome non-atpase regulatory subunit 10	gi|270005658|gb|EFA02106.1|hypothetical protein TcasGA2_TC007750 [Tribolium castaneum]	1.07202e-54	71
Locus_15635_Transcrip	234	0	0	0	0	0	K03036		26S proteasome non-ATPase regulatory subunit 10	Rat	sp|Q9Z2X3|PSD10_RAT	0.086	33.33	45	#N/A	#N/A	#N/A	#N/A
Locus_1765_Transcrip	1924	GO:0005515	0	0	0	0	K03035		26S proteasome non-ATPase regulatory subunit 11	Mouse	sp|Q8BG32|PSD11_MOUSE	2e-121	63.81	420	26s proteasome non-atpase regulatory subunit 11	gi|48097764|ref|XP_391945.1|PREDICTED: 26S proteasome non-ATPase regulatory subunit 11-like isoform 1 [Apis mellifera]	0	89
Locus_907_Transcrip	1762	GO:0005515	GO:0045454	0	0	0	K03039		26S proteasome non-ATPase regulatory subunit 12	Bovine	sp|Q2KJ25|PSD12_BOVIN	5e-142	59.78	445	26s proteasome non-atpase regulatory subunit 12	gi|114052086|ref|NP_001040208.1|proteasome 26S non-ATPase subunit 12 [Bombyx mori] >gi|87248393|gb|ABD36249.1| proteasome 26S non-ATPase subunit 12 [Bombyx mori]	0	96
105600	515	0	0	0	0	0	0		26S proteasome non-ATPase regulatory subunit 13	Chicken	sp|P84169|PSD13_CHICK	2e-42	50.3	169	26s proteasome non-atpase regulatory subunit 13	gi|114051770|ref|NP_001040331.1|26S proteasome non-ATPase regulatory subunit 13 [Bombyx mori] >gi|87248647|gb|ABD36376.1| 26S proteasome non-ATPase regulatory subunit 13 [Bombyx mori]	1.80399e-61	87
Locus_19314_Transcrip	428	GO:0005515	0	0	0	0	K03030		26S proteasome non-ATPase regulatory subunit 13	Rat	sp|B0BN93|PSD13_RAT	3e-25	44.88	127	26s proteasome non-atpase regulatory subunit 13	gi|114051770|ref|NP_001040331.1|26S proteasome non-ATPase regulatory subunit 13 [Bombyx mori] >gi|87248647|gb|ABD36376.1| 26S proteasome non-ATPase regulatory subunit 13 [Bombyx mori]	1.64134e-18	79
Locus_574_Transcrip	1356	GO:0005515	0	0	0	0	0	3.4.19.-	26S proteasome non-ATPase regulatory subunit 14	Fruit fly	sp|Q9V3H2|PSDE_DROME	4e-153	95.39	282	26s proteasome non-atpase regulatory subunit 14	gi|114052633|ref|NP_001040263.1|26S proteasome non-ATPase regulatory subunit 14 [Bombyx mori] >gi|87248555|gb|ABD36330.1| 26S proteasome non-ATPase regulatory subunit 14 [Bombyx mori]	0	99
Locus_22365_Transcrip	453	0	0	0	0	0	K03028		26S proteasome non-ATPase regulatory subunit 2	Slime mold	sp|Q54BC6|PSMD2_DICDI	1.1	34.09	44	#N/A	#N/A	#N/A	#N/A
Locus_3643_Transcrip	3000	0	0	0	0	0	K03029		26S proteasome non-ATPase regulatory subunit 2	Sumatran orangutan	sp|Q5R9I6|PSMD2_PONAB	0	55.59	912	26s proteasome non-atpase regulatory subunit 2	gi|328716936|ref|XP_001945112.2|PREDICTED: 26S proteasome non-ATPase regulatory subunit 2-like [Acyrthosiphon pisum]	1.50529e-168	78
Locus_397_Transcrip	1380	0	0	0	0	0	0		26S proteasome non-ATPase regulatory subunit 4	Fruit fly	sp|P55035|PSMD4_DROME	9e-101	59.11	384	26s proteasome non-atpase subunit 4	gi|261335991|emb|CBH09271.1|putative proteasome 26S non ATPase subunit 4 [Heliconius melpomene]	0	96
Locus_17218_Transcrip	648	0	0	0	0	0	K03037		26S proteasome non-ATPase regulatory subunit 6	Mouse	sp|Q99JI4|PSMD6_MOUSE	3.5	28.81	59	#N/A	#N/A	#N/A	#N/A
Locus_703_Transcrip	1289	GO:0006412	0	0	0	0	K03038		26S proteasome non-ATPase regulatory subunit 6	Human	sp|Q15008|PSMD6_HUMAN	1e-72	43.01	379	26s proteasome non-atpase regulatory subunit 6	gi|242006070|ref|XP_002423879.1|26S proteasome non-ATPase regulatory subunit, putative [Pediculus humanus corporis] >gi|212507125|gb|EEB11141.1| 26S proteasome non-ATPase regulatory subunit, putative [Pediculus humanus corporis]	3.1851e-106	66
Locus_5875_Transcrip	1113	GO:0005515	0	0	0	0	K03031		26S proteasome non-ATPase regulatory subunit 7	Fruit fly	sp|P26270|PSD7_DROME	1e-131	86.11	288	26s proteasome non-atpase regulatory subunit 7	gi|114052713|ref|NP_001040543.1|proteasome 26S non-ATPase subunit 7 [Bombyx mori] >gi|95103074|gb|ABF51478.1| proteasome 26S non-ATPase subunit 7 [Bombyx mori]	0	98
Locus_2697_Transcrip	847	0	0	0	0	0	K06693		26S proteasome non-ATPase regulatory subunit 8	Mouse	sp|Q9CX56|PSMD8_MOUSE	9e-78	60.87	253	26s proteasome non-atpase regulatory subunit 8	gi|307192528|gb|EFN75716.1|26S proteasome non-ATPase regulatory subunit 8 [Harpegnathos saltator]	3.38418e-82	80
Locus_17489_Transcrip	451	0	0	0	0	0	0		26S proteasome non-ATPase regulatory subunit 9	Mouse	sp|Q9CR00|PSMD9_MOUSE	1e-18	53.16	79	26s proteasome non-atpase regulatory	gi|151301186|ref|NP_001093084.1|proteasome 26S non-ATPase subunit 9 [Bombyx mori] >gi|87248565|gb|ABD36335.1| proteasome 26S non-ATPase subunit 9 [Bombyx mori]	9.79312e-28	79
Locus_3793_Transcrip	1107	GO:0005515	0	0	0	0	0		26S proteasome non-ATPase regulatory subunit 9	Bovine	sp|Q3SZ19|PSMD9_BOVIN	4e-16	49.41	85	26s proteasome non-atpase regulatory subunit 9	gi|151301186|ref|NP_001093084.1|proteasome 26S non-ATPase subunit 9 [Bombyx mori] >gi|87248565|gb|ABD36335.1| proteasome 26S non-ATPase subunit 9 [Bombyx mori]	3.54336e-23	72
Locus_1668_Transcrip	3397	GO:0005737	GO:0006412	0	0	0	0		27 kDa hemolymph protein	Greater wax moth	sp|P83632|P27K_GALME	1e-40	38.6	215	27 kda hemolymph protein	gi|307192147|gb|EFN75475.1|27 kDa hemolymph protein [Harpegnathos saltator]	4.51473e-43	57
Locus_9617_Transcrip	380	0	0	0	0	0	0		27 kDa lipoprotein antigen	Mycobacterium intracellulare	sp|Q03490|MI43_MYCIT	3.6	34.55	55	#N/A	#N/A	#N/A	#N/A
Locus_26997_Transcrip	206	0	0	0	0	0	0		27 kDa virion core protein	RFV	sp|P25952|V27K_RFVKA	3.6	21.57	51	#N/A	#N/A	#N/A	#N/A
Locus_1006_Transcrip	1674	0	0	0	0	0	0		28 kDa heat- and acid-stable phosphoprotein	Rat	sp|Q62785|HAP28_RAT	9e-10	60.61	66	28 kda heat- and acid-stable phosphoprotein	gi|270011801|gb|EFA08249.1|hypothetical protein TcasGA2_TC005877 [Tribolium castaneum]	4.22668e-19	75
Locus_746_Transcrip	676	GO:0003735	GO:0005622	GO:0005840	0	0	0		28S ribosomal protein S10 mitochondrial	Fruit fly	sp|Q9VFB2|RT10_DROME	1e-41	57.66	137	mitochondrial ribosomal protein s10	gi|114051477|ref|NP_001040362.1|mitochondrial ribosomal protein S10 [Bombyx mori] >gi|95102636|gb|ABF51256.1| mitochondrial ribosomal protein S10 [Bombyx mori]	2.73516e-93	86
Locus_1411_Transcrip	738	GO:0003735	GO:0005622	GO:0005840	0	0	0		28S ribosomal protein S11 mitochondrial	Human	sp|P82912|RT11_HUMAN	4e-23	49.26	136	mitochondrial ribosomal protein s11	gi|91087153|ref|XP_975332.1|PREDICTED: similar to AGAP003644-PA [Tribolium castaneum]	7.12787e-55	81
Locus_611_Transcrip	533	GO:0003735	GO:0005622	GO:0005840	0	0	0		28S ribosomal protein S14 mitochondrial	Bovine	sp|Q6B860|RT14_BOVIN	8e-30	46.49	114	mitochondrial 28s ribosomal protein s14	gi|153792367|ref|NP_001093268.1|mitochondrial 28S ribosomal protein S14 [Bombyx mori] >gi|95102828|gb|ABF51355.1| mitochondrial 28S ribosomal protein S14 [Bombyx mori]	4.26655e-78	94
Locus_350_Transcrip	1015	GO:0003735	GO:0005622	GO:0005840	0	0	0		28S ribosomal protein S15 mitochondrial	Fruit fly	sp|Q8WTC1|RT15_DROME	1e-53	40.89	247	28s ribosomal protein mitochondrial precursor	gi|118786746|ref|XP_315624.3|AGAP005615-PA [Anopheles gambiae str. PEST] >gi|116126469|gb|EAA11722.3| AGAP005615-PA [Anopheles gambiae str. PEST]	1.79049e-78	70
Locus_2925_Transcrip	686	GO:0005488	GO:0006810	GO:0016020	0	0	0		28S ribosomal protein S17 mitochondrial	Bovine	sp|P82916|RT17_BOVIN	9e-18	44.21	95	mitochondrial ribosomal protein s17	gi|91087591|ref|XP_972027.1|PREDICTED: similar to GA18111-PA [Tribolium castaneum] >gi|270009430|gb|EFA05878.1| hypothetical protein TcasGA2_TC008690 [Tribolium castaneum]	7.10521e-68	78
Locus_490_Transcrip	592	GO:0003735	GO:0005622	GO:0005840	0	0	0		28S ribosomal protein S18a mitochondrial	Mouse	sp|Q99N85|RT18A_MOUSE	1e-11	40.21	97	mitochondrial ribosomal protein s18a	gi|158291025|ref|XP_312545.3|AGAP002407-PA [Anopheles gambiae str. PEST] >gi|157018176|gb|EAA44943.3| AGAP002407-PA [Anopheles gambiae str. PEST]	2.68775e-45	71
Locus_2628_Transcrip	662	GO:0003735	GO:0005622	GO:0005840	0	0	0		28S ribosomal protein S18b mitochondrial	Rhesus macaque	sp|Q5TM62|RT18B_MACMU	2e-31	42.62	183	28s ribosomal protein mitochondrial	gi|157704353|gb|ABV68865.1|RPS18 [Trichoplusia ni]	6.54304e-110	92
Locus_7180_Transcrip	577	GO:0003735	GO:0005622	GO:0005840	0	0	0		28S ribosomal protein S18c mitochondrial	Bovine	sp|P82917|RT18C_BOVIN	9e-26	53.39	118	ubiquitin fusion degradation protein 2	gi|153791409|ref|NP_001093290.1|mitochondrial 28S ribosomal protein S18c [Bombyx mori] >gi|129562655|gb|ABO31093.1| mitochondrial 28S ribosomal protein S18c [Bombyx mori]	4.00743e-58	75
Locus_9831_Transcrip	791	GO:0003735	GO:0005622	GO:0005840	0	0	0		28S ribosomal protein S2 mitochondrial	Mouse	sp|Q924T2|RT02_MOUSE	1e-65	58.45	207	mitochondrial ribosomal protein s2	gi|194766019|ref|XP_001965122.1|GF21552 [Drosophila ananassae] >gi|190617732|gb|EDV33256.1| GF21552 [Drosophila ananassae]	6.02288e-105	85
Locus_17845_Transcrip	335	GO:0003735	GO:0005622	GO:0005840	0	0	0		28S ribosomal protein S21 mitochondrial	Human	sp|P82921|RT21_HUMAN	9e-15	50	72	mitochondrial ribosomal protein s21	gi|114053327|ref|NP_001040342.1|mitochondrial ribosomal protein S21 [Bombyx mori] >gi|95102566|gb|ABF51221.1| mitochondrial ribosomal protein S21 [Bombyx mori]	8.70046e-47	97
Locus_4781_Transcrip	1373	0	0	0	0	0	0		28S ribosomal protein S22 mitochondrial	Bovine	sp|P82649|RT22_BOVIN	7e-44	35.12	299	28s ribosomal protein mitochondrial	gi|170041364|ref|XP_001848435.1|mitochondrial 28S ribosomal protein S22 [Culex quinquefasciatus] >gi|167864944|gb|EDS28327.1| mitochondrial 28S ribosomal protein S22 [Culex quinquefasciatus]	2.6168e-85	64
Locus_3763_Transcrip	732	0	0	0	0	0	0		28S ribosomal protein S23 mitochondrial	Human	sp|Q9Y3D9|RT23_HUMAN	1e-15	40.17	117	mitochondrial ribosomal protein	gi|148298715|ref|NP_001091803.1|putative mitochondrial ribosomal protein [Bombyx mori] >gi|116272509|gb|ABJ97190.1| putative mitochondrial ribosomal protein [Bombyx mori]	5.49028e-59	84
Locus_4740_Transcrip	678	0	0	0	0	0	0		28S ribosomal protein S24 mitochondrial	Fruit fly	sp|Q9VCC3|RT24_DROME	8e-62	75.86	145	mitochondrial ribosomal	gi|195037038|ref|XP_001989972.1|GH19088 [Drosophila grimshawi] >gi|193894168|gb|EDV93034.1| GH19088 [Drosophila grimshawi]	3.86006e-68	88
Locus_206_Transcrip	1463	0	0	0	0	0	0		28S ribosomal protein S27 mitochondrial	Bovine	sp|Q32PI8|RT27_BOVIN	6e-09	24.37	197	28s ribosomal protein mitochondrial	gi|322795055|gb|EFZ17903.1|hypothetical protein SINV_11622 [Solenopsis invicta]	2.62304e-84	60
Locus_4180_Transcrip	767	GO:0032313	0	0	0	0	0		28S ribosomal protein S28 mitochondrial	Mouse	sp|Q9CY16|RT28_MOUSE	4e-31	50	140	mitochondrial 28s ribosomal protein s28	gi|170038522|ref|XP_001847098.1|mitochondrial 28S ribosomal protein S28 [Culex quinquefasciatus] >gi|167882241|gb|EDS45624.1| mitochondrial 28S ribosomal protein S28 [Culex quinquefasciatus]	8.15794e-58	83
Locus_6610_Transcrip	1235	GO:0005761	GO:0006915	GO:0015935	0	0	0		28S ribosomal protein S29 mitochondrial	Human	sp|P51398|RT29_HUMAN	1e-69	39.5	362	mitochondrial ribosomal	gi|195027127|ref|XP_001986435.1|GH20533 [Drosophila grimshawi] >gi|193902435|gb|EDW01302.1| GH20533 [Drosophila grimshawi]	1.97398e-109	70
Locus_6953_Transcrip	1838	GO:0003735	GO:0005739	GO:0005840	0	0	0		28S ribosomal protein S30 mitochondrial	Bovine	sp|P82924|RT30_BOVIN	5e-20	42.86	119	28s ribosomal protein mitochondrial	gi|158302492|ref|XP_322027.4|AGAP001134-PA [Anopheles gambiae str. PEST] >gi|157012978|gb|EAA01009.5| AGAP001134-PA [Anopheles gambiae str. PEST]	1.1547e-145	65
45223	289	0	0	0	0	0	0		28S ribosomal protein S31 mitochondrial	Mouse	sp|Q61733|RT31_MOUSE	0.022	37.88	66	#N/A	#N/A	#N/A	#N/A
Locus_4751_Transcrip	1244	0	0	0	0	0	0		28S ribosomal protein S31 mitochondrial	Human	sp|Q92665|RT31_HUMAN	1e-32	35.32	269	mitochondrial ribosomal protein s31	gi|282158101|ref|NP_001164094.1|mitochondrial ribosomal protein S31 [Tribolium castaneum] >gi|270010145|gb|EFA06593.1| hypothetical protein TcasGA2_TC009507 [Tribolium castaneum]	4.99153e-79	63
Locus_6691_Transcrip	224	0	0	0	0	0	0		28S ribosomal protein S31 mitochondrial	Mouse	sp|Q61733|RT31_MOUSE	0.087	43.14	51	#N/A	#N/A	#N/A	#N/A
Locus_3827_Transcrip	476	0	0	0	0	0	0		28S ribosomal protein S33 mitochondrial	Bovine	sp|P82926|RT33_BOVIN	2e-23	61.8	89	mitochondrial 28s ribosomal protein s33	gi|87248359|gb|ABD36232.1|ribosomal protein S33 [Bombyx mori]	3.44504e-44	87
Locus_933_Transcrip	1461	0	0	0	0	0	0		28S ribosomal protein S34 mitochondrial	Human	sp|P82930|RT34_HUMAN	3e-06	30.71	127	mitochondrial ribosomal	gi|87248361|gb|ABD36233.1|ribosomal protein S34 [Bombyx mori]	4.43905e-83	78
Locus_637_Transcrip	993	0	0	0	0	0	0		28S ribosomal protein S35 mitochondrial	Bovine	sp|Q2YDF6|RT35_BOVIN	2e-79	51.82	274	28s ribosomal protein mitochondrial	gi|91079316|ref|XP_967727.1|PREDICTED: similar to GA15241-PA [Tribolium castaneum] >gi|270004335|gb|EFA00783.1| hypothetical protein TcasGA2_TC003669 [Tribolium castaneum]	5.98605e-111	74
Locus_4978_Transcrip	1431	GO:0003735	GO:0005622	GO:0005840	0	0	0		28S ribosomal protein S5 mitochondrial	Bovine	sp|Q2KID9|RT05_BOVIN	2e-66	45.57	327	28s ribosomal protein mitochondrial-like	gi|114052779|ref|NP_001040341.1|mitochondrial ribosomal protein S5 [Bombyx mori] >gi|95102562|gb|ABF51219.1| mitochondrial ribosomal protein S5 isoform 1 [Bombyx mori]	0	94
36184	206	0	0	0	0	0	0		28S ribosomal protein S7 mitochondrial	Fruit fly	sp|Q9VKX4|RT07_DROME	8	43.33	30	#N/A	#N/A	#N/A	#N/A
Locus_3612_Transcrip	940	GO:0003735	GO:0005622	GO:0005840	0	0	0		28S ribosomal protein S7 mitochondrial	Fruit fly	sp|Q9VKX4|RT07_DROME	1e-50	49.25	199	mitochondrial ribosomal protein s7	gi|312381617|gb|EFR27326.1|hypothetical protein AND_06035 [Anopheles darlingi]	2.96994e-91	82
Locus_9157_Transcrip	1421	GO:0003735	GO:0005622	GO:0005840	0	0	0		28S ribosomal protein S9 mitochondrial	Bovine	sp|Q58DQ5|RT09_BOVIN	5e-81	44.56	377	mitochondrial ribosomal	gi|170048858|ref|XP_001870809.1|28S ribosomal protein S9, mitochondrial [Culex quinquefasciatus] >gi|167870808|gb|EDS34191.1| 28S ribosomal protein S9, mitochondrial [Culex quinquefasciatus]	1.00728e-126	80
Locus_23799_Transcrip	393	0	0	0	0	0	K10712	2.3.1.22	2-acylglycerol O-acyltransferase 2	Human	sp|Q3SYC2|MOGT2_HUMAN	1.6	28.77	73	#N/A	#N/A	#N/A	#N/A
Locus_14802_Transcrip	618	GO:0047800	GO:0055114	0	0	0	0	1.13.11.19	2-aminoethanethiol dioxygenase	Human	sp|Q96SZ5|AEDO_HUMAN	2e-09	37.08	89	2-aminoethanethiol dioxygenase	gi|158286809|ref|XP_001237154.2|AGAP006807-PA [Anopheles gambiae str. PEST] >gi|157020645|gb|EAU77700.2| AGAP006807-PA [Anopheles gambiae str. PEST]	8.05951e-24	73
Locus_6050_Transcrip	1406	GO:0047800	GO:0055114	0	0	0	0	1.13.11.19	2-aminoethanethiol dioxygenase	Human	sp|Q96SZ5|AEDO_HUMAN	3e-07	39.56	91	2-aminoethanethiol dioxygenase	gi|91090992|ref|XP_974899.1|PREDICTED: similar to 2-aminoethanethiol (cysteamine) dioxygenase [Tribolium castaneum] >gi|270013186|gb|EFA09634.1| hypothetical protein TcasGA2_TC011757 [Tribolium castaneum]	6.84765e-09	64
Locus_10278_Transcrip	343	0	0	0	0	0	0	4.6.1.12	2-C-methyl-D-erythritol 24-cyclodiphosphate synthase	Plasmodium falciparum (isolate HB3)	sp|P62369|ISPF_PLAFX	7.9	37.78	45	#N/A	#N/A	#N/A	#N/A
Locus_28568_Transcrip	319	0	0	0	0	0	0	2.7.7.6	2-C-methyl-D-erythritol 4-phosphate cytidylyltransferase	Pseudomonas pseudomallei	sp|Q63T70|ISPD_BURPS	0.94	30.3	66	hypothetical protein BRAFLDRAFT_85458 [Branchiostoma floridae]	gi|260818390|ref|XP_002604366.1|hypothetical protein BRAFLDRAFT_85458 [Branchiostoma floridae] >gi|229289692|gb|EEN60377.1| hypothetical protein BRAFLDRAFT_85458 [Branchiostoma floridae]	4.04085e-13	59
Locus_27327_Transcrip	263	0	0	0	0	0	0	2.7.7.6	2-C-methyl-D-erythritol 4-phosphate cytidylyltransferase	Mycobacterium paratuberculosis	sp|Q743W5|ISPD_MYCPA	8.1	39.02	41	#N/A	#N/A	#N/A	#N/A
Locus_29759_Transcrip	211	0	0	0	0	0	0	2.7.7.6	2-C-methyl-D-erythritol 4-phosphate cytidylyltransferase 1	Listeria monocytogenes serotype 4b (strain F2365)	sp|Q724H7|ISPD1_LISMF	2.7	57.89	19	#N/A	#N/A	#N/A	#N/A
Locus_21754_Transcrip	344	0	0	0	0	0	0	1.14.12.13	2-halobenzoate 12-dioxygenase large subunit	Pseudomonas cepacia	sp|Q51601|CBDA_BURCE	6.1	27.27	77	#N/A	#N/A	#N/A	#N/A
Locus_6462_Transcrip	507	GO:0030976	GO:0006265	0	0	0	K12261	4.1.-.-	2-hydroxyacyl-CoA lyase 1	Rat	sp|Q8CHM7|HACL1_RAT	6e-19	69.84	63	2-hydroxyphytanoyl-coa lyase	gi|114051914|ref|NP_001040193.1|2-hydroxyphytanoyl-CoA lyase [Bombyx mori] >gi|87248339|gb|ABD36222.1| 2-hydroxyphytanoyl-CoA lyase [Bombyx mori]	2.30157e-37	88
Locus_7121_Transcrip	2490	GO:0000287	GO:0030976	0	0	0	0	4.1.-.-	2-hydroxyacyl-CoA lyase 1	Human	sp|Q9UJ83|HACL1_HUMAN	9e-110	50.83	421	2-hydroxyphytanoyl-coa lyase	gi|114051914|ref|NP_001040193.1|2-hydroxyphytanoyl-CoA lyase [Bombyx mori] >gi|87248339|gb|ABD36222.1| 2-hydroxyphytanoyl-CoA lyase [Bombyx mori]	0	93
Locus_29208_Transcrip	207	GO:0008152	GO:0016758	0	0	0	0	2.4.1.45	2-hydroxyacylsphingosine 1-beta-galactosyltransferase	Rat	sp|Q09426|CGT_RAT	3e-06	35.29	68	udp-glucosyltransferase	gi|296784921|dbj|BAJ08157.1|UDP-glucosyltransferase [Bombyx mori]	1.09086e-18	81
72803	262	0	0	0	0	0	0		2-hydroxychromene-2-carboxylate isomerase	Pseudomonas sp. (strain C18)	sp|Q52462|NAHD_PSEU8	4.8	27.08	48	#N/A	#N/A	#N/A	#N/A
111351	711	0	0	0	0	0	0	2.3.3.13	2-isopropylmalate synthase	Alcaligenes eutrophus	sp|Q473V1|LEU1_CUPPJ	9.2	45.45	33	#N/A	#N/A	#N/A	#N/A
Locus_10235_Transcrip	635	0	0	0	0	0	0	2.3.3.13	2-isopropylmalate synthase	Enterobacter sakazakii (strain ATCC BAA-894)	sp|A7MIC5|LEU1_ENTS8	4.4	38.3	47	#N/A	#N/A	#N/A	#N/A
Locus_24990_Transcrip	345	0	0	0	0	0	0	2.3.3.13	2-isopropylmalate synthase	Shewanella loihica (strain ATCC BAA-1088 / PV-4)	sp|A3QIP0|LEU1_SHELP	4.7	56.52	23	#N/A	#N/A	#N/A	#N/A
Locus_16212_Transcrip	207	0	0	0	0	0	K06127	2.3.3.13	2-isopropylmalate synthase 2 mitochondrial	Baker's yeast	sp|Q12166|LEU9_YEAST	4.7	33.33	33	#N/A	#N/A	#N/A	#N/A
Locus_17398_Transcrip	1008	GO:0008168	0	0	0	0	K13485	2.1.1.21	2-methoxy-6-polyprenyl-14-benzoquinol methylase mitochondrial	Fruit fly	sp|Q9VYF8|COQ5_DROME	7e-99	67.18	259	ubiquinone biosynthesis methyltransferase mitochondrial	gi|195396439|ref|XP_002056839.1|GJ16746 [Drosophila virilis] >gi|194146606|gb|EDW62325.1| GJ16746 [Drosophila virilis]	1.06955e-125	79
Locus_5390_Transcrip	692	0	0	0	0	0	0	4.1.1.n1	2-oxo-4-hydroxy-4-carboxy-5-ureidoimidazoline decarboxylase	African clawed frog	sp|A1L1C5|URAD_XENLA	4e-32	44.24	165	2-oxo-4-hydroxy-4-carboxy-5-ureidoimidazoline decarboxylase-like	gi|156550817|ref|XP_001600870.1|PREDICTED: 2-oxo-4-hydroxy-4-carboxy-5-ureidoimidazoline decarboxylase-like [Nasonia vitripennis]	1.82078e-47	70
67124	375	0	0	0	0	0	0	1.14.11.-	2-oxoglutarate and iron-dependent oxygenase domain-containing protein 1	African clawed frog	sp|Q6DE73|OGFD1_XENLA	3e-16	41.13	124	2-oxoglutarate and iron-dependent oxygenase domain-containing protein 1	gi|110645348|gb|AAI18749.1|ogfod1 protein [Xenopus (Silurana) tropicalis]	1.35952e-18	55
Locus_10880_Transcrip	659	0	0	0	0	0	0	1.14.11.-	2-oxoglutarate and iron-dependent oxygenase domain-containing protein 1	African clawed frog	sp|Q6DE73|OGFD1_XENLA	4e-06	22.56	133	2-oxoglutarate and iron-dependent oxygenase domain-containing protein 1	gi|189240835|ref|XP_001812198.1|PREDICTED: similar to CG31120 CG31120-PA [Tribolium castaneum] >gi|270013716|gb|EFA10164.1| hypothetical protein TcasGA2_TC012354 [Tribolium castaneum]	1.63347e-20	56
102863	512	0	0	0	0	0	0	1.14.11.-	2-oxoglutarate and iron-dependent oxygenase domain-containing protein 2	Zebrafish	sp|A3KGZ2|OGFD2_DANRE	6.1	31.34	67	#N/A	#N/A	#N/A	#N/A
Locus_18596_Transcrip	296	0	0	0	0	0	0	1.14.11.-	2-oxoglutarate and iron-dependent oxygenase domain-containing protein 2	Zebrafish	sp|A3KGZ2|OGFD2_DANRE	2.8	32.35	68	#N/A	#N/A	#N/A	#N/A
Locus_14249_Transcrip	1120	0	0	0	0	0	0	1.2.4.2	2-oxoglutarate dehydrogenase mitochondrial	Rat	sp|Q5XI78|ODO1_RAT	1.7	52.5	40	#N/A	#N/A	#N/A	#N/A
Locus_4029_Transcrip	481	0	0	0	0	0	0	1.2.4.2	2-oxoglutarate dehydrogenase mitochondrial	Fission yeast	sp|O74378|ODO1_SCHPO	5.2	34	50	#N/A	#N/A	#N/A	#N/A
Locus_6434_Transcrip	746	GO:0008152	GO:0016624	0	0	0	K00164	1.2.4.2	2-oxoglutarate dehydrogenase mitochondrial	Mouse	sp|Q60597|ODO1_MOUSE	5e-86	64.94	251	2-oxoglutarate dehydrogenase	gi|67043771|gb|AAY63984.1|putative oxoglutarate dehydrogenase [Lysiphlebus testaceipes]	5.59784e-60	94
Locus_7433_Transcrip	1533	GO:0008152	GO:0016624	0	0	0	0	1.2.4.2	2-oxoglutarate dehydrogenase mitochondrial	Bovine	sp|Q148N0|ODO1_BOVIN	1e-135	72.19	320	2-oxoglutarate dehydrogenase	gi|158295748|ref|XP_001688857.1|AGAP006366-PE [Anopheles gambiae str. PEST] >gi|158295754|ref|XP_001688859.1| AGAP006366-PD [Anopheles gambiae str. PEST] >gi|157016185|gb|EDO63863.1| AGAP006366-PE [Anopheles gambiae str. PEST] >gi|157016188|gb|EDO63865.1| AGAP006366-PD [Anopheles gambiae str. PEST]	1.0916e-154	93
Locus_7434_Transcrip	562	0	0	0	0	0	0	1.2.4.2	2-oxoglutarate dehydrogenase mitochondrial	Caenorhabditis briggsae	sp|Q623T0|ODO1_CAEBR	8e-15	46.24	93	2-oxoglutarate dehydrogenase	gi|229892296|ref|NP_001153501.1|oxoglutarate (alpha-ketoglutarate) dehydrogenase (lipoamide) [Nasonia vitripennis]	7.95889e-21	62
Locus_8364_Transcrip	440	0	0	0	0	0	0	1.2.4.2	2-oxoglutarate dehydrogenase mitochondrial	Fission yeast	sp|O74378|ODO1_SCHPO	0.16	33.33	57	#N/A	#N/A	#N/A	#N/A
Locus_964_Transcrip	2417	0	0	0	0	0	0	1.2.4.2	2-oxoglutarate dehydrogenase mitochondrial	African clawed frog	sp|Q6P6Z8|ODO1_XENLA	6e-109	66.55	281	2-oxoglutarate dehydrogenase	gi|157114119|ref|XP_001652168.1|2-oxoglutarate dehydrogenase [Aedes aegypti] >gi|108877402|gb|EAT41627.1| 2-oxoglutarate dehydrogenase [Aedes aegypti]	3.43172e-35	92
Locus_6481_Transcrip	1687	0	0	0	0	0	0	1.2.4.2	2-oxoglutarate dehydrogenase mitochondrial	Baker's yeast	sp|P20967|ODO1_YEAST	2.9	34.43	61	#N/A	#N/A	#N/A	#N/A
40425	499	0	0	0	0	0	0	1.2.4.-	2-oxoglutarate dehydrogenase-like mitochondrial	Sumatran orangutan	sp|Q5R9L8|OGDHL_PONAB	2	61.11	18	#N/A	#N/A	#N/A	#N/A
Locus_21284_Transcrip	293	0	0	0	0	0	K00166		2-oxoglutarate receptor 1	Human	sp|Q96P68|OXGR1_HUMAN	1.3	31.58	76	#N/A	#N/A	#N/A	#N/A
Locus_15717_Transcrip	2038	GO:0008152	GO:0016624	0	0	0	K00167	1.2.4.4	2-oxoisovalerate dehydrogenase subunit alpha mitochondrial	Mouse	sp|P50136|ODBA_MOUSE	6e-138	57.51	393	2-oxoisovalerate dehydrogenase subunit mitochondrial precursor	gi|183979313|dbj|BAG30755.1|similar to CG8199 [Papilio xuthus]	0	90
Locus_7073_Transcrip	1168	GO:0006412	0	0	0	0	0	1.2.4.4	2-oxoisovalerate dehydrogenase subunit beta mitochondrial	Mouse	sp|Q6P3A8|ODBB_MOUSE	3e-131	62.03	345	b chain reactivity modulation of human branched-chain alpha- ketoacid dehydrogenase by an internal molecular switch	gi|91076836|ref|XP_974707.1|PREDICTED: similar to AGAP007531-PA [Tribolium castaneum] >gi|270001821|gb|EEZ98268.1| hypothetical protein TcasGA2_TC000711 [Tribolium castaneum]	6.43012e-152	85
Locus_28408_Transcrip	233	0	0	0	0	0	0	2.7.7.68	2-phospho-L-lactate guanylyltransferase	Methanocaldococcus infernus (strain DSM 11812 / JCM 15783 / ME)	sp|D5VSX2|COFC_METIM	6.2	38.46	39	#N/A	#N/A	#N/A	#N/A
29926	356	0	0	0	0	0	0	2.2.1.9	2-succinyl-5-enolpyruvyl-6-hydroxy-3-cyclohexene-1-carboxylate synthase	Chlorobium vibrioforme subsp. thiosulfatophilum (strain DSM 265)	sp|A4SD60|MEND_PROVI	0.023	29.73	74	#N/A	#N/A	#N/A	#N/A
42891	263	0	0	0	0	0	0	2.2.1.9	2-succinyl-5-enolpyruvyl-6-hydroxy-3-cyclohexene-1-carboxylate synthase	Shigella sonnei (strain Ss046)	sp|Q3YZU2|MEND_SHISS	3.6	41.86	43	#N/A	#N/A	#N/A	#N/A
Locus_21316_Transcrip	530	0	0	0	0	0	0	2.2.1.9	2-succinyl-5-enolpyruvyl-6-hydroxy-3-cyclohexene-1-carboxylate synthase	Prosthecochloris aestuarii (strain DSM 271 / SK 413)	sp|B4S4J4|MEND_PROA2	3.9	43.75	32	#N/A	#N/A	#N/A	#N/A
79276	422	0	0	0	0	0	0	6.2.1.26	2-succinylbenzoate--CoA ligase	Geobacillus sp. (strain WCH70)	sp|C5D6U5|MENE_GEOSW	6.1	32.5	40	hypothetical protein BRAFLDRAFT_85458 [Branchiostoma floridae]	gi|260818390|ref|XP_002604366.1|hypothetical protein BRAFLDRAFT_85458 [Branchiostoma floridae] >gi|229289692|gb|EEN60377.1| hypothetical protein BRAFLDRAFT_85458 [Branchiostoma floridae]	1.27229e-12	59
Locus_28476_Transcrip	336	0	0	0	0	0	K01082	1.1.1.145 5.3.3.1	3 beta-hydroxysteroid dehydrogenase/Delta 5-->4-isomerase	Mycobacterium tuberculosis	sp|O53454|3BHS_MYCTU	3.6	33.33	45	zinc finger protein kiaa0543	gi|328701240|ref|XP_003241537.1|PREDICTED: hypothetical protein LOC100575841 [Acyrthosiphon pisum]	3.76977e-38	76
Locus_9773_Transcrip	1415	GO:0004437	0	0	0	0	0	3.1.3.7	3'(2')5'-bisphosphate nucleotidase 1	Human	sp|O95861|BPNT1_HUMAN	2e-79	52.26	310	pap-inositol- -phosphatase	gi|312374854|gb|EFR22329.1|hypothetical protein AND_15426 [Anopheles darlingi]	2.06882e-97	71
17204	213	0	0	0	0	0	0		30 kDa immediate-early protein 2	HHV-5	sp|P06434|VIE3_HCMVT	3.6	38.89	36	#N/A	#N/A	#N/A	#N/A
Locus_18254_Transcrip	333	0	0	0	0	0	0		30S ribosomal protein S13	Kosmotoga olearia (strain TBF 19.5.1)	sp|C5CGH7|RS13_KOSOT	0.95	30	60	reverse transcriptase	gi|156388347|ref|XP_001634662.1|predicted protein [Nematostella vectensis] >gi|156221748|gb|EDO42599.1| predicted protein [Nematostella vectensis]	3.78883e-07	56
Locus_18813_Transcrip	215	0	0	0	0	0	0		30S ribosomal protein S15	Beutenbergia cavernae (strain ATCC BAA-8 / DSM 12333 / NBRC 16432)	sp|C5BWR3|RS15_BEUC1	3.6	41.67	36	PREDICTED: hypothetical protein LOC100572555 [Acyrthosiphon pisum]	gi|328696781|ref|XP_003240127.1|PREDICTED: hypothetical protein LOC100572555 [Acyrthosiphon pisum]	8.07581e-07	57
Locus_9444_Transcrip	550	0	0	0	0	0	0		30S ribosomal protein S15 chloroplastic	Moss	sp|Q6YXP6|RR15_PHYPA	7.3	33.85	65	#N/A	#N/A	#N/A	#N/A
Locus_17435_Transcrip	442	0	0	0	0	0	0		30S ribosomal protein S17	Streptococcus faecalis	sp|Q839F5|RS17_ENTFA	0.84	48.48	33	#N/A	#N/A	#N/A	#N/A
Locus_13809_Transcrip		0	0	0	0	0	0		30S ribosomal protein S18	Geobacter lovleyi (strain ATCC BAA-1151 / DSM 17278 / SZ)	sp|B3E6H4|RS18_GEOLS	7.9	39.53	43	#N/A	#N/A	#N/A	#N/A
Locus_18081_Transcrip	943	0	0	0	0	0	0		30S ribosomal protein S18 chloroplastic	Common morning glory	sp|A7Y3G8|RR18_IPOPU	2.3	35.71	56	#N/A	#N/A	#N/A	#N/A
Locus_21506_Transcrip	485	0	0	0	0	0	0		30S ribosomal protein S19P	Methanococcus jannaschii	sp|P54018|RS19_METJA	0.097	31.08	74	zinc mym domain containing partial	gi|221125535|ref|XP_002155195.1|PREDICTED: similar to predicted protein [Hydra magnipapillata]	1.12922e-17	54
8880	453	0	0	0	0	0	0	3.1.3.16	PH domain leucine-rich repeat-containing protein phosphatase 1	Human	sp|O60346|PHLP1_HUMAN	7.4	31.82	44	#N/A	#N/A	#N/A	#N/A
Locus_12643_Transcrip	391	0	0	0	0	0	0		30S ribosomal protein S2 apicoplast	Toxoplasma gondii	sp|Q9MTD5|RR2_TOXGO	3.6	27.36	106	#N/A	#N/A	#N/A	#N/A
Locus_17609_Transcrip	419	0	0	0	0	0	0		30S ribosomal protein S2	Leuconostoc citreum (strain KM20)	sp|B1MZ65|RS2_LEUCK	1.2	40.62	32	#N/A	#N/A	#N/A	#N/A
Locus_20782_Transcrip	272	0	0	0	0	0	0		30S ribosomal protein S2	Wolbachia pipientis subsp. Culex pipiens (strain wPip)	sp|B3CNG9|RS2_WOLPP	0.15	36.54	52	serine threonine-protein kinase pftaire-1	gi|328709261|ref|XP_001944883.2|PREDICTED: cyclin-dependent kinase 14-like isoform 1 [Acyrthosiphon pisum] >gi|328709265|ref|XP_003243914.1| PREDICTED: cyclin-dependent kinase 14-like isoform 3 [Acyrthosiphon pisum]	6.69664e-10	73
Locus_21058_Transcrip	382	0	0	0	0	0	0		30S ribosomal protein S2 chloroplastic	Hornwort	sp|Q85AW7|RR2_ANTFO	8.1	41.86	43	#N/A	#N/A	#N/A	#N/A
Locus_22121_Transcrip	240	0	0	0	0	0	0		30S ribosomal protein S2	Whipple's bacillus	sp|Q83G71|RS2_TROWT	2.8	32.14	56	endonuclease-reverse transcriptase	gi|298204351|gb|ADI61824.1|endonuclease-reverse transcriptase [Bombyx mori]	1.40151e-21	71
Locus_26898_Transcrip	526	0	0	0	0	0	0		30S ribosomal protein S2 chloroplastic	Red alga	sp|Q85FR5|RR2_CYAME	1.3	30.43	69	bel12_ag transposon polyprotein	gi|270006315|gb|EFA02763.1|hypothetical protein TcasGA2_TC008496 [Tribolium castaneum]	1.90807e-36	60
Locus_23642_Transcrip	397	0	0	0	0	0	0		30S ribosomal protein S21	Neisseria meningitidis serogroup C / serotype 2a (strain ATCC 700532 / FAM18)	sp|A1KW26|RS21_NEIMF	2.1	39.47	38	#N/A	#N/A	#N/A	#N/A
Locus_18599_Transcrip	251	0	0	0	0	0	0		30S ribosomal protein S3 chloroplastic	Green alga	sp|Q06SI4|RR3_STIHE	3.6	30.43	92	#N/A	#N/A	#N/A	#N/A
Locus_24822_Transcrip	413	0	0	0	0	0	0		30S ribosomal protein S3	Oceanobacillus iheyensis	sp|P59182|RS3_OCEIH	0.066	29.41	85	retrotransposon ty3-gypsy subclass	gi|157140427|ref|XP_001647642.1|hypothetical protein AaeL_AAEL015565 [Aedes aegypti] >gi|108866744|gb|EAT32310.1| hypothetical protein AaeL_AAEL015565 [Aedes aegypti]	2.15051e-14	67
Locus_7118_Transcrip	2096	0	0	0	0	0	0		30S ribosomal protein S3 chloroplastic	Norway spruce	sp|O62951|RR3_PICAB	3.7	50	32	#N/A	#N/A	#N/A	#N/A
Locus_9627_Transcrip	283	0	0	0	0	0	0		30S ribosomal protein S3	Carsonella ruddii	sp|Q9AIF9|RS3_CARRU	4.7	33.93	56	#N/A	#N/A	#N/A	#N/A
11922	220	0	0	0	0	0	0		30S ribosomal protein S3	Thiomicrospira crunogena (strain XCL-2)	sp|Q31IX6|RS3_THICR	2.7	44.44	36	#N/A	#N/A	#N/A	#N/A
Locus_11750_Transcrip	1152	0	0	0	0	0	0		30S ribosomal protein S3 chloroplastic	Pedinomonas minutissima	sp|Q06J59|RR3_BIGNA	5.1	38.78	49	#N/A	#N/A	#N/A	#N/A
44638	318	0	0	0	0	0	0		30S ribosomal protein S4	Rochalimaea quintana	sp|Q6FZU4|RS4_BARQU	0.11	32.86	70	furin-like convetase	gi|112982745|ref|NP_001036904.1|furin-like convetase [Bombyx mori] >gi|37196912|dbj|BAC97793.1| furin-like convetase [Bombyx mori]	2.87527e-06	66
Locus_18217_Transcrip	578	0	0	0	0	0	0		30S ribosomal protein S4	Mycoplasma hyopneumoniae (strain J / ATCC 25934 / NCTC 10110)	sp|Q4A9B0|RS4_MYCHJ	0.73	34.15	41	#N/A	#N/A	#N/A	#N/A
Locus_18630_Transcrip	355	0	0	0	0	0	0		Negative growth regulatory protein NGR1	Baker's yeast	sp|P32831|NGR1_YEAST	3.6	26.26	99	#N/A	#N/A	#N/A	#N/A
Locus_5799_Transcrip	330	0	0	0	0	0	0		30S ribosomal protein S4	Carsonella ruddii (strain PV)	sp|Q05FK4|RS4_CARRP	0.95	48.15	27	#N/A	#N/A	#N/A	#N/A
102301	643	0	0	0	0	0	0		30S ribosomal protein S4 chloroplastic	Hornwort	sp|Q9FTC7|RR4_ANTPU	2.7	32.69	52	#N/A	#N/A	#N/A	#N/A
Locus_22081_Transcrip	201	0	0	0	0	0	0		30S ribosomal protein S4e	Sulfolobus islandicus (strain Y.G.57.14 / Yellowstone #1)	sp|C3NEF5|RS4E_SULIY	8.1	39.13	46	#N/A	#N/A	#N/A	#N/A
67995	211	0	0	0	0	0	0		30S ribosomal protein S8 chloroplastic	Korean ginseng	sp|Q68RX1|RR8_PANGI	2.1	30.43	46	#N/A	#N/A	#N/A	#N/A
Locus_1465_Transcrip	1605	0	0	0	0	0	0		30S ribosomal protein S8 chloroplastic	Wheat	sp|Q95H52|RR8_WHEAT	0.14	31.46	89	#N/A	#N/A	#N/A	#N/A
Locus_6131_Transcrip	1290	0	0	0	0	0	0		30S ribosomal protein S8 chloroplastic	Pedinomonas minutissima	sp|Q06J36|RR8_BIGNA	6	30.67	75	#N/A	#N/A	#N/A	#N/A
Locus_26035_Transcrip	415	0	0	0	0	0	0		30S ribosomal protein S9	Caulobacter vibrioides	sp|Q9A8H6|RS9_CAUCR	2.1	56.52	23	#N/A	#N/A	#N/A	#N/A
105961	1263	0	0	0	0	0	0		31 kDa ribonucleoprotein chloroplastic	Wood tobacco	sp|P19683|ROC4_NICSY	2e-10	40	75	isoform b	gi|157118464|ref|XP_001659119.1|hypothetical protein AaeL_AAEL008317 [Aedes aegypti] >gi|108875701|gb|EAT39926.1| conserved hypothetical protein [Aedes aegypti]	1.2043e-20	75
Locus_21008_Transcrip	466	0	0	0	0	0	0		33 kDa early protein homolog	AcMNPV	sp|P41480|VP33_NPVAC	4.8	30.65	62	#N/A	#N/A	#N/A	#N/A
Locus_5471_Transcrip	950	0	0	0	0	0	0		37S ribosomal protein S23 mitochondrial	Baker's yeast	sp|Q01163|RT23_YEAST	5.1	27.38	84	#N/A	#N/A	#N/A	#N/A
Locus_3905_Transcrip	1297	GO:0003723	GO:0006396	0	0	0	0		39S ribosomal protein L1 mitochondrial	Mouse	sp|Q99N96|RM01_MOUSE	7e-23	29.35	293	mitochondrial ribosomal protein l1	gi|195108505|ref|XP_001998833.1|GI24185 [Drosophila mojavensis] >gi|193915427|gb|EDW14294.1| GI24185 [Drosophila mojavensis]	8.82172e-107	70
Locus_7144_Transcrip	968	0	0	0	0	0	0		39S ribosomal protein L10 mitochondrial	Fruit fly	sp|Q29NV5|RM10_DROPS	2e-44	40.62	256	mitochondrial ribosomal	gi|157123189|ref|XP_001660051.1|mitochondrial ribosomal protein, L10, putative [Aedes aegypti] >gi|108874490|gb|EAT38715.1| mitochondrial ribosomal protein, L10, putative [Aedes aegypti]	1.61287e-58	63
Locus_14820_Transcrip	880	0	0	0	0	0	0		39S ribosomal protein L11 mitochondrial	Fruit fly	sp|Q9VFJ2|RM11_DROME	5e-63	68.21	195	mitochondrial ribosomal protein l11	gi|310769813|gb|ADP21464.1|mitochondrial ribosomal protein L11 [Antheraea yamamai]	2.12283e-94	95
Locus_6554_Transcrip	747	GO:0003735	GO:0005622	GO:0005840	0	0	K02871		39S ribosomal protein L12 mitochondrial	Bovine	sp|Q7YR75|RM12_BOVIN	3e-23	42.46	179	60s ribosomal protein l7 l12	gi|14860969|gb|AAK72378.1|60S ribosomal protein L7/L12 precursor [Spodoptera frugiperda]	9.82687e-63	93
Locus_6974_Transcrip	668	GO:0003735	GO:0005840	GO:0006412	0	0	0		39S ribosomal protein L13 mitochondrial	Fruit fly	sp|Q9VJ38|RM13_DROME	3e-78	70.22	178	39s ribosomal protein mitochondrial	gi|158298887|ref|XP_319028.4|AGAP009908-PA [Anopheles gambiae str. PEST] >gi|157014102|gb|EAA14080.4| AGAP009908-PA [Anopheles gambiae str. PEST]	3.13319e-81	89
Locus_14329_Transcrip	598	GO:0003735	GO:0005622	GO:0005840	0	0	0		39S ribosomal protein L14 mitochondrial	Zebrafish	sp|Q7ZUH5|RM14_DANRE	2e-29	51.85	135	39s ribosomal protein mitochondrial	gi|158287477|ref|XP_564374.3|AGAP011148-PA [Anopheles gambiae str. PEST] >gi|157019669|gb|EAL41596.3| AGAP011148-PA [Anopheles gambiae str. PEST]	4.03548e-72	84
Locus_1089_Transcrip	1049	GO:0003735	GO:0006412	GO:0015934	0	0	0		39S ribosomal protein L15 mitochondrial	African clawed frog	sp|Q6AZN4|RM15_XENLA	6e-87	52.96	287	39s ribosomal protein mitochondrial	gi|91083327|ref|XP_974883.1|PREDICTED: similar to 39S ribosomal protein L15, mitochondrial [Tribolium castaneum] >gi|270007756|gb|EFA04204.1| hypothetical protein TcasGA2_TC014453 [Tribolium castaneum]	2.58588e-149	81
Locus_665_Transcrip	945	GO:0003735	GO:0006412	GO:0019843	0	0	0		39S ribosomal protein L16 mitochondrial	Sumatran orangutan	sp|Q5R7L3|RM16_PONAB	2e-38	45.7	221	mitochondrial ribosomal protein l16	gi|91089781|ref|XP_967683.1|PREDICTED: similar to AGAP004985-PA [Tribolium castaneum] >gi|91094701|ref|XP_969519.1| PREDICTED: similar to AGAP004985-PA [Tribolium castaneum] >gi|270013618|gb|EFA10066.1| hypothetical protein TcasGA2_TC012240 [Tribolium castaneum] >gi|270016519|gb|EFA12965.1| hypothetical protein TcasGA2_TC001416 [Tribolium castaneum]	1.03329e-82	80
Locus_3006_Transcrip	856	GO:0003735	GO:0005622	GO:0005840	0	0	0		39S ribosomal protein L17 mitochondrial	Mouse	sp|Q9D8P4|RM17_MOUSE	1e-23	42.96	142	mitochondrial ribosomal protein l17	gi|312371494|gb|EFR19670.1|hypothetical protein AND_22031 [Anopheles darlingi]	1.96917e-77	74
Locus_3943_Transcrip	537	0	0	0	0	0	0		39S ribosomal protein L18 mitochondrial	Human	sp|Q9H0U6|RM18_HUMAN	2e-23	41.18	136	mitochondrial ribosomal	gi|310769823|gb|ADP21469.1|mitochondrial ribosomal protein L17 [Antheraea yamamai]	2.43567e-75	87
Locus_3829_Transcrip	1018	GO:0003735	GO:0005622	GO:0005840	0	0	0		39S ribosomal protein L19 mitochondrial	Fruit fly	sp|Q9VHN6|RM19_DROME	1e-93	67.36	239	39s ribosomal protein mitochondrial	gi|195392078|ref|XP_002054686.1|GJ22671 [Drosophila virilis] >gi|194152772|gb|EDW68206.1| GJ22671 [Drosophila virilis]	2.68847e-107	82
Locus_6779_Transcrip	1035	GO:0003735	GO:0005622	GO:0005840	0	0	0		39S ribosomal protein L2 mitochondrial	Rat	sp|Q498T4|RM02_RAT	5e-55	51.91	235	mitochondrial ribosomal protein l2	gi|157117802|ref|XP_001658945.1|mitochondrial ribosomal protein L2 [Aedes aegypti] >gi|108884612|gb|EAT48837.1| mitochondrial ribosomal protein L2 [Aedes aegypti]	8.58053e-124	78
Locus_11306_Transcrip	524	GO:0003735	GO:0005622	GO:0005840	0	0	0		39S ribosomal protein L20 mitochondrial	African clawed frog	sp|Q5U4Z8|RM20_XENLA	1e-29	43.26	141	ribosomal protein l20	gi|15705147|gb|AAL03954.1|ribosomal protein L20 [Spodoptera frugiperda]	4.58961e-90	94
Locus_3844_Transcrip	661	GO:0003723	GO:0003735	GO:0005622	0	0	K15272		39S ribosomal protein L21 mitochondrial	Bovine	sp|Q2TBS2|RM21_BOVIN	3e-19	42.52	127	39s ribosomal protein mitochondrial	gi|195496319|ref|XP_002095643.1|GE22516 [Drosophila yakuba] >gi|194181744|gb|EDW95355.1| GE22516 [Drosophila yakuba]	6.41107e-40	87
Locus_1061_Transcrip	2692	GO:0000139	GO:0005351	GO:0055085	0	0	0		39S ribosomal protein L22 mitochondrial	Fruit fly	sp|Q9VXB5|RM22_DROME	7e-66	61.73	196	udp-n-acetylglucosamine transporter	gi|221329668|ref|NP_001138149.1|csat, isoform B [Drosophila melanogaster] >gi|3218521|emb|CAA19645.1| EG:100G10.5 [Drosophila melanogaster] >gi|220901661|gb|ACL82882.1| csat, isoform B [Drosophila melanogaster]	1.21105e-89	72
Locus_2951_Transcrip	627	GO:0003735	GO:0005622	GO:0005840	0	0	0		39S ribosomal protein L27 mitochondrial	Mouse	sp|Q99N92|RM27_MOUSE	2e-18	43.7	119	mitochondrial ribosomal	gi|87248177|gb|ABD36141.1|ribosomal protein L27 [Bombyx mori]	1.98953e-79	84
Locus_1113_Transcrip	1192	0	0	0	0	0	0		39S ribosomal protein L28 mitochondrial	Fruit fly	sp|Q9VMX0|RM28_DROME	1e-81	51.37	292	mitochondrial ribosomal protein l28	gi|197260788|gb|ACH56894.1|mitochondrial ribosomal protein L28 [Simulium vittatum]	4.35627e-106	73
Locus_15714_Transcrip	385	0	0	0	0	0	0		39S ribosomal protein L28 mitochondrial	African clawed frog	sp|Q68EV6|RM28_XENLA	8.1	61.11	18	#N/A	#N/A	#N/A	#N/A
Locus_550_Transcrip	659	0	0	0	0	0	0		39S ribosomal protein L30 mitochondrial	Bovine	sp|Q58DV5|RM30_BOVIN	2e-15	42.24	116	mitochondrial ribosomal protein l30	gi|194764119|ref|XP_001964179.1|GF21418 [Drosophila ananassae] >gi|190619104|gb|EDV34628.1| GF21418 [Drosophila ananassae]	2.0689e-52	75
Locus_6756_Transcrip	858	GO:0003735	GO:0006412	GO:0015934	0	0	0		39S ribosomal protein L32 mitochondrial	Fruit fly	sp|Q9V9Z1|RM32_DROME	1e-50	52.38	189	mitochondrial ribosomal protein l32	gi|148298659|ref|NP_001091811.1|mitochondrial ribosomal protein L32 [Bombyx mori] >gi|87248541|gb|ABD36323.1| mitochondrial ribosomal protein L32 [Bombyx mori]	1.22137e-79	81
Locus_8981_Transcrip	468	0	0	0	0	0	0		39S ribosomal protein L33 mitochondrial	African malaria mosquito	sp|Q7PYH1|RM33_ANOGA	1e-20	78.12	64	mitochondrial ribosomal	gi|157123059|ref|XP_001653807.1|mitochondrial ribosomal protein, L33, putative [Aedes aegypti] >gi|108874533|gb|EAT38758.1| mitochondrial ribosomal protein, L33, putative [Aedes aegypti]	1.93468e-28	95
Locus_6063_Transcrip	505	GO:0003735	GO:0005622	GO:0005840	0	0	0		39S ribosomal protein L34 mitochondrial	Fruit fly	sp|Q0E959|RM34_DROME	5e-13	48.05	77	39s ribosomal protein mitochondrial-like	gi|116780354|gb|ABK21646.1|unknown [Picea sitchensis]	3.55746e-38	81
Locus_1917_Transcrip	2167	GO:0003735	GO:0005739	GO:0005840	0	0	0		39S ribosomal protein L37 mitochondrial	Rat	sp|Q6AXT0|RM37_RAT	3e-21	27.55	323	mitochondrial ribosomal protein l37	gi|157132131|ref|XP_001662478.1|mitochondrial ribosomal protein, L37, putative [Aedes aegypti] >gi|108881763|gb|EAT45988.1| mitochondrial ribosomal protein, L37, putative [Aedes aegypti]	2.91169e-103	62
Locus_2179_Transcrip	1297	0	0	0	0	0	0		39S ribosomal protein L38 mitochondrial	Sumatran orangutan	sp|Q5RDL7|RM38_PONAB	6e-69	41.8	311	39s ribosomal protein mitochondrial	gi|91079782|ref|XP_967732.1|PREDICTED: similar to mitochondrial ribosomal protein, L38, putative [Tribolium castaneum] >gi|270003311|gb|EEZ99758.1| hypothetical protein TcasGA2_TC002530 [Tribolium castaneum]	1.02085e-145	73
108257	1142	0	0	0	0	0	0		39S ribosomal protein L39 mitochondrial	Fruit fly	sp|Q9VUJ0|RM39_DROME	4e-84	50	306	mitochondrial 39s ribosomal protein l39	gi|170064309|ref|XP_001867472.1|mitochondrial 39S ribosomal protein L39 [Culex quinquefasciatus] >gi|167881734|gb|EDS45117.1| mitochondrial 39S ribosomal protein L39 [Culex quinquefasciatus]	6.41967e-111	73
Locus_12681_Transcrip	1028	GO:0006412	GO:0019843	0	0	0	0		39S ribosomal protein L4 mitochondrial	Mouse	sp|Q9DCU6|RM04_MOUSE	3e-72	59.36	219	39s ribosomal protein mitochondrial	gi|87248365|gb|ABD36235.1|ribosomal protein L4 [Bombyx mori]	8.19316e-142	83
Locus_5699_Transcrip	822	0	0	0	0	0	0		39S ribosomal protein L40 mitochondrial	Mouse	sp|Q9Z2Q5|RM40_MOUSE	1e-26	45.22	157	39s ribosomal protein mitochondrial	gi|119115354|ref|XP_311037.3|AGAP000110-PA [Anopheles gambiae str. PEST] >gi|116130795|gb|EAA06344.3| AGAP000110-PA [Anopheles gambiae str. PEST]	1.27526e-55	79
Locus_13684_Transcrip	651	0	0	0	0	0	0		39S ribosomal protein L41 mitochondrial	Fruit fly	sp|Q291A0|RM41_DROPS	3e-45	60.93	151	mitochondrial ribosomal	gi|87248363|gb|ABD36234.1|ribosomal protein L41 [Bombyx mori]	1.57875e-76	83
21211	685	0	0	0	0	0	0		39S ribosomal protein L42 mitochondrial	Human	sp|Q9Y6G3|RM42_HUMAN	3e-07	33.33	102	28s ribosomal protein mitochondrial	gi|91078416|ref|XP_974657.1|PREDICTED: similar to mitochondrial ribosomal protein L42 CG12921-PA [Tribolium castaneum] >gi|270003875|gb|EFA00323.1| hypothetical protein TcasGA2_TC003161 [Tribolium castaneum]	1.22837e-27	73
Locus_6883_Transcrip	712	GO:0006412	0	0	0	0	0		39S ribosomal protein L43 mitochondrial	Human	sp|Q8N983|RM43_HUMAN	1e-24	43.23	155	39s ribosomal protein mitochondrial	gi|195120149|ref|XP_002004591.1|GI20015 [Drosophila mojavensis] >gi|193909659|gb|EDW08526.1| GI20015 [Drosophila mojavensis]	2.30186e-76	75
Locus_5419_Transcrip	1273	0	0	0	0	0	0	3.1.26.-	39S ribosomal protein L44 mitochondrial	Mouse	sp|Q9CY73|RM44_MOUSE	3e-47	42.23	251	mitochondrial ribosomal protein l44	gi|239790094|dbj|BAH71631.1|ACYPI001280 [Acyrthosiphon pisum]	1.65159e-70	74
Locus_1994_Transcrip	934	0	0	0	0	0	0		39S ribosomal protein L46 mitochondrial	Rat	sp|Q5RK00|RM46_RAT	2e-36	37.55	237	mitochondrial ribosomal	gi|91077572|ref|XP_972780.1|PREDICTED: similar to mitochondrial ribosomal protein, L46, putative [Tribolium castaneum]	7.39716e-68	64
Locus_4341_Transcrip	3271	GO:0003735	GO:0005761	GO:0006412	0	0	0		39S ribosomal protein L47 mitochondrial	Human	sp|Q9HD33|RM47_HUMAN	2e-34	43.01	193	39s ribosomal protein mitochondrial	gi|242247523|ref|NP_001156252.1|39S ribosomal protein L47, mitochondrial-like [Acyrthosiphon pisum] >gi|239789446|dbj|BAH71348.1| ACYPI007741 [Acyrthosiphon pisum]	1.11573e-85	76
Locus_2486_Transcrip	802	GO:0003735	GO:0005622	GO:0005840	0	0	0		39S ribosomal protein L48 mitochondrial	Mouse	sp|Q8JZS9|RM48_MOUSE	3e-10	31.45	124	mitochondrial ribosomal protein l48	gi|237858753|ref|NP_001153816.1|mitochondrial ribosomal protein L48 [Acyrthosiphon pisum]	5.57762e-47	59
Locus_10843_Transcrip	791	GO:0005739	0	0	0	0	0		39S ribosomal protein L50 mitochondrial	Mouse	sp|Q8VDT9|RM50_MOUSE	3e-06	33.67	98	mitochondrial ribosomal protein l50	gi|21357011|ref|NP_648092.1|mitochondrial ribosomal protein L50 [Drosophila melanogaster] >gi|6457571|gb|AAF09579.1|AF199369_1 unknown [Drosophila melanogaster] >gi|7295272|gb|AAF50594.1| mitochondrial ribosomal protein L50 [Drosophila melanogaster] >gi|20151487|gb|AAM11103.1| GM06185p [Drosophila melanogaster] >gi|21064325|gb|AAM29392.1| RE06140p [Drosophila melanogaster] >gi|220942778|gb|ACL839…	3.71508e-53	72
Locus_12508_Transcrip	648	0	0	0	0	0	0		39S ribosomal protein L51 mitochondrial	Fruit fly	sp|Q9VLJ9|RM51_DROME	8e-45	54.65	172	39s ribosomal protein mitochondrial	gi|157125332|ref|XP_001654295.1|mitochondrial ribosomal protein, L51, putative [Aedes aegypti] >gi|108873670|gb|EAT37895.1| mitochondrial ribosomal protein, L51, putative [Aedes aegypti]	2.12271e-67	78
Locus_11924_Transcrip	672	0	0	0	0	0	0		39S ribosomal protein L52 mitochondrial	Fruit fly	sp|Q7JWG9|RM52_DROME	2e-18	52.08	96	39s ribosomal protein mitochondrial	gi|194755641|ref|XP_001960092.1|GF11701 [Drosophila ananassae] >gi|190621390|gb|EDV36914.1| GF11701 [Drosophila ananassae]	3.01379e-23	77
Locus_4461_Transcrip	837	GO:0006413	0	0	0	0	0		39S ribosomal protein L53 mitochondrial	Human	sp|Q96EL3|RM53_HUMAN	5e-08	34.02	97	mitochondrial ribosomal	gi|195124425|ref|XP_002006693.1|GI21202 [Drosophila mojavensis] >gi|193911761|gb|EDW10628.1| GI21202 [Drosophila mojavensis]	7.66203e-45	74
Locus_12689_Transcrip	351	0	0	0	0	0	0		39S ribosomal protein L54 mitochondrial	Mouse	sp|Q9CPW3|RM54_MOUSE	1.3	45.16	31	mitochondrial ribosomal protein l54	gi|157412298|ref|NP_001098690.1|mitochondrial ribosomal protein L54 [Bombyx mori] >gi|95104531|gb|ABF51292.1| mitochondrial ribosomal protein L54 [Bombyx mori]	1.76238e-18	87
Locus_6758_Transcrip	524	GO:0006814	GO:0016020	0	0	0	0		39S ribosomal protein L55 mitochondrial	Fruit fly	sp|Q9VE04|RM55_DROME	2e-18	65.48	84	mitochondrial ribosomal	gi|157112355|ref|XP_001651805.1|mitochondrial ribosomal protein, L55, putative [Aedes aegypti] >gi|108878112|gb|EAT42337.1| mitochondrial ribosomal protein, L55, putative [Aedes aegypti]	5.53768e-23	77
Locus_2750_Transcrip	887	GO:0003735	GO:0005622	GO:0005840	0	0	0		39S ribosomal protein L9 mitochondrial	Fruit fly	sp|Q9VF89|RM09_DROME	5e-56	46.75	231	39s ribosomal protein mitochondrial	gi|333466493|gb|EAA04926.5|AGAP000950-PA [Anopheles gambiae str. PEST]	1.26389e-76	69
Locus_13375_Transcrip	1043	0	0	0	0	0	0	2.8.2.2	3-beta-hydroxysteroid sulfotransferase	Guinea pig	sp|P52841|SUHB_CAVPO	2.6	34.15	41	#N/A	#N/A	#N/A	#N/A
Locus_29139_Transcrip	340	0	0	0	0	0	0	4.2.1.1	3-dehydroquinate dehydratase	Rhodobacter sphaeroides (strain KD131 / KCTC 12085)	sp|B9KTM3|AROQ_RHOSK	0.55	40.74	54	#N/A	#N/A	#N/A	#N/A
84011	208	0	0	0	0	0	0	4.2.3.4	3-dehydroquinate synthase	Pelagibacter ubique	sp|Q4FNG5|AROB_PELUB	6.1	39.39	33	#N/A	#N/A	#N/A	#N/A
Locus_16792_Transcrip	245	0	0	0	0	0	0	4.2.3.4	3-dehydroquinate synthase	Lactococcus lactis subsp. cremoris (strain SK11)	sp|Q02XB8|AROB_LACLS	1.2	35.48	62	PREDICTED: hypothetical protein LOC100568728 [Acyrthosiphon pisum]	gi|328708351|ref|XP_003243667.1|PREDICTED: hypothetical protein LOC100568728 [Acyrthosiphon pisum]	2.80607e-08	64
Locus_17418_Transcrip	322	0	0	0	0	0	0	4.2.3.4	3-dehydroquinate synthase	Dichelobacter nodosus (strain VCS1703A)	sp|A5EXS0|AROB_DICNV	1.6	33.33	39	#N/A	#N/A	#N/A	#N/A
Locus_19648_Transcrip	429	0	0	0	0	0	0	4.2.3.4	3-dehydroquinate synthase	Clostridium acetobutylicum	sp|A6M255|AROB_CLOB8	8.4	47.83	23	#N/A	#N/A	#N/A	#N/A
Locus_6390_Transcrip	820	0	0	0	0	0	0	4.2.3.4	3-dehydroquinate synthase	Campylobacter pylori	sp|P56081|AROB_HELPY	5.3	44.12	34	#N/A	#N/A	#N/A	#N/A
6051	203	0	0	0	0	0	0	4.2.3.4	3-dehydroquinate synthase	Prochlorococcus marinus (strain AS9601)	sp|A2BQG2|AROB_PROMS	0.73	34.62	52	hypothetical protein TcasGA2_TC002839 [Tribolium castaneum]	gi|270003584|gb|EFA00032.1|hypothetical protein TcasGA2_TC002839 [Tribolium castaneum]	1.76332e-05	60
Locus_24339_Transcrip	334	0	0	0	0	0	0	4.2.3.4	3-dehydroquinate synthase	Buchnera aphidicola subsp. Cinara cedri	sp|Q056Z3|AROB_BUCCC	8.1	55.56	18	#N/A	#N/A	#N/A	#N/A
Locus_10043_Transcrip	463	0	0	0	0	0	0	4.2.1.118	3-dehydroshikimate dehydratase	Bacillus anthracis	sp|Q81RQ4|ASBF_BACAN	6.2	35.14	37	#N/A	#N/A	#N/A	#N/A
Locus_2663_Transcrip	759	0	0	0	0	0	0	2.1.1.64	3-demethylubiquinone-9 3-methyltransferase	Rickettsia conorii	sp|Q92H07|UBIG_RICCN	0.19	36.36	66	muscle-specific protein isoform i	gi|345495298|ref|XP_001606820.2|PREDICTED: hypothetical protein LOC100123208 [Nasonia vitripennis]	1.64727e-35	53
Locus_29298_Transcrip	255	0	0	0	0	0	0	2.7.7.38	3-deoxy-manno-octulosonate cytidylyltransferase	Pseudomonas putida (strain GB-1)	sp|B0KF43|KDSB_PSEPG	1.2	37.25	51	mutant cadherin	gi|262527588|gb|ACY69027.1|mutant cadherin [Helicoverpa armigera]	0.000966329	53
Locus_7608_Transcrip	1332	0	0	0	0	0	0	1.1.1.34	3-hydroxy-3-methylglutaryl-coenzyme A reductase	Fission yeast	sp|Q10283|HMDH_SCHPO	3.7	36.36	44	#N/A	#N/A	#N/A	#N/A
Locus_7744_Transcrip	578	0	0	0	0	0	K00021	1.1.1.34	3-hydroxy-3-methylglutaryl-coenzyme A reductase	Black cutworm moth	sp|O76819|HMDH_AGRIP	2e-61	100	132	3-hydroxy-3-methylglutaryl- reductase	gi|11132855|sp|O76819.1|HMDH_AGRIPRecName: Full=3-hydroxy-3-methylglutaryl-coenzyme A reductase; Short=HMG-CoA reductase >gi|3341396|emb|CAA08775.1| 3-hydroxy-3-methylgluraryl coenzyme A reductase [Agrotis ipsilon]	4.96683e-49	100
Locus_1950_Transcrip	2413	GO:0004420	GO:0015936	GO:0050662	0	0	0	1.1.1.34	3-hydroxy-3-methylglutaryl-coenzyme A reductase	Black cutworm moth	sp|O76819|HMDH_AGRIP	0	96.13	594	3-hydroxy-3-methylglutaryl-coenzyme a reductase	gi|303306030|gb|ADM13643.1|3-hydroxy-3-methylglutaryl coenzyme A reductase [Helicoverpa armigera]	0	98
Locus_2129_Transcrip	2262	0	0	0	0	0	K10703	4.2.1.-	3-hydroxyacyl-CoA dehydratase	Zebrafish	sp|Q7SY06|HADC_DANRE	9e-67	37.01	354	protein tyrosine phosphatase-like protein ptplad1	gi|340725259|ref|XP_003400990.1|PREDICTED: 3-hydroxyacyl-CoA dehydratase-like [Bombus terrestris]	1.2641e-134	77
Locus_1977_Transcrip	1380	0	0	0	0	0	K08683	4.2.1.-	3-hydroxyacyl-CoA dehydratase 2	Mouse	sp|Q9D3B1|HACD2_MOUSE	1e-39	40.09	222	ptpla domain protein	gi|114050767|ref|NP_001040403.1|protein tyrosine phosphatase [Bombyx mori] >gi|95102766|gb|ABF51324.1| protein tyrosine phosphatase [Bombyx mori]	2.34023e-98	80
Locus_1756_Transcrip	1148	GO:0008152	GO:0016491	0	0	0	0	1.1.1.178 1.1.1.35	3-hydroxyacyl-CoA dehydrogenase type-2	Fruit fly	sp|O18404|HCD2_DROME	2e-94	68.24	255	hydroxyacyl dehydrogenase	gi|114051676|ref|NP_001040424.1|3-hydroxyacyl-CoA dehydrogenase [Bombyx mori] >gi|95102842|gb|ABF51362.1| 3-hydroxyacyl-CoA dehydrogenase [Bombyx mori]	1.38772e-150	91
Locus_9206_Transcrip	727	GO:0008152	GO:0016491	0	0	0	0	1.1.1.178 1.1.1.35	3-hydroxyacyl-CoA dehydrogenase type-2	Fruit fly	sp|O18404|HCD2_DROME	2e-79	58.68	242	hydroxyacyl dehydrogenase	gi|91078584|ref|XP_971954.1|PREDICTED: similar to GA20113-PA [Tribolium castaneum] >gi|270004043|gb|EFA00491.1| hypothetical protein TcasGA2_TC003351 [Tribolium castaneum]	7.44367e-96	79
Locus_25697_Transcrip	246	0	0	0	0	0	0	4.2.1.6	3-hydroxydecanoyl-[acyl-carrier-protein] dehydratase	Blochmannia floridanus	sp|Q7U352|FABA_BLOFL	6.1	31.91	47	#N/A	#N/A	#N/A	#N/A
Locus_8080_Transcrip	510	0	0	0	0	0	K05605	3.1.2.4	3-hydroxyisobutyryl-CoA hydrolase mitochondrial	Fission yeast	sp|O74802|HIBCH_SCHPO	8	33.33	39	#N/A	#N/A	#N/A	#N/A
Locus_8315_Transcrip	1180	GO:0003824	GO:0008152	0	0	0	0	3.1.2.4	3-hydroxyisobutyryl-CoA hydrolase mitochondrial	Zebrafish	sp|Q58EB4|HIBCH_DANRE	3e-73	47.9	309	isoform a	gi|340725245|ref|XP_003400983.1|PREDICTED: 3-hydroxyisobutyryl-CoA hydrolase, mitochondrial-like isoform 1 [Bombus terrestris]	3.49334e-109	72
Locus_7505_Transcrip	1238	0	0	0	0	0	0	3.1.2.4	3-hydroxyisobutyryl-CoA hydrolase mitochondrial	Rat	sp|Q5XIE6|HIBCH_RAT	1e-07	56	50	#N/A	#N/A	#N/A	#N/A
Locus_19613_Transcrip	250	0	0	0	0	0	0	4.2.1.33	3-isopropylmalate dehydratase large subunit	Alcaligenes bronchisepticus	sp|Q7WKH6|LEUC_BORBR	0.14	29.09	55	#N/A	#N/A	#N/A	#N/A
Locus_23866_Transcrip	312	0	0	0	0	0	0	4.2.1.33	3-isopropylmalate dehydratase large subunit	Campylobacter jejuni (strain RM1221)	sp|Q5HS78|LEUC_CAMJR	0.55	36.21	58	#N/A	#N/A	#N/A	#N/A
Locus_8774_Transcrip	250	0	0	0	0	0	0	4.2.1.33	3-isopropylmalate dehydratase large subunit	Nostoc punctiforme (strain ATCC 29133 / PCC 73102)	sp|B2J3M9|LEUC_NOSP7	3.6	33.33	57	#N/A	#N/A	#N/A	#N/A
70752	211	0	0	0	0	0	0	4.2.1.33	3-isopropylmalate dehydratase small subunit	Nocardioides sp. (strain BAA-499 / JS614)	sp|A1SLW4|LEUD_NOCSJ	2.1	31.67	60	#N/A	#N/A	#N/A	#N/A
104943	343	0	0	0	0	0	0	4.2.1.33	3-isopropylmalate dehydratase small subunit	Uncultured termite group 1 bacterium phylotype Rs-D17	sp|B1H0A5|LEUD_UNCTG	0.94	30.77	65	#N/A	#N/A	#N/A	#N/A
32304	237	0	0	0	0	0	0	4.2.1.33	3-isopropylmalate dehydratase small subunit	Buchnera aphidicola subsp. Rhopalosiphum padi	sp|P48574|LEUD_BUCRP	4.7	48.48	33	#N/A	#N/A	#N/A	#N/A
Locus_13466_Transcrip	420	0	0	0	0	0	0	4.2.1.33	3-isopropylmalate dehydratase small subunit	Xanthomonas oryzae pv. oryzae	sp|Q5H4D0|LEUD_XANOR	0.55	40	35	#N/A	#N/A	#N/A	#N/A
Locus_3129_Transcrip	941	0	0	0	0	0	0	1.1.1.85	3-isopropylmalate dehydrogenase	Mycobacterium leprae	sp|O33117|LEU3_MYCLE	0.77	30.16	63	#N/A	#N/A	#N/A	#N/A
Locus_7549_Transcrip	284	0	0	0	0	0	0	1.1.1.85	3-isopropylmalate dehydrogenase	Rhodopseudomonas palustris (strain HaA2)	sp|Q2J3B4|LEU3_RHOP2	1.6	24.71	85	#N/A	#N/A	#N/A	#N/A
Locus_24091_Transcrip	513	0	0	0	0	0	K07508	2.3.1.16	3-ketoacyl-CoA thiolase	Marinomonas sp. (strain MWYL1)	sp|A6VVM8|FADA_MARMS	0.15	42.42	66	fibropellin partial	gi|115744968|ref|XP_001202874.1|PREDICTED: similar to fibropellin III, partial [Strongylocentrotus purpuratus] >gi|115913680|ref|XP_001198321.1| PREDICTED: similar to fibropellin III, partial [Strongylocentrotus purpuratus]	0.00039284	68
Locus_8115_Transcrip	1638	GO:0008152	GO:0016747	0	0	0	0	2.3.1.16	3-ketoacyl-CoA thiolase mitochondrial	Human	sp|P42765|THIM_HUMAN	1e-114	57.26	372	3-ketoacyl-coa mitochondrial (beta- ketothiolase) (acetyl-coa acyltransferase) (mitochondrial 3-oxoacyl- coa thiolase)	gi|218436706|dbj|BAH03386.1|acetyltransferase 1 [Ostrinia scapulalis]	8.65904e-136	93
Locus_22226_Transcrip	396	0	0	0	0	0	K04708	2.3.1.16	3-ketoacyl-CoA thiolase	Pseudoalteromonas haloplanktis (strain TAC 125)	sp|Q3IEE3|FADI_PSEHT	7.9	72.22	18	#N/A	#N/A	#N/A	#N/A
Locus_7339_Transcrip	1713	GO:0008152	GO:0016491	GO:0055114	0	0	0	1.1.1.12	3-ketodihydrosphingosine reductase	Human	sp|Q06136|KDSR_HUMAN	6e-59	42.55	322	3-ketodihydrosphingosine reductase	gi|157169515|ref|XP_001657877.1|short-chain dehydrogenase [Aedes aegypti] >gi|108883657|gb|EAT47882.1| short-chain dehydrogenase [Aedes aegypti]	1.68426e-73	66
Locus_1031_Transcrip	1562	0	0	0	0	0	0	2.1.2.11	3-methyl-2-oxobutanoate hydroxymethyltransferase	Xanthomonas oryzae pv. oryzae	sp|Q5H0A3|PANB_XANOR	3.4	54.17	24	#N/A	#N/A	#N/A	#N/A
Locus_381_Transcrip	1073	GO:0008152	GO:0016491	GO:0055114	0	0	0	1.1.1.1	3-oxoacyl-[acyl-carrier-protein] reductase	Aquifex aeolicus	sp|O67610|FABG_AQUAE	4e-31	31.5	254	3-hydroxybutyrate dehydrogenase type 2	gi|52345950|ref|NP_001005019.1|MGC79752 protein [Xenopus (Silurana) tropicalis] >gi|50370270|gb|AAH76694.1| MGC79752 protein [Xenopus (Silurana) tropicalis]	1.24046e-23	63
Locus_6917_Transcrip	1142	GO:0008152	GO:0016491	GO:0055114	0	0	0	1.1.1.1	3-oxoacyl-[acyl-carrier-protein] reductase	Thermotoga maritima	sp|Q9X248|FABG_THEMA	3e-34	36.25	251	3-hydroxybutyrate dehydrogenase type 2	gi|114050773|ref|NP_001040155.1|short-chain dehydrogenease/reductase-like [Bombyx mori] >gi|87248227|gb|ABD36166.1| short-chain dehydrogenease/reductase 2 [Bombyx mori]	4.20809e-131	85
Locus_888_Transcrip	1233	GO:0008152	GO:0016491	0	0	0	0	1.1.1.1	3-oxoacyl-[acyl-carrier-protein] reductase	Thermotoga maritima	sp|Q9X248|FABG_THEMA	2e-37	38	250	3-hydroxybutyrate dehydrogenase type 2	gi|114050771|ref|NP_001040154.1|short-chain dehydrogenease/reductase [Bombyx mori] >gi|87248225|gb|ABD36165.1| short-chain dehydrogenease/reductase [Bombyx mori]	2.99773e-142	94
Locus_9107_Transcrip	243	0	0	0	0	0	0	1.1.1.1	3-oxoacyl-[acyl-carrier-protein] reductase chloroplastic	Cigar flower	sp|P28643|FABG_CUPLA	4.7	32.65	49	#N/A	#N/A	#N/A	#N/A
Locus_6907_Transcrip	1070	GO:0008152	GO:0016491	GO:0055114	0	0	0	1.1.1.1	3-oxoacyl-[acyl-carrier-protein] reductase	Staphylococcus epidermidis (strain ATCC 12228)	sp|Q8CPI3|FABG_STAES	1e-28	36	200	short-chain dehydrogenase	gi|260907902|gb|ACX53752.1|short-chain dehydrogenase [Heliothis virescens]	3.24857e-87	98
Locus_10279_Transcrip	733	GO:0055114	0	0	0	0	K09458	2.3.1.41	3-oxoacyl-[acyl-carrier-protein] synthase mitochondrial	Human	sp|Q9NWU1|OXSM_HUMAN	9e-38	49.21	191	3-oxoacyl-	gi|307172282|gb|EFN63787.1|3-oxoacyl-[acyl-carrier-protein] synthase, mitochondrial [Camponotus floridanus]	2.6393e-52	73
Locus_6153_Transcrip	3236	0	0	0	0	0	0	2.3.1.41	3-oxoacyl-[acyl-carrier-protein] synthase mitochondrial	Human	sp|Q9NWU1|OXSM_HUMAN	4e-87	64.79	267	3-oxoacyl-	gi|158290509|ref|XP_312104.4|AGAP002809-PA [Anopheles gambiae str. PEST]	1.05378e-120	86
Locus_23417_Transcrip	208	0	0	0	0	0	0	2.3.1.41	3-oxoacyl-[acyl-carrier-protein] synthase 3	Minibacterium massiliensis	sp|A6SXP9|FABH_JANMA	3.6	48.39	31	#N/A	#N/A	#N/A	#N/A
Locus_13956_Transcrip	212	0	0	0	0	0	K06276	2.3.1.41	3-oxoacyl-[acyl-carrier-protein] synthase II chloroplastic	Mouse-ear cress	sp|Q9C9P4|KASC2_ARATH	6.1	38.1	42	#N/A	#N/A	#N/A	#N/A
Locus_2692_Transcrip	2003	GO:0004672	GO:0005524	GO:0006468	0	0	0	2.7.11.1	3-phosphoinositide-dependent protein kinase 1	Fruit fly	sp|Q9W0V1|PDPK1_DROME	9e-140	51.14	528	3-phosphoinositide dependent protein kinase-1	gi|345487087|ref|XP_001600235.2|PREDICTED: 3-phosphoinositide-dependent protein kinase 1-like [Nasonia vitripennis]	0	72
Locus_17255_Transcrip	434	0	0	0	0	0	0	2.7.11.1	3-phosphoinositide-dependent protein kinase B	Slime mold	sp|Q54PK9|PDPKB_DICDI	0.005	22.58	124	#N/A	#N/A	#N/A	#N/A
Locus_9587_Transcrip	209	0	0	0	0	0	0	2.7.11.1	3-phosphoinositide-dependent protein kinase B	Slime mold	sp|Q54PK9|PDPKB_DICDI	0.25	30.43	69	#N/A	#N/A	#N/A	#N/A
Locus_27519_Transcrip	253	0	0	0	0	0	0	2.5.1.19	3-phosphoshikimate 1-carboxyvinyltransferase	Vibrio psychroerythus	sp|Q482G5|AROA_COLP3	7.9	57.89	19	#N/A	#N/A	#N/A	#N/A
Locus_6475_Transcrip	301	0	0	0	0	0	0	2.5.1.19	3-phosphoshikimate 1-carboxyvinyltransferase	Pseudomonas solanacearum	sp|Q8Y0Y6|AROA_RALSO	2.1	28.24	85	#N/A	#N/A	#N/A	#N/A
Locus_9420_Transcrip	509	0	0	0	0	0	K02947		40S ribosomal protein S0	Paracoccidioides brasiliensis (strain Pb03)	sp|C0S3U2|RSSA_PARBP	1.1	41.03	39	#N/A	#N/A	#N/A	#N/A
Locus_624_Transcrip	750	0	0	0	0	0	0		40S ribosomal protein S10	Fall armyworm	sp|Q962R9|RS10_SPOFR	4e-81	98.73	158	ribosomal protein s10	gi|20140136|sp|Q962R9.1|RS10_SPOFRRecName: Full=40S ribosomal protein S10 >gi|15213808|gb|AAK92179.1|AF400207_1 ribosomal protein S10 [Spodoptera frugiperda]	9.58435e-83	99
105575	213	0	0	0	0	0	K02949		40S ribosomal protein S11	Rat	sp|P62282|RS11_RAT	3e-22	70.67	75	40s ribosomal protein s11	gi|315115395|gb|ADT80670.1|ribosomal protein S11 isoform 2 [Euphydryas aurinia]	9.71096e-14	96
Locus_1895_Transcrip	1023	GO:0003735	GO:0005622	GO:0005840	0	0	0		40S ribosomal protein S11	Rat	sp|P62282|RS11_RAT	1e-47	78.15	119	40s ribosomal protein s11	gi|15213810|gb|AAK92180.1|AF400208_1ribosomal protein S11 [Spodoptera frugiperda]	8.15937e-52	100
111042		0	0	0	0	0	0		40S ribosomal protein S11	Soybean	sp|P17093|RS11_SOYBN	1e-17	66.18	68	40s ribosomal protein s11	gi|164420683|ref|NP_001106708.1|ribosomal protein S11 isoform 1 [Bombyx mori] >gi|54609303|gb|AAV34867.1| ribosomal protein S11-1 [Bombyx mori] >gi|268306470|gb|ACY95356.1| ribosomal protein S11-1 [Manduca sexta]	7.00698e-31	82
Locus_11116_Transcrip	702	GO:0003735	GO:0005622	GO:0005840	0	0	K02951		40S ribosomal protein S12 mitochondrial	Fruit fly	sp|P10735|RT12_DROME	1e-48	83.78	111	30s ribosomal protein s12	gi|114052733|ref|NP_001040492.1|mitochondrial ribosomal protein S12 [Bombyx mori] >gi|95103112|gb|ABF51497.1| mitochondrial ribosomal protein S12 [Bombyx mori]	5.5323e-70	97
Locus_5231_Transcrip	550	GO:0003735	GO:0005622	GO:0005840	0	0	K02953		40S ribosomal protein S12	Fruit fly	sp|P80455|RS12_DROME	1e-54	72.66	139	ribosomal protein s12	gi|15213812|gb|AAK92181.1|AF400209_1ribosomal protein S12 [Spodoptera frugiperda]	2.46668e-64	100
Locus_777_Transcrip	577	GO:0003735	GO:0005840	GO:0006412	0	0	K02955		40S ribosomal protein S13	Fall armyworm	sp|Q962R6|RS13_SPOFR	2e-81	100	151	ribosomal protein s13	gi|268306426|gb|ACY95334.1|ribosomal protein S13 [Manduca sexta]	2.59666e-92	100
Locus_694_Transcrip	765	GO:0003735	GO:0005622	GO:0005840	0	0	K02958		40S ribosomal protein S14	Silk moth	sp|Q5UAM9|RS14_BOMMO	5e-58	100	140	ribosomal protein s14	gi|315115391|gb|ADT80668.1|ribosomal protein S14 [Euphydryas aurinia]	2.83356e-72	100
Locus_768_Transcrip	633	GO:0003735	GO:0006412	GO:0015935	0	0	K02957		40S ribosomal protein S15	American oil palm	sp|Q945U1|RS15_ELAOL	1e-53	83.46	127	ribosomal protein s15	gi|112984352|ref|NP_001037209.1|ribosomal protein S15 [Bombyx mori] >gi|51863351|gb|AAU11820.1| ribosomal protein S15 [Bombyx mori] >gi|54609313|gb|AAV34872.1| ribosomal protein S15 [Bombyx mori]	1.78573e-82	99
Locus_1210_Transcrip	702	GO:0003735	GO:0005622	GO:0005840	0	0	K02960		40S ribosomal protein S15a	Fruit fly	sp|Q6XIM8|RS15A_DROYA	3e-65	93.08	130	cg12324 protein	gi|112982855|ref|NP_001037570.1|ribosomal protein S15A [Bombyx mori] >gi|54609315|gb|AAV34873.1| ribosomal protein S15A [Bombyx mori] >gi|310769819|gb|ADP21467.1| ribosomal protein S15A [Antheraea yamamai] >gi|315115387|gb|ADT80666.1| ribosomal protein S15A [Euphydryas aurinia] >gi|342356377|gb|AEL28847.1| ribosomal protein S15A [Heliconius melpomene cythera]	2.43012e-77	100
Locus_1532_Transcrip	643	GO:0003735	GO:0005622	GO:0005840	0	0	K02962		40S ribosomal protein S16	Fall armyworm	sp|Q95V31|RS16_SPOFR	6e-79	95.57	158	ribosomal protein s16	gi|54039446|sp|Q95V31.1|RS16_SPOFRRecName: Full=40S ribosomal protein S16 >gi|16566734|gb|AAL26583.1|AF429981_1 ribosomal protein S16 [Spodoptera frugiperda]	2.3775e-82	95
Locus_1547_Transcrip	498	GO:0003735	GO:0005622	GO:0005840	0	0	K02964		40S ribosomal protein S17	Fall armyworm	sp|Q962R2|RS17_SPOFR	4e-57	100	109	ribosomal protein s17	gi|315115451|gb|ADT80698.1|ribosomal protein S17 [Euphydryas aurinia]	3.8669e-60	100
Locus_501_Transcrip	558	GO:0003723	GO:0003735	GO:0005622	0	0	K02966		40S ribosomal protein S18	Fall armyworm	sp|Q962R1|RS18_SPOFR	4e-68	100	126	ribosomal protein s18	gi|54039447|sp|Q962R1.1|RS18_SPOFRRecName: Full=40S ribosomal protein S18 >gi|15213824|gb|AAK92187.1|AF400215_1 ribosomal protein S18 [Spodoptera frugiperda] >gi|48958395|dbj|BAD23920.1| ribosomal protein S18 [Antheraea yamamai] >gi|268306384|gb|ACY95313.1| ribosomal protein S18 [Manduca sexta] >gi|315115383|gb|ADT80664.1| ribosomal protein S18 [Euphydryas aurinia]	4.93511e-70	100
Locus_2083_Transcrip	660	GO:0003735	GO:0005622	GO:0005840	0	0	K02981		40S ribosomal protein S19a	Fruit fly	sp|P39018|RS19A_DROME	2e-52	66.89	148	ribosomal protein s19	gi|15213826|gb|AAK92188.1|AF400216_1ribosomal protein S19 [Spodoptera frugiperda]	3.63951e-103	100
Locus_1946_Transcrip	788	GO:0003723	GO:0003735	GO:0005622	0	0	K02969		40S ribosomal protein S2	Fruit fly	sp|P31009|RS2_DROME	1e-101	90.28	216	ribosomal protein s2	gi|27260896|gb|AAN86048.1|ribosomal protein S2 [Spodoptera frugiperda]	4.51437e-134	100
Locus_1346_Transcrip	818	GO:0003735	GO:0005622	GO:0005840	0	0	0		40S ribosomal protein S20	Fruit fly	sp|P55828|RS20_DROME	3e-50	83.74	123	40s ribosomal protein s20	gi|148298732|ref|NP_001091809.1|ribosomal protein S20 [Bombyx mori] >gi|54609325|gb|AAV34878.1| ribosomal protein S20 [Bombyx mori] >gi|268306374|gb|ACY95308.1| ribosomal protein S20 [Manduca sexta] >gi|342356369|gb|AEL28843.1| ribosomal protein S20 [Heliconius melpomene cythera]	3.1443e-16	100
110263	240	0	0	0	0	0	0		40S ribosomal protein S21	Fall armyworm	sp|Q962Q8|RS21_SPOFR	5e-12	100	31	#N/A	#N/A	#N/A	#N/A
112872	616	0	0	0	0	0	K02973		40S ribosomal protein S23	Fall armyworm	sp|Q962Q7|RS23_SPOFR	5e-09	100	30	#N/A	#N/A	#N/A	#N/A
Locus_542_Transcrip	687	GO:0003735	GO:0005622	GO:0005840	0	0	K02974		40S ribosomal protein S23	Fall armyworm	sp|Q962Q7|RS23_SPOFR	3e-79	100	143	ribosomal protein s23	gi|49532934|dbj|BAD26702.1|ribosomal protein S23 [Plutella xylostella]	4.81782e-80	98
Locus_2904_Transcrip	508	GO:0003735	GO:0005622	GO:0005840	0	0	K02975		40S ribosomal protein S24	Fall armyworm	sp|Q962Q6|RS24_SPOFR	4e-65	100	121	ribosomal protein s24	gi|20140134|sp|Q962Q6.1|RS24_SPOFRRecName: Full=40S ribosomal protein S24 >gi|15213834|gb|AAK92192.1|AF400220_1 ribosomal protein S24 [Spodoptera frugiperda]	2.96886e-67	100
Locus_1173_Transcrip	600	0	0	0	0	0	K02976		40S ribosomal protein S25	Fall armyworm	sp|Q962Q5|RS25_SPOFR	2e-42	100	118	ribosomal protein s25	gi|51316900|sp|Q962Q5.1|RS25_SPOFRRecName: Full=40S ribosomal protein S25 >gi|15213836|gb|AAK92193.1|AF400221_1 ribosomal protein S25 [Spodoptera frugiperda] >gi|268306436|gb|ACY95339.1| ribosomal protein S25 [Manduca sexta]	7.64421e-54	100
103385	332	0	0	0	0	0	0		40S ribosomal protein S26	African malaria mosquito	sp|Q9GT45|RS26_ANOGA	8e-24	78.31	83	ribosomal protein s26	gi|15213838|gb|AAK92194.1|AF400222_1ribosomal protein S26 [Spodoptera frugiperda]	3.84621e-28	95
84999	227	0	0	0	0	0	K02978		40S ribosomal protein S27	Neurospora crassa	sp|Q7RVN2|RS27_NEUCR	0.56	82.35	17	#N/A	#N/A	#N/A	#N/A
Locus_2598_Transcrip	537	GO:0003735	GO:0005622	GO:0005840	0	0	K02979		40S ribosomal protein S27	Rat	sp|Q71TY3|RS27_RAT	4e-39	86.9	84	ribosomal protein s27	gi|15213840|gb|AAK92195.1|AF400223_1ribosomal protein S27 [Spodoptera frugiperda] >gi|268306364|gb|ACY95303.1| ribosomal protein S27 [Manduca sexta]	1.08656e-57	100
Locus_5874_Transcrip	423	GO:0003735	GO:0005622	GO:0005840	0	0	K02980		40S ribosomal protein S28	Fall armyworm	sp|Q962Q2|RS28_SPOFR	4e-22	96.23	53	40s ribosomal protein s28	gi|112982910|ref|NP_001037680.1|40S ribosomal protein S28 [Bombyx mori] >gi|51316656|sp|Q6PS50.1|RS28_BOMMO RecName: Full=40S ribosomal protein S28 >gi|51316899|sp|Q962Q2.1|RS28_SPOFR RecName: Full=40S ribosomal protein S28 >gi|52000788|sp|Q6EV21.1|RS28_PAPDA RecName: Full=40S ribosomal protein S28 >gi|15213842|gb|AAK92196.1|AF400224_1 ribosomal protein S28 [Spodoptera frugiperda] >gi|46406036|gb…	2.34785e-27	96
Locus_7461_Transcrip	276	GO:0003735	GO:0005622	GO:0005840	0	0	0		40S ribosomal protein S29	Fall armyworm	sp|Q8WQI3|RS29_SPOFR	7e-30	100	56	ribosomal protein s29	gi|54039495|sp|Q8WQI3.1|RS29_SPOFRRecName: Full=40S ribosomal protein S29 >gi|18253059|gb|AAL62474.1| ribosomal protein S29 [Spodoptera frugiperda] >gi|116833189|gb|ABK29507.1| ribosomal protein S29 [Helicoverpa armigera] >gi|268306464|gb|ACY95353.1| ribosomal protein S29 [Manduca sexta] >gi|342356353|gb|AEL28835.1| ribosomal protein S29 [Heliconius melpomene cythera]	1.83606e-38	100
29789	291	0	0	0	0	0	0		40S ribosomal protein S3	Tobacco hawkmoth	sp|P48153|RS3_MANSE	0.0003	76.92	26	#N/A	#N/A	#N/A	#N/A
Locus_299_Transcrip	1397	GO:0016788	0	0	0	0	K02983		40S ribosomal protein S3	Tobacco hawkmoth	sp|P48153|RS3_MANSE	6e-55	100	112	ribosomal protein s3	gi|328713765|ref|XP_003245173.1|PREDICTED: putative nuclease HARBI1-like [Acyrthosiphon pisum]	1.43739e-61	62
Locus_2275_Transcrip	625	GO:0003735	GO:0005622	GO:0005840	0	0	K02984		40S ribosomal protein S30	Rat	sp|P62864|RS30_RAT	6e-18	84.75	59	ubiquitin ribosomal protein s30e fusion protein	gi|56462190|gb|AAV91378.1|hypothetical protein 17 [Lonomia obliqua]	4.02806e-35	98
Locus_505_Transcrip	885	GO:0003735	GO:0005622	GO:0005840	0	0	K02987		40S ribosomal protein S3a	Fall armyworm	sp|Q95V35|RS3A_SPOFR	2e-130	99.59	244	40s ribosomal protein s3a	gi|74938351|sp|Q95V35.1|RS3A_SPOFRRecName: Full=40S ribosomal protein S3a >gi|16566722|gb|AAL26579.1|AF429977_1 ribosomal protein S3A [Spodoptera frugiperda]	2.22383e-129	99
Locus_1358_Transcrip	1080	GO:0003735	GO:0005622	GO:0005840	0	0	K02989		40S ribosomal protein S4	Fall armyworm	sp|Q95V34|RS4_SPOFR	5e-148	98.85	262	ribosomal protein s4e	gi|74844658|sp|Q95V34.1|RS4_SPOFRRecName: Full=40S ribosomal protein S4 >gi|16566725|gb|AAL26580.1|AF429978_1 ribosomal protein S4 [Spodoptera frugiperda]	1.44689e-134	100
Locus_3008_Transcrip	701	GO:0003735	GO:0006412	GO:0015935	0	0	0		40S ribosomal protein S5	Human	sp|P46782|RS5_HUMAN	1e-96	93.62	188	ribosomal protein s5	gi|112984070|ref|NP_001037259.1|ribosomal protein S5 [Bombyx mori] >gi|54609291|gb|AAV34861.1| ribosomal protein S5 [Bombyx mori]	1.46191e-131	96
107743	309	0	0	0	0	0	0		40S ribosomal protein S5b	Fruit fly	sp|Q9VFE4|RS5B_DROME	7e-20	55.95	84	ribosomal protein s5	gi|16566728|gb|AAL26581.1|AF429979_1ribosomal protein S5 [Spodoptera frugiperda]	2.70181e-34	97
109381	318	0	0	0	0	0	0		40S ribosomal protein S5b	Fruit fly	sp|Q9VFE4|RS5B_DROME	3e-22	57.47	87	ribosomal protein s5	gi|16566728|gb|AAL26581.1|AF429979_1ribosomal protein S5 [Spodoptera frugiperda]	2.9334e-37	97
103208	311	0	0	0	0	0	K02993		40S ribosomal protein S6	Fall armyworm	sp|Q95V32|RS6_SPOFR	5e-20	94.74	76	ribosomal protein s6	gi|2500492|sp|Q94624.1|RS6_MANSERecName: Full=40S ribosomal protein S6 >gi|1498733|gb|AAB06459.1| ribosomal protein S6 [Manduca sexta]	4.19591e-21	96
Locus_36_Transcrip	751	GO:0003735	GO:0005622	GO:0005840	0	0	K02995		40S ribosomal protein S7	Fall armyworm	sp|Q962S0|RS7_SPOFR	2e-101	100	190	ribosomal protein s7	gi|315115401|gb|ADT80673.1|ribosomal protein S7 [Euphydryas aurinia]	4.72547e-61	100
Locus_3842_Transcrip	696	0	0	0	0	0	0		40S ribosomal protein S8	Fall armyworm	sp|Q8WQI5|RS8_SPOFR	3e-116	99.52	208	ribosomal protein s8	gi|54039568|sp|Q8WQI5.1|RS8_SPOFRRecName: Full=40S ribosomal protein S8 >gi|18253055|gb|AAL62472.1| ribosomal protein S8 [Spodoptera frugiperda]	3.28957e-148	99
Locus_9662_Transcrip	447	0	0	0	0	0	K02997		40S ribosomal protein S8	Fall armyworm	sp|Q8WQI5|RS8_SPOFR	3.3	36	50	#N/A	#N/A	#N/A	#N/A
Locus_1961_Transcrip	837	0	0	0	0	0	K02998		40S ribosomal protein S9	Fruit fly	sp|P55935|RS9_DROME	2e-91	91.26	183	ribosomal protein s9	gi|315115339|gb|ADT80642.1|ribosomal protein S9 [Euphydryas aurinia] >gi|342356325|gb|AEL28821.1| ribosomal protein S9 [Heliconius melpomene cythera]	6.39065e-125	100
Locus_445_Transcrip	1041	GO:0003735	GO:0005622	GO:0005840	0	0	K09566		40S ribosomal protein SA	Silk moth	sp|Q5UAP4|RSSA_BOMMO	4e-126	84.69	307	40s ribosomal protein sa	gi|162952033|ref|NP_001106143.1|40S ribosomal protein SA [Bombyx mori] >gi|74904851|sp|Q5UAP4.1|RSSA_BOMMO RecName: Full=40S ribosomal protein SA >gi|54609281|gb|AAV34856.1| ribosomal protein SA [Bombyx mori]	1.08187e-114	84
Locus_18446_Transcrip	611	GO:0003755	GO:0006457	0	0	0	0	5.2.1.8	41 kDa peptidyl-prolyl cis-trans isomerase	Neurospora crassa	sp|Q9P3X9|PPID_NEUCR	2e-54	70.83	144	peptidyl-prolyl cis-trans isomerase g	gi|157111287|ref|XP_001651471.1|peptidyl-prolyl cis-trans isomerase g, ppig [Aedes aegypti] >gi|108878465|gb|EAT42690.1| peptidyl-prolyl cis-trans isomerase g, ppig [Aedes aegypti]	1.46973e-69	85
Locus_18131_Transcrip	533	0	0	0	0	0	K14826		45 kDa calcium-binding protein	Chicken	sp|Q5ZKE5|CAB45_CHICK	0.014	22	150	#N/A	#N/A	#N/A	#N/A
Locus_2133_Transcrip	3007	GO:0006457	0	0	0	0	0	5.2.1.8	46 kDa FK506-binding nuclear protein	Fall armyworm	sp|Q26486|FKBP4_SPOFR	2e-114	86.51	415	immunophilin fkbp46	gi|2499773|sp|Q26486.1|FKBP4_SPOFRRecName: Full=46 kDa FK506-binding nuclear protein; AltName: Full=Peptidyl-prolyl cis-trans isomerase; Short=PPIase; AltName: Full=Rotamase >gi|595845|gb|AAA58962.1| immunophilin FKBP46 [Spodoptera frugiperda]	2.92449e-133	92
Locus_20580_Transcrip	650	GO:0008483	GO:0030170	0	0	0	K13524	2.6.1.19 2.6.1.22	4-aminobutyrate aminotransferase mitochondrial	Pig	sp|P80147|GABT_PIG	2e-59	51.4	214	4-aminobutyrate mitochondrial	gi|158286526|ref|XP_308791.4|AGAP006966-PA [Anopheles gambiae str. PEST] >gi|158286528|ref|XP_001688095.1| AGAP006966-PB [Anopheles gambiae str. PEST] >gi|157020511|gb|EAA04779.4| AGAP006966-PA [Anopheles gambiae str. PEST] >gi|157020512|gb|EDO64744.1| AGAP006966-PB [Anopheles gambiae str. PEST]	7.43464e-92	77
Locus_7511_Transcrip	913	GO:0008483	GO:0030170	0	0	0	0	2.6.1.19 2.6.1.22	4-aminobutyrate aminotransferase mitochondrial	Pig	sp|P80147|GABT_PIG	5e-80	52.54	276	4-aminobutyrate aminotransferase	gi|157132998|ref|XP_001656148.1|4-aminobutyrate aminotransferase [Aedes aegypti] >gi|108870984|gb|EAT35209.1| 4-aminobutyrate aminotransferase [Aedes aegypti]	5.95998e-125	77
Locus_15548_Transcrip	351	0	0	0	0	0	0	2.7.1.148	4-diphosphocytidyl-2-C-methyl-D-erythritol kinase	Pseudomonas stutzeri (strain A1501)	sp|A4VPC3|ISPE_PSEU5	2.1	41.94	31	#N/A	#N/A	#N/A	#N/A
Locus_18684_Transcrip	961	0	0	0	0	0	0	2.7.1.148	4-diphosphocytidyl-2-C-methyl-D-erythritol kinase	Ehrlichia chaffeensis (strain Arkansas)	sp|Q2GG78|ISPE_EHRCR	6.8	41.18	34	#N/A	#N/A	#N/A	#N/A
79299	235	0	0	0	0	0	0	2.7.1.148	4-diphosphocytidyl-2-C-methyl-D-erythritol kinase	Pseudomonas fluorescens (strain SBW25)	sp|C3KDC2|ISPE_PSEFS	0.25	32.65	49	#N/A	#N/A	#N/A	#N/A
Locus_12234_Transcrip	491	0	0	0	0	0	0	2.7.1.148	4-diphosphocytidyl-2-C-methyl-D-erythritol kinase	Ureaplasma urealyticum biotype 1	sp|Q9PPN9|ISPE_UREPA	1.5	26.44	87	#N/A	#N/A	#N/A	#N/A
Locus_674_Transcrip	713	0	0	0	0	0	0	2.7.1.148	4-diphosphocytidyl-2-C-methyl-D-erythritol kinase	Neorickettsia sennetsu (strain Miyayama)	sp|Q2GD50|ISPE_NEOSM	0.84	43.24	37	#N/A	#N/A	#N/A	#N/A
28832	319	0	0	0	0	0	0		4F2 cell-surface antigen heavy chain	Mouse	sp|P10852|4F2_MOUSE	2.1	38.64	44	malate dehydrogenase	gi|195133936|ref|XP_002011394.1|GI14077 [Drosophila mojavensis] >gi|193912017|gb|EDW10884.1| GI14077 [Drosophila mojavensis]	9.39467e-10	78
Locus_26030_Transcrip	319	0	0	0	0	0	0	1.17.7.1	4-hydroxy-3-methylbut-2-en-1-yl diphosphate synthase	Francisella tularensis subsp. novicida (strain U112)	sp|A0Q6U8|ISPG_FRATN	1.2	30	50	#N/A	#N/A	#N/A	#N/A
62629	340	0	0	0	0	0	0	1.17.1.2	4-hydroxy-3-methylbut-2-enyl diphosphate reductase	Nostoc sp. (strain PCC 7120 / UTEX 2576)	sp|P58674|ISPH_NOSS1	1.2	30.91	55	GK20434 [Drosophila willistoni]	gi|195441222|ref|XP_002068415.1|GK20434 [Drosophila willistoni] >gi|194164500|gb|EDW79401.1| GK20434 [Drosophila willistoni]	2.8623e-06	61
Locus_12310_Transcrip	626	0	0	0	0	0	0	1.17.1.2	4-hydroxy-3-methylbut-2-enyl diphosphate reductase	Clostridium tetani	sp|Q895G2|ISPH_CLOTE	9.5	20.9	67	#N/A	#N/A	#N/A	#N/A
Locus_8729_Transcrip	288	0	0	0	0	0	0	1.17.1.2	4-hydroxy-3-methylbut-2-enyl diphosphate reductase	Magnetococcus sp. (strain MC-1)	sp|A0LD71|ISPH_MAGSM	0.71	33.87	62	#N/A	#N/A	#N/A	#N/A
Locus_9072_Transcrip	253	GO:0016021	0	0	0	0	0	1.17.1.2	4-hydroxy-3-methylbut-2-enyl diphosphate reductase	Mycobacterium ulcerans (strain Agy99)	sp|A0PKQ3|ISPH_MYCUA	0.93	36.84	38	cg17841 cg17841-pa	gi|312383494|gb|EFR28560.1|hypothetical protein AND_03384 [Anopheles darlingi]	7.0355e-10	72
Locus_9945_Transcrip	463	0	0	0	0	0	0	1.17.1.2	4-hydroxy-3-methylbut-2-enyl diphosphate reductase	Chlorobium chlorochromatii (strain CaD3)	sp|Q3AT23|ISPH_CHLCH	0.94	33.33	48	dna helicase	gi|332139323|gb|AEE09607.1|putative DNA helicase [Cotesia vestalis bracovirus]	2.15886e-60	76
Locus_7439_Transcrip	401	0	0	0	0	0	0	1.17.1.2	4-hydroxy-3-methylbut-2-enyl diphosphate reductase 1	Bradyrhizobium japonicum	sp|Q89UU5|ISPH1_BRAJA	7.9	34.88	43	#N/A	#N/A	#N/A	#N/A
Locus_22559_Transcrip	446	0	0	0	0	0	0	2.5.1.-	4-hydroxybenzoate octaprenyltransferase	Nitrosomonas europaea	sp|Q82TP2|UBIA_NITEU	4.3	31.67	60	#N/A	#N/A	#N/A	#N/A
Locus_24817_Transcrip	429	0	0	0	0	0	0	2.5.1.-	4-hydroxybenzoate octaprenyltransferase	Legionella pneumophila (strain Lens)	sp|Q5WWR8|UBIA_LEGPL	3.9	32.43	37	#N/A	#N/A	#N/A	#N/A
Locus_8836_Transcrip	731	0	0	0	0	0	K06125	2.5.1.-	4-hydroxybenzoate octaprenyltransferase	Blochmannia pennsylvanicus (strain BPEN)	sp|Q494A7|UBIA_BLOPB	5.7	28.4	81	#N/A	#N/A	#N/A	#N/A
Locus_12639_Transcrip	1132	GO:0004659	GO:0016021	0	0	0	0	2.5.1.39	4-hydroxybenzoate polyprenyltransferase mitochondrial	Rat	sp|Q499N4|COQ2_RAT	5e-42	61.82	165	4-hydroxybenzoate mitochondrial-like	gi|347972047|ref|XP_313812.5|AGAP004513-PA [Anopheles gambiae str. PEST] >gi|347972049|ref|XP_003436832.1| AGAP004513-PB [Anopheles gambiae str. PEST] >gi|333469147|gb|EAA09225.5| AGAP004513-PA [Anopheles gambiae str. PEST] >gi|333469148|gb|EGK97190.1| AGAP004513-PB [Anopheles gambiae str. PEST]	9.92115e-52	76
Locus_14402_Transcrip	629	GO:0004659	GO:0016021	0	0	0	0	2.5.1.39	4-hydroxybenzoate polyprenyltransferase mitochondrial	Fruit fly	sp|Q298G6|COQ2_DROPS	6e-21	51.33	113	coenzyme q2 prenyltransferase	gi|297673885|ref|XP_002814977.1|PREDICTED: para-hydroxybenzoate--polyprenyltransferase, mitochondrial-like, partial [Pongo abelii]	1.27745e-23	63
Locus_5302_Transcrip	3048	GO:0003824	GO:0006084	0	0	0	0	2.8.3.-	4-hydroxybutyrate coenzyme A transferase	Clostridium kluyveri (strain ATCC 8527 / DSM 555 / NCIMB 10680)	sp|P38942|CAT2_CLOK5	9e-96	47.12	416	4-hydroxybutyrate -	gi|157138048|ref|XP_001657212.1|4-Hydroxybutyrate CoA-transferase, putative [Aedes aegypti] >gi|108880696|gb|EAT44921.1| 4-Hydroxybutyrate CoA-transferase, putative [Aedes aegypti]	0	83
104917	207	0	0	0	0	0	K01101		Glutamate-rich WD repeat-containing protein 1	Slime mold	sp|Q54ED4|GRWD1_DICDI	3.6	46.67	30	#N/A	#N/A	#N/A	#N/A
Locus_5468_Transcrip	1192	0	0	0	0	0	0	3.1.3.41	4-nitrophenylphosphatase	Fission yeast	sp|Q00472|PNPP_SCHPO	1e-25	30.67	300	4-nitrophenylphosphatase	gi|114052999|ref|NP_001040333.1|4-nitrophenylphosphatase [Bombyx mori] >gi|95102544|gb|ABF51208.1| 4-nitrophenylphosphatase [Bombyx mori]	8.24744e-115	80
Locus_2419_Transcrip	1136	0	0	0	0	0	0	3.1.3.-	5'(3')-deoxyribonucleotidase mitochondrial	Mouse	sp|Q8VCE6|NT5M_MOUSE	6.6	29.49	78	clockwork orange	gi|270013514|gb|EFA09962.1|hypothetical protein TcasGA2_TC012119 [Tribolium castaneum]	3.22476e-07	65
Locus_10100_Transcrip	398	0	0	0	0	0	0		50S ribosomal protein L10	Lactobacillus salivarius (strain UCC118)	sp|Q1WST4|RL10_LACS1	6.1	39.39	33	#N/A	#N/A	#N/A	#N/A
Locus_16430_Transcrip	251	0	0	0	0	0	0		50S ribosomal protein L10	Blochmannia floridanus	sp|Q7VRP5|RL10_BLOFL	0.55	42.86	28	#N/A	#N/A	#N/A	#N/A
Locus_20140_Transcrip	296	0	0	0	0	0	0		50S ribosomal protein L10 chloroplastic	Common tobacco	sp|O80362|RK10_TOBAC	4.8	48	25	#N/A	#N/A	#N/A	#N/A
Locus_28329_Transcrip	294	0	0	0	0	0	0		50S ribosomal protein L10	Borrelia recurrentis (strain A1)	sp|B5RRJ9|RL10_BORRA	8.1	29.09	55	#N/A	#N/A	#N/A	#N/A
Locus_13709_Transcrip	445	0	0	0	0	0	0		50S ribosomal protein L10	Mycobacterium avium (strain 104)	sp|A0QL54|RL10_MYCA1	0.06	30.95	84	#N/A	#N/A	#N/A	#N/A
Locus_22500_Transcrip	349	0	0	0	0	0	0		50S ribosomal protein L13	Lactobacillus sakei subsp. sakei (strain 23K)	sp|Q38UV4|RL13_LACSS	6.1	29.31	58	#N/A	#N/A	#N/A	#N/A
58160	262	0	0	0	0	0	0		50S ribosomal protein L13	Pelodictyon phaeoclathratiforme (strain DSM 5477 / BU-1)	sp|B4SEC9|RL13_PELPB	0.96	34.04	47	#N/A	#N/A	#N/A	#N/A
Locus_22349_Transcrip	354	0	0	0	0	0	0		50S ribosomal protein L14	Bacteroides vulgatus (strain ATCC 8482 / DSM 1447 / NCTC 11154)	sp|A6KYI5|RL14_BACV8	2.1	33.87	62	#N/A	#N/A	#N/A	#N/A
105281	468	0	0	0	0	0	0		50S ribosomal protein L15	Wolbachia sp. subsp. Brugia malayi (strain TRS)	sp|Q5GSW2|RL15_WOLTR	6.3	54.17	24	endonuclease-reverse transcriptase	gi|298204337|gb|ADI61817.1|endonuclease-reverse transcriptase [Bombyx mori]	1.53362e-08	68
Locus_12485_Transcrip	583	0	0	0	0	0	0		50S ribosomal protein L16	Chlorobium vibrioforme subsp. thiosulfatophilum (strain DSM 265)	sp|A4SCR6|RL16_PROVI	0.98	31.91	47	#N/A	#N/A	#N/A	#N/A
Locus_24475_Transcrip	457	0	0	0	0	0	0		50S ribosomal protein L17	Akkermansia muciniphila (strain ATCC BAA-835)	sp|B2UL54|RL17_AKKM8	4.6	37.25	51	#N/A	#N/A	#N/A	#N/A
Locus_8532_Transcrip	583	0	0	0	0	0	0		50S ribosomal protein L17	Nautilia profundicola (strain ATCC BAA-1463 / DSM 18972 / AmH)	sp|B9L6T6|RL17_NAUPA	3.7	44.44	45	#N/A	#N/A	#N/A	#N/A
Locus_15665_Transcrip	352	0	0	0	0	0	0		50S ribosomal protein L2 plastid	Euglenophycean alga	sp|P34768|RK2_ASTLO	7.9	33.33	45	nuclease harbi1-like	gi|301624193|ref|XP_002941412.1|PREDICTED: hypothetical protein LOC100487167 [Xenopus (Silurana) tropicalis]	4.21504e-09	68
Locus_16034_Transcrip	247	0	0	0	0	0	0		50S ribosomal protein L2 apicoplast	Coccidian parasite	sp|Q7YN79|RK2_EIMTE	0.25	33.33	57	#N/A	#N/A	#N/A	#N/A
Locus_8854_Transcrip	415	0	0	0	0	0	0		50S ribosomal protein L2	Campylobacter pylori J99	sp|Q9ZJR6|RL2_HELPJ	1.6	29.31	58	#N/A	#N/A	#N/A	#N/A
Locus_9106_Transcrip	835	0	0	0	0	0	0		50S ribosomal protein L2 apicoplast	Coccidian parasite	sp|Q7YN79|RK2_EIMTE	9.3	31.43	70	#N/A	#N/A	#N/A	#N/A
87415	294	0	0	0	0	0	0		50S ribosomal protein L20 chloroplastic	Chaetosphaeridium globosum	sp|Q8M9Y8|RK20_CHAGL	3.7	31.71	41	#N/A	#N/A	#N/A	#N/A
Locus_17085_Transcrip	812	0	0	0	0	0	0		50S ribosomal protein L20 chloroplastic	Moth orchid	sp|Q3BAL6|RK20_PHAAO	4	36	50	#N/A	#N/A	#N/A	#N/A
Locus_26055_Transcrip	227	0	0	0	0	0	0		50S ribosomal protein L20	Bacillus subtilis	sp|P55873|RL20_BACSU	3.7	42.11	38	#N/A	#N/A	#N/A	#N/A
Locus_9005_Transcrip	931	0	0	0	0	0	0		50S ribosomal protein L20 chloroplastic	Winter jasmine	sp|Q06RA9|RK20_JASNU	2.2	43.9	41	#N/A	#N/A	#N/A	#N/A
Locus_9865_Transcrip	302	0	0	0	0	0	0		50S ribosomal protein L20	Oenococcus oeni (strain BAA-331 / PSU-1)	sp|Q04EH1|RL20_OENOB	0.33	2.44	41	transposase	gi|270015521|gb|EFA11969.1|hypothetical protein TcasGA2_TC004050 [Tribolium castaneum]	1.53059e-18	60
Locus_13548_Transcrip	538	0	0	0	0	0	0		50S ribosomal protein L20 chloroplastic	Rigid hornwort	sp|A8SEC6|RK20_CERDE	9	31.67	60	#N/A	#N/A	#N/A	#N/A
Locus_12922_Transcrip	912	0	0	0	0	0	0		50S ribosomal protein L21e	Sulfolobus tokodaii (strain DSM 16993 / JCM 10545 / NBRC 100140 / 7)	sp|Q975F2|RL21_SULTO	2.1	37.5	64	bel12_ag transposon polyprotein	gi|328696713|ref|XP_003240104.1|PREDICTED: hypothetical protein LOC100575579 [Acyrthosiphon pisum]	7.28557e-70	63
Locus_26373_Transcrip	215	0	0	0	0	0	0		50S ribosomal protein L22	Rubrobacter xylanophilus (strain DSM 9941 / NBRC 16129)	sp|Q1AU34|RL22_RUBXD	7.9	46.34	41	#N/A	#N/A	#N/A	#N/A
Locus_13787_Transcrip	1442	0	0	0	0	0	0		50S ribosomal protein L22P	Methanocorpusculum labreanum (strain ATCC 43576 / DSM 4855 / Z)	sp|A2SPK8|RL22_METLZ	9	65	20	#N/A	#N/A	#N/A	#N/A
Locus_27271_Transcrip	313	0	0	0	0	0	0		50S ribosomal protein L24e	Methanothrix thermophila (strain DSM 6194 / PT)	sp|A0B603|RL24E_METTP	7.9	35	40	#N/A	#N/A	#N/A	#N/A
55712	279	0	0	0	0	0	0		50S ribosomal protein L25	Bacteroides fragilis	sp|Q64X29|RL25_BACFR	4.7	28.3	53	PREDICTED: similar to GA19313-PA [Tribolium castaneum]	gi|189242026|ref|XP_968092.2|PREDICTED: similar to GA19313-PA [Tribolium castaneum] >gi|270015800|gb|EFA12248.1| hypothetical protein TcasGA2_TC016108 [Tribolium castaneum]	3.59273e-09	70
92981	204	0	0	0	0	0	0		50S ribosomal protein L25	Elusimicrobium minutum (strain Pei191)	sp|B2KE95|RL25_ELUMP	6.2	26.56	64	endonuclease-reverse transcriptase	gi|298204365|gb|ADI61831.1|endonuclease-reverse transcriptase [Bombyx mori]	3.3869e-17	86
Locus_12800_Transcrip	447	0	0	0	0	0	0		50S ribosomal protein L25	Borrelia afzelii (strain PKo)	sp|Q0SM66|RL25_BORAP	7.3	33.33	36	#N/A	#N/A	#N/A	#N/A
46707	392	0	0	0	0	0	0		50S ribosomal protein L3	Thiomicrospira crunogena (strain XCL-2)	sp|Q31IY2|RL3_THICR	0.55	26.67	90	#N/A	#N/A	#N/A	#N/A
Locus_28858_Transcrip	362	0	0	0	0	0	0		50S ribosomal protein L3 chloroplastic	Cyanidium caldarium	sp|Q9TLT2|RK3_CYACA	2.8	35.9	39	#N/A	#N/A	#N/A	#N/A
Locus_336_Transcrip	898	0	0	0	0	0	0		50S ribosomal protein L3	Carsonella ruddii	sp|Q9AIN8|RL3_CARRU	8	46.15	26	#N/A	#N/A	#N/A	#N/A
41691	230	0	0	0	0	0	0		50S ribosomal protein L30	Methylococcus capsulatus	sp|Q605D0|RL30_METCA	4.8	50	26	#N/A	#N/A	#N/A	#N/A
Locus_3196_Transcrip	484	0	0	0	0	0	0		50S ribosomal protein L33 1	Pediococcus pentosaceus (strain ATCC 25745 / 183-1w)	sp|Q03G83|RL331_PEDPA	2.4	36.67	30	#N/A	#N/A	#N/A	#N/A
Locus_13825_Transcrip	377	0	0	0	0	0	0		50S ribosomal protein L35	Chlorobium vibrioforme subsp. thiosulfatophilum (strain DSM 265)	sp|A4SCK2|RL35_PROVI	1.6	46.88	32	PREDICTED: hypothetical protein [Saccoglossus kowalevskii]	gi|291238382|ref|XP_002739109.1|PREDICTED: hypothetical protein [Saccoglossus kowalevskii]	2.04773e-15	53
Locus_29852_Transcrip	229	0	0	0	0	0	0		50S ribosomal protein L35	Bifidobacterium adolescentis (strain ATCC 15703 / DSM 20083 / NCTC 11814 / E194a)	sp|A1A2C3|RL35_BIFAA	0.73	35.48	62	hormone receptor 39	gi|3834346|dbj|BAA34123.1|hormone receptor 39 [Bombyx mori]	2.8025e-23	83
Locus_16742_Transcrip	354	0	0	0	0	0	0		50S ribosomal protein L4 chloroplastic	Red alga	sp|Q6B8V4|RK4_GRATL	8.1	44.83	29	#N/A	#N/A	#N/A	#N/A
Locus_18199_Transcrip	549	0	0	0	0	0	0		50S ribosomal protein L4 chloroplastic	Cyanidium caldarium	sp|Q9TLT3|RK4_CYACA	7.3	26.83	82	#N/A	#N/A	#N/A	#N/A
Locus_28779_Transcrip	227	0	0	0	0	0	0		50S ribosomal protein L4 chloroplastic	Phaeodactylum tricornutum (strain CCAP 1055/1)	sp|A0T0H9|RK4_PHATC	2.1	38.64	44	#N/A	#N/A	#N/A	#N/A
Locus_7821_Transcrip	223	0	0	0	0	0	0		50S ribosomal protein L4	Blochmannia floridanus	sp|Q7VQE7|RL4_BLOFL	4.8	40	30	#N/A	#N/A	#N/A	#N/A
112407	658	0	0	0	0	0	0		50S ribosomal protein L4	Chlamydophila pneumoniae	sp|Q9Z7Q8|RL4_CHLPN	2.7	26.67	90	#N/A	#N/A	#N/A	#N/A
Locus_15051_Transcrip	350	0	0	0	0	0	0		50S ribosomal protein L40e	Thermococcus onnurineus (strain NA1)	sp|B6YSR1|RL40_THEON	2.7	40.43	47	#N/A	#N/A	#N/A	#N/A
Locus_16916_Transcrip	786	0	0	0	0	0	0		50S ribosomal protein L5	Oligotropha carboxidovorans (strain ATCC 49405 / DSM 1227 / OM5)	sp|B6JEX7|RL5_OLICO	6.4	56	25	#N/A	#N/A	#N/A	#N/A
Locus_19168_Transcrip	332	0	0	0	0	0	0		50S ribosomal protein L5 organellar chromatophore	Paulinella chromatophora	sp|B1X4Z6|RK5_PAUCH	6.2	35.56	45	#N/A	#N/A	#N/A	#N/A
Locus_22626_Transcrip	866	0	0	0	0	0	0		50S ribosomal protein L5	Geobacillus sp. (strain WCH70)	sp|C5D3S9|RL5_GEOSW	4.4	47.06	34	#N/A	#N/A	#N/A	#N/A
Locus_20275_Transcrip	794	0	0	0	0	0	0		50S ribosomal protein L6 chloroplastic	Red alga	sp|Q6B8W7|RK6_GRATL	8.5	32.86	70	#N/A	#N/A	#N/A	#N/A
75618	271	0	0	0	0	0	0		50S ribosomal protein L6	Chloroflexus aurantiacus (strain ATCC 29364 / DSM 637 / Y-400-fl)	sp|B9LJE7|RL6_CHLSY	3.6	50	38	#N/A	#N/A	#N/A	#N/A
Locus_11547_Transcrip	639	GO:0003676	0	0	0	0	0		50S ribosomal protein L6P	Nanoarchaeum equitans (strain Kin4-M)	sp|Q74MR6|RL6_NANEQ	0.081	24.05	79	PREDICTED: hypothetical protein LOC100572073 [Acyrthosiphon pisum]	gi|328712576|ref|XP_003244847.1|PREDICTED: hypothetical protein LOC100572073 [Acyrthosiphon pisum]	7.88112e-07	55
Locus_7218_Transcrip	477	0	0	0	0	0	0		50S ribosomal protein L7/L12	Parabacteroides distasonis (strain ATCC 8503 / DSM 20701 / NCTC 11152)	sp|A6LE82|RL7_PARD8	1	27.36	106	#N/A	#N/A	#N/A	#N/A
Locus_9764_Transcrip	800	GO:0046983	0	0	0	0	K12618		52 kDa repressor of the inhibitor of the protein kinase	Mouse	sp|Q9CUX1|P52K_MOUSE	2e-06	43.08	65	52 kda repressor of the inhibitor of the protein kinase-like	gi|221135526|ref|XP_002155461.1|PREDICTED: similar to predicted protein, partial [Hydra magnipapillata]	1.13114e-11	75
Locus_1543_Transcrip	2810	GO:0003676	GO:0004527	GO:0005622	0	0	0	3.1.11.-	5'-3' exoribonuclease 1	Human	sp|Q8IZH2|XRN1_HUMAN	0	49.94	907	5 -3 exoribonuclease 1	gi|345479163|ref|XP_003423891.1|PREDICTED: 5'-3' exoribonuclease 1-like isoform 2 [Nasonia vitripennis]	0	74
Locus_8893_Transcrip	764	0	0	0	0	0	0	3.1.11.-	5'-3' exoribonuclease 1	Mouse	sp|P97789|XRN1_MOUSE	1e-33	25.69	218	5 -3 exoribonuclease 1	gi|189237444|ref|XP_974750.2|PREDICTED: similar to 5-3 exoribonuclease 1 [Tribolium castaneum]	1.02616e-11	55
109295	340	0	0	0	0	0	0	3.1.13.-	5'-3' exoribonuclease 2	Yeast	sp|Q6C961|XRN2_YARLI	2.7	48.39	31	#N/A	#N/A	#N/A	#N/A
Locus_11156_Transcrip	616	0	0	0	0	0	0	3.1.13.-	5'-3' exoribonuclease 2	Yeast	sp|Q5AMG5|XRN2_CANAL	0.48	42.22	45	#N/A	#N/A	#N/A	#N/A
Locus_22037_Transcrip	275	0	0	0	0	0	0	3.1.13.-	5'-3' exoribonuclease 2	Mouse-ear cress	sp|Q9FQ02|XRN2_ARATH	1.2	50	28	#N/A	#N/A	#N/A	#N/A
Locus_9690_Transcrip	1418	0	0	0	0	0	K12619	3.1.13.-	5'-3' exoribonuclease 2	Fission yeast	sp|P40848|XRN2_SCHPO	0.36	25.49	102	#N/A	#N/A	#N/A	#N/A
Locus_11240_Transcrip	4239	GO:0003676	GO:0004527	GO:0005622	0	0	0	3.1.13.-	5'-3' exoribonuclease 2 homolog	Fruit fly	sp|Q9VM71|XRN2_DROME	0	62.69	906	40666	gi|328788352|ref|XP_392371.3|PREDICTED: 5'-3' exoribonuclease 2 homolog [Apis mellifera]	0	76
Locus_6627_Transcrip	334	GO:0003735	GO:0005622	GO:0005840	0	0	0		54S ribosomal protein c83.06c mitochondrial	Fission yeast	sp|O94690|RM36_SCHPO	1e-07	57.45	47	mitochondrial ribosomal	gi|157123748|ref|XP_001653875.1|mitochondrial ribosomal protein, L36, putative [Aedes aegypti] >gi|108874295|gb|EAT38520.1| mitochondrial ribosomal protein, L36, putative [Aedes aegypti]	4.07781e-19	80
Locus_27731_Transcrip	214	0	0	0	0	0	0		54S ribosomal protein L4 mitochondrial	Glume blotch fungus	sp|Q0U6J9|RM04_PHANO	6.1	46.15	26	#N/A	#N/A	#N/A	#N/A
65292	230	0	0	0	0	0	K00643	2.3.1.37	5-aminolevulinate synthase mitochondrial	Yeast	sp|Q6FXE3|HEM1_CANGA	1.6	33.33	75	reverse transcriptase	gi|57506586|dbj|BAD86664.1|reverse transcriptase [Bombyx mori]	2.6851e-11	75
Locus_10076_Transcrip	699	GO:0009058	GO:0016769	GO:0030170	0	0	0	2.3.1.37	5-aminolevulinate synthase nonspecific mitochondrial	Rat	sp|P13195|HEM1_RAT	4e-92	69.26	231	5-aminolevulinic acid synthase	gi|158291368|ref|XP_312882.4|AGAP003184-PA [Anopheles gambiae str. PEST]	7.20925e-118	84
Locus_11539_Transcrip	633	0	0	0	0	0	0	2.3.1.37	5-aminolevulinate synthase mitochondrial	Yeast	sp|Q6CCW0|HEM1_YARLI	1e-15	31.67	180	5-aminolevulinic acid synthase	gi|270006907|gb|EFA03355.1|hypothetical protein TcasGA2_TC013340 [Tribolium castaneum]	3.76562e-05	61
Locus_21348_Transcrip	345	0	0	0	0	0	0	2.3.1.37	5-aminolevulinate synthase erythroid-specific mitochondrial	Bovine	sp|Q3ZC31|HEM0_BOVIN	3e-10	48.48	66	aminolevulinate synthase	gi|270006907|gb|EFA03355.1|hypothetical protein TcasGA2_TC013340 [Tribolium castaneum]	2.31107e-12	78
Locus_29570_Transcrip	206	0	0	0	0	0	0	2.3.1.37	5-aminolevulinate synthase erythroid-specific mitochondrial	Chicken	sp|P18080|HEM0_CHICK	4.7	50	30	ubiquitin ligase e3	gi|157132985|ref|XP_001662734.1|ubiquitin ligase E3 [Aedes aegypti] >gi|108870998|gb|EAT35223.1| ubiquitin ligase E3 [Aedes aegypti]	2.15881e-13	69
Locus_19298_Transcrip	363	0	0	0	0	0	K07198	2.7.11.1	5'-AMP-activated protein kinase catalytic subunit alpha-1	Sumatran orangutan	sp|Q5RDH5|AAPK1_PONAB	8e-32	55.2	125	5 -amp-activated protein catalytic alpha-1 chain	gi|153791691|ref|NP_001093315.1|AMP-activated protein kinase [Bombyx mori] >gi|148372041|gb|ABQ62953.1| AMP-activated protein kinase alpha subunit [Bombyx mori]	4.29756e-64	87
Locus_12083_Transcrip	1297	GO:0004672	GO:0005524	GO:0006468	0	0	0	2.7.11.1	5'-AMP-activated protein kinase catalytic subunit alpha-2	Human	sp|P54646|AAPK2_HUMAN	1e-154	76.29	350	snf1a amp-activated protein kinase	gi|153791691|ref|NP_001093315.1|AMP-activated protein kinase [Bombyx mori] >gi|148372041|gb|ABQ62953.1| AMP-activated protein kinase alpha subunit [Bombyx mori]	0	95
Locus_9127_Transcrip	1178	0	0	0	0	0	K07199	2.7.11.1	5'-AMP-activated protein kinase catalytic subunit alpha-2	Rat	sp|Q09137|AAPK2_RAT	9	72.22	18	#N/A	#N/A	#N/A	#N/A
Locus_8827_Transcrip	1558	GO:0005515	0	0	0	0	0		5'-AMP-activated protein kinase subunit beta-1	Bovine	sp|Q5BIS9|AAKB1_BOVIN	5e-71	66.15	192	amp-activated protein kinase beta subunit	gi|158186774|ref|NP_001103403.1|AMP-activated protein kinase beta subunit [Bombyx mori] >gi|157073415|gb|ABV09126.1| AMP-activated protein kinase beta subunit [Bombyx mori]	0	96
Locus_10280_Transcrip	847	0	0	0	0	0	0		5'-AMP-activated protein kinase subunit gamma-2	Mouse	sp|Q91WG5|AAKG2_MOUSE	1e-24	46.02	113	amp-activated protein gamma regulatory subunit	gi|91083803|ref|XP_973194.1|PREDICTED: similar to AMP-activated protein kinase, gamma regulatory subunit [Tribolium castaneum]	1.90978e-55	56
Locus_16765_Transcrip	1656	GO:0005515	0	0	0	0	0		5'-AMP-activated protein kinase subunit gamma-2	Mouse	sp|Q91WG5|AAKG2_MOUSE	1e-107	62.21	307	snf4 amp-activated protein kinase gamma subunit	gi|187281646|ref|NP_001119720.1|SNF4/AMP-activated protein kinase gamma subunit [Bombyx mori] >gi|183448422|gb|ACC62889.1| AMP-activated protein kinase gamma subunit [Bombyx mori]	0	96
Locus_1862_Transcrip	1061	GO:0005515	0	0	0	0	0		5'-AMP-activated protein kinase subunit gamma-2	Mouse	sp|Q91WG5|AAKG2_MOUSE	9e-44	44.86	185	5 -amp-activated protein kinase subunit gamma-2	gi|322801247|gb|EFZ21934.1|hypothetical protein SINV_02715 [Solenopsis invicta]	1.45877e-51	77
Locus_3817_Transcrip	1575	0	0	0	0	0	0		5-azacytidine-induced protein 2	Bovine	sp|Q3SYW5|AZI2_BOVIN	0.24	33.8	71	#N/A	#N/A	#N/A	#N/A
Locus_16778_Transcrip	622	0	0	0	0	0	0	2.7.1.92	5-dehydro-2-deoxygluconokinase	Geobacillus thermodenitrificans (strain NG80-2)	sp|A4IPB3|IOLC_GEOTN	4.2	30.23	43	#N/A	#N/A	#N/A	#N/A
Locus_18347_Transcrip	342	0	0	0	0	0	K01934	3.1.21.4	Putative type-2 restriction enzyme MjaVIP	Methanococcus jannaschii	sp|P81326|T2M6_METJA	0.94	35.59	59	#N/A	#N/A	#N/A	#N/A
Locus_13457_Transcrip	907	GO:0005524	GO:0009396	GO:0030272	0	0	K07127	6.3.3.2	5-formyltetrahydrofolate cyclo-ligase	Human	sp|P49914|MTHFS_HUMAN	2e-35	40.2	199	5-formyltetrahydrofolate cyclo-ligase-like	gi|345489253|ref|XP_003426081.1|PREDICTED: 5-formyltetrahydrofolate cyclo-ligase-like [Nasonia vitripennis]	1.34069e-42	67
Locus_15210_Transcrip	375	0	0	0	0	0	0	3.5.2.17	5-hydroxyisourate hydrolase	Salmonella typhimurium	sp|Q8ZQ52|HIUH_SALTY	6e-18	41	100	hydroxyisourate hydrolase	gi|225719686|gb|ACO15689.1|transthyretin-like protein R09H10.3 precursor [Caligus clemensi]	7.80456e-25	65
Locus_4392_Transcrip	1118	0	0	0	0	0	0		5-hydroxytryptamine receptor 2C	Mouse	sp|P34968|5HT2C_MOUSE	2.2	27.27	99	hypothetical protein AaeL_AAEL013495 [Aedes aegypti]	gi|157136164|ref|XP_001663682.1|hypothetical protein AaeL_AAEL013495 [Aedes aegypti] >gi|108870011|gb|EAT34236.1| conserved hypothetical protein [Aedes aegypti]	5.06772e-12	56
77681	231	0	0	0	0	0	0		5-hydroxytryptamine receptor 3D	Human	sp|Q70Z44|5HT3D_HUMAN	3.6	40	35	chromosome 15 open reading frame 26	gi|91090175|ref|XP_973013.1|PREDICTED: similar to chromosome 15 open reading frame 26 [Tribolium castaneum] >gi|270013762|gb|EFA10210.1| hypothetical protein TcasGA2_TC012405 [Tribolium castaneum]	2.21137e-05	56
106804	216	0	0	0	0	0	0		5-hydroxytryptamine receptor 6	Rat	sp|P31388|5HT6R_RAT	7.9	53.33	15	#N/A	#N/A	#N/A	#N/A
Locus_11939_Transcrip	396	0	0	0	0	0	0	2.1.1.14	5-methyltetrahydropteroyltriglutamate--homocysteine methyltransferase	Staphylococcus aureus (strain MW2)	sp|Q8NY94|METE_STAAW	2.7	25.61	82	#N/A	#N/A	#N/A	#N/A
Locus_13775_Transcrip	389	0	0	0	0	0	0	2.1.1.14	5-methyltetrahydropteroyltriglutamate--homocysteine methyltransferase	Thermodesulfovibrio yellowstonii (strain ATCC 51303 / DSM 11347 / YP87)	sp|B5YJD3|METE_THEYD	0.066	29.67	91	hypothetical conserved protein	gi|157107188|ref|XP_001649664.1|hypothetical protein AaeL_AAEL004718 [Aedes aegypti] >gi|108879645|gb|EAT43870.1| hypothetical protein AaeL_AAEL004718 [Aedes aegypti]	3.47578e-24	64
Locus_23045_Transcrip	294	0	0	0	0	0	0	2.1.1.14	5-methyltetrahydropteroyltriglutamate--homocysteine methyltransferase	Blochmannia floridanus	sp|Q7VRI8|METE_BLOFL	0.33	28.87	97	#N/A	#N/A	#N/A	#N/A
Locus_5434_Transcrip	898	0	0	0	0	0	0	2.1.1.14	5-methyltetrahydropteroyltriglutamate--homocysteine methyltransferase	Lactococcus lactis subsp. cremoris (strain SK11)	sp|Q02YT3|METE_LACLS	3.6	37.74	53	#N/A	#N/A	#N/A	#N/A
Locus_6783_Transcrip	200	0	0	0	0	0	0	2.1.1.14	5-methyltetrahydropteroyltriglutamate--homocysteine methyltransferase	Lactobacillus plantarum	sp|Q88X63|METE_LACPL	6.2	41.67	36	#N/A	#N/A	#N/A	#N/A
105063	251	0	0	0	0	0	0		DNA polymerase alpha subunit B	Human	sp|Q14181|DPOA2_HUMAN	2.7	36.17	47	#N/A	#N/A	#N/A	#N/A
Locus_11531_Transcrip	617	0	0	0	0	0	0	3.5.4.28 3.5.4.n1	5-methylthioadenosine/S-adenosylhomocysteine deaminase	Pyrococcus furiosus (strain ATCC 43587 / DSM 3638 / JCM 8422 / Vc1)	sp|Q8U0P7|MTAD_PYRFU	5.4	38.89	36	#N/A	#N/A	#N/A	#N/A
Locus_15184_Transcrip	375	0	0	0	0	0	0	3.5.4.28 3.5.4.n1	5-methylthioadenosine/S-adenosylhomocysteine deaminase	Methanosarcina barkeri (strain Fusaro / DSM 804)	sp|Q466Q9|MTAD_METBF	2.1	36.17	47	#N/A	#N/A	#N/A	#N/A
58791	374	0	0	0	0	0	0	3.5.4.28 3.5.4.n1	5-methylthioadenosine/S-adenosylhomocysteine deaminase	Methanothrix thermophila (strain DSM 6194 / PT)	sp|A0B7V2|MTAD_METTP	2.7	48.15	27	#N/A	#N/A	#N/A	#N/A
Locus_10584_Transcrip	1121	0	0	0	0	0	0	3.5.4.28 3.5.4.n1	5-methylthioadenosine/S-adenosylhomocysteine deaminase	Methanococcus jannaschii	sp|Q58936|MTAD_METJA	6.4	29.17	48	#N/A	#N/A	#N/A	#N/A
Locus_9403_Transcrip	238	0	0	0	0	0	0	3.5.4.28 3.5.4.n1	5-methylthioadenosine/S-adenosylhomocysteine deaminase	Thermotoga maritima	sp|Q9X034|MTAD_THEMA	1.2	38.24	34	#N/A	#N/A	#N/A	#N/A
68359	267	0	0	0	0	0	0	3.1.3.5	5'-nucleotidase	Mouse	sp|Q61503|5NTD_MOUSE	0.0001	30.49	82	-cyclic-nucleotide 2-phosphodiesterase	gi|283483328|emb|CAX20734.1|putative 5'-nucleotidase [Chorthippus parallelus]	5.39992e-27	73
Locus_6594_Transcrip	717	GO:0009166	GO:0016787	GO:0016820	0	0	0	3.1.3.5	5'-nucleotidase	Human	sp|P21589|5NTD_HUMAN	3e-42	44.67	244	5 ecto	gi|114052689|ref|NP_001040490.1|ecto-nucleotidase [Bombyx mori] >gi|95103108|gb|ABF51495.1| ecto-nucleotidase [Bombyx mori]	7.27797e-72	68
35093	261	0	0	0	0	0	0		5'-nucleotidase domain-containing protein 2	Rat	sp|Q6Q0N3|NT5D2_RAT	2e-21	52.33	86	5 -nucleotidase domain-containing protein 3-like	gi|322793046|gb|EFZ16790.1|hypothetical protein SINV_09366 [Solenopsis invicta]	5.65288e-36	82
Locus_15195_Transcrip	255	0	0	0	0	0	0	2.3.1.-	UDP-3-O-[3-hydroxymyristoyl] glucosamine N-acyltransferase	Methylokorus infernorum (strain V4)	sp|B3E0P9|LPXD_METI4	4.6	28.05	82	#N/A	#N/A	#N/A	#N/A
Locus_19629_Transcrip	636	0	0	0	0	0	0	3.1.3.5	5'-nucleotidase surE	Stenotrophomonas maltophilia (strain K279a)	sp|B2FK94|SURE_STRMK	0.23	28.4	81	#N/A	#N/A	#N/A	#N/A
Locus_3088_Transcrip	1835	0	0	0	0	0	K01469	3.1.3.5	5'-nucleotidase surE	Myxococcus xanthus (strain DK 1622)	sp|Q1D402|SURE_MYXXD	4.2	33.33	39	#N/A	#N/A	#N/A	#N/A
99064	273	0	0	0	0	0	0	3.5.2.9	5-oxoprolinase	Rat	sp|P97608|OPLA_RAT	3e-38	84.27	89	GF11895 [Drosophila ananassae]	gi|194754898|ref|XP_001959729.1|GF11895 [Drosophila ananassae] >gi|190621027|gb|EDV36551.1| GF11895 [Drosophila ananassae]	5.59965e-49	95
Locus_12307_Transcrip	256	0	0	0	0	0	0		60 kDa chaperonin	Uncultured termite group 1 bacterium phylotype Rs-D17	sp|B1GYR7|CH60_UNCTG	7.9	29.09	55	#N/A	#N/A	#N/A	#N/A
Locus_7604_Transcrip	630	0	0	0	0	0	0		60 kDa chaperonin	Coxiella burnetii	sp|P19421|CH60_COXBU	1.1	38.89	54	#N/A	#N/A	#N/A	#N/A
Locus_16380_Transcrip	764	0	0	0	0	0	K04077		60 kDa chaperonin 1	Brevibacterium flavum	sp|Q8NSS0|CH601_CORGL	6.1	24.67	150	#N/A	#N/A	#N/A	#N/A
Locus_1750_Transcrip	2226	GO:0005524	GO:0044267	0	0	0	K11089		60 kDa heat shock protein mitochondrial	Fruit fly	sp|O02649|CH60_DROME	0	82.76	551	heat shock protein 60	gi|253993196|gb|ACT52824.1|heat shock protein 60 [Chilo suppressalis]	0	98
Locus_1768_Transcrip	4402	GO:0003723	GO:0030529	0	0	0	K02941		60 kDa SS-A/Ro ribonucleoprotein	African clawed frog	sp|P42700|RO60_XENLA	4e-29	28.03	314	60 kda ss-a ro ribonucleoprotein	gi|345479806|ref|XP_001604397.2|PREDICTED: 60 kDa SS-A/Ro ribonucleoprotein-like isoform 1 [Nasonia vitripennis]	5.49505e-64	44
Locus_1024_Transcrip	1106	GO:0005622	GO:0042254	GO:0016788	GO:0031227	0	0	4.2.99.18	60S acidic ribosomal protein P0	Fruit fly	sp|P19889|RLA0_DROME	2e-129	82.91	275	60s acidic ribosomal protein p0	gi|18253041|gb|AAL62465.1|60S acidic ribosomal protein P0 [Spodoptera frugiperda]	1.24104e-157	99
103075	237	0	0	0	0	0	0		60S acidic ribosomal protein P1	Fruit fly	sp|P08570|RLA1_DROME	4e-17	85.11	47	60s acidic ribosomal protein p1	gi|18253043|gb|AAL62466.1|60S acidic ribosomal protein P1 [Spodoptera frugiperda]	7.6197e-05	97
103260	229	0	0	0	0	0	K02943		60S acidic ribosomal protein P1	Fruit fly	sp|P08570|RLA1_DROME	8e-16	86.36	44	#N/A	#N/A	#N/A	#N/A
Locus_13356_Transcrip	496	GO:0003735	GO:0005622	GO:0005840	0	0	K07562		60S acidic ribosomal protein P2	Fruit fly	sp|P05389|RLA2_DROME	5e-21	75.76	66	60s acidic ribosomal protein p2	gi|18253045|gb|AAL62467.1|60S acidic ribosomal protein P2 [Spodoptera frugiperda]	8.62151e-13	100
Locus_5320_Transcrip	1703	0	0	0	0	0	K02866		60S ribosomal export protein NMD3	Western clawed frog	sp|Q6P2Z6|NMD3_XENTR	2e-158	56.74	497	60s ribosomal export protein nmd3	gi|307202686|gb|EFN81992.1|60S ribosomal export protein NMD3 [Harpegnathos saltator]	0	85
Locus_3676_Transcrip	738	GO:0003735	GO:0005622	GO:0005840	0	0	0		60S ribosomal protein L10	Wild silk moth	sp|O96647|RL10_BOMMA	2e-123	94.98	219	ribosomal protein l10	gi|14010642|gb|AAK52067.1|AF368032_1QM protein [Heliothis virescens]	7.5914e-121	99
84375	223	0	0	0	0	0	K02865		60S ribosomal protein L10a	Fall armyworm	sp|Q963B6|RL10A_SPOFR	0.01	94.12	17	#N/A	#N/A	#N/A	#N/A
Locus_831_Transcrip	850	GO:0003723	GO:0006396	0	0	0	0		60S ribosomal protein L10a	Fall armyworm	sp|Q963B6|RL10A_SPOFR	1e-76	98.17	164	ribosomal protein l10a	gi|342356339|gb|AEL28828.1|ribosomal protein L10A [Heliconius melpomene cythera]	3.80115e-97	100
Locus_8704_Transcrip	493	0	0	0	0	0	0		60S ribosomal protein L10a	Entamoeba histolytica	sp|O15613|RL10A_ENTHI	1.9	23.53	85	#N/A	#N/A	#N/A	#N/A
Locus_28726_Transcrip	321	0	0	0	0	0	0		60S ribosomal protein L10-like	Crab-eating macaque	sp|Q4R4D3|RL10L_MACFA	0.25	20.2	99	#N/A	#N/A	#N/A	#N/A
105393	291	0	0	0	0	0	K02868		60S ribosomal protein L11	Fall armyworm	sp|Q962U2|RL11_SPOFR	3e-19	98.48	66	ribosomal protein l11	gi|116833139|gb|ABK29482.1|ribosomal protein L11 [Helicoverpa armigera]	7.93506e-22	97
Locus_154_Transcrip	924	GO:0003735	GO:0005622	GO:0005840	0	0	0		60S ribosomal protein L11	Fruit fly	sp|P46222|RL11_DROME	3e-90	92.53	174	ribosomal protein l11	gi|315115351|gb|ADT80648.1|ribosomal protein L11 [Euphydryas aurinia]	1.37841e-122	100
101536	300	0	0	0	0	0	K02870		60S ribosomal protein L12	Rat	sp|P23358|RL12_RAT	4.7	91.67	12	#N/A	#N/A	#N/A	#N/A
Locus_1467_Transcrip	643	GO:0003735	GO:0005840	GO:0006412	0	0	K02873		60S ribosomal protein L12	Rat	sp|P23358|RL12_RAT	3e-51	78.05	123	ribosomal protein l12	gi|16566713|gb|AAL26576.1|AF429974_1ribosomal protein L12 [Spodoptera frugiperda]	2.12379e-81	100
Locus_1416_Transcrip	892	GO:0003735	GO:0005622	GO:0005840	0	0	K02872		60S ribosomal protein L13	Fall armyworm	sp|Q962U1|RL13_SPOFR	2e-111	98.17	218	ribosomal protein l13	gi|56463257|gb|AAV91770.1|ribosomal protein L13 [Helicoverpa zea]	4.60911e-145	100
Locus_1269_Transcrip	1260	GO:0003735	GO:0006412	GO:0015934	0	0	0		60S ribosomal protein L13a	Fall armyworm	sp|Q962U0|RL13A_SPOFR	3e-105	100	200	ribosomal protein l13a	gi|31340318|sp|Q962U0.1|RL13A_SPOFRRecName: Full=60S ribosomal protein L13a >gi|15213762|gb|AAK92156.1|AF400184_1 ribosomal protein L13A [Spodoptera frugiperda] >gi|288226777|gb|ADC44873.1| 60S ribosomal protein L13a [Spodoptera littoralis]	1.43725e-116	100
Locus_26463_Transcrip	263	0	0	0	0	0	0		60S ribosomal protein L13a	Slime mold	sp|Q553M7|RL13A_DICDI	0.96	34.15	41	#N/A	#N/A	#N/A	#N/A
8615	212	0	0	0	0	0	0		60S ribosomal protein L14	Pig	sp|A1XQU3|RL14_PIG	6.1	40	30	#N/A	#N/A	#N/A	#N/A
107937	259	0	0	0	0	0	K02877		60S ribosomal protein L14	Fruit fly	sp|Q95ZE8|RL14_DROVI	2e-11	65.96	47	hypothetical protein SINV_10702 [Solenopsis invicta]	gi|322801622|gb|EFZ22263.1|hypothetical protein SINV_10702 [Solenopsis invicta]	1.87797e-07	85
Locus_2906_Transcrip	1078	GO:0003735	GO:0005622	GO:0005840	0	0	0		60S ribosomal protein L15	Fruit fly	sp|O17445|RL15_DROME	9e-76	82.84	204	ribosomal protein l15	gi|27462516|gb|AAO15464.1|AF441167_160S ribosomal protein L15 [Spodoptera frugiperda]	2.49185e-116	100
12344	236	0	0	0	0	0	K02880		60S ribosomal protein L16 mitochondrial	Liverwort	sp|P26862|RM16_MARPO	3.6	50	34	#N/A	#N/A	#N/A	#N/A
Locus_953_Transcrip	1269	GO:0003735	GO:0006412	GO:0015934	0	0	K02883		60S ribosomal protein L17	Moth	sp|Q5MGD1|RL17_LONON	6e-66	97.58	124	ribosomal protein l17	gi|268306390|gb|ACY95316.1|ribosomal protein L17 [Manduca sexta]	8.32687e-83	100
Locus_791_Transcrip	643	GO:0003735	GO:0005622	GO:0005840	0	0	K02882		60S ribosomal protein L18	Fall armyworm	sp|Q962Y8|RL18_SPOFR	5e-86	96.72	183	ribosomal protein l18	gi|74938646|sp|Q962Y8.1|RL18_SPOFRRecName: Full=60S ribosomal protein L18 >gi|15081324|gb|AAK83858.1|AF395587_1 ribosomal protein L18 [Spodoptera frugiperda]	6.58456e-110	98
Locus_939_Transcrip	685	GO:0003735	GO:0005622	GO:0005840	0	0	0		60S ribosomal protein L18a	Fall armyworm	sp|Q8WQI7|RL18A_SPOFR	2e-99	99.44	177	ribosomal protein l18a	gi|21362850|sp|Q8WQI7.1|RL18A_SPOFRRecName: Full=60S ribosomal protein L18a >gi|18253051|gb|AAL62470.1| ribosomal protein L18A [Spodoptera frugiperda]	1.67066e-126	99
Locus_13987_Transcrip	255	0	0	0	0	0	0		60S ribosomal protein L18a-3	Mouse-ear cress	sp|Q9LUD4|R18A3_ARATH	3.5	56.52	23	reverse ribonuclease integrase	gi|189234037|ref|XP_001808080.1|PREDICTED: similar to protease, reverse transcriptase, ribonuclease H, integrase [Tribolium castaneum]	7.59296e-10	59
17162	257	0	0	0	0	0	K02885		60S ribosomal protein L18-B	African clawed frog	sp|P02412|RL18B_XENLA	0.19	42.11	38	#N/A	#N/A	#N/A	#N/A
Locus_373_Transcrip	748	GO:0003735	GO:0005622	GO:0005840	0	0	K02889		60S ribosomal protein L19	Fruit fly	sp|P36241|RL19_DROME	2e-68	82.27	203	ribosomal protein l19	gi|342356421|gb|AEL28869.1|ribosomal protein L19 [Heliconius melpomene cythera]	4.58961e-100	100
Locus_236_Transcrip	694	GO:0003735	GO:0005622	GO:0005840	0	0	K02891		60S ribosomal protein L21	Human	sp|P46778|RL21_HUMAN	1e-58	68.12	160	ribosomal protein l21	gi|54292803|gb|AAV32453.1|ribosomal protein L21 [Helicoverpa zea]	7.04051e-111	99
102196	655	0	0	0	0	0	K02894		60S ribosomal protein L22	Atlantic cod	sp|P52865|RL22_GADMO	3e-22	70.1	97	ribosomal protein l22	gi|15213770|gb|AAK92160.1|AF400188_1ribosomal protein L22 [Spodoptera frugiperda]	8.48703e-44	100
Locus_2163_Transcrip	502	GO:0003735	GO:0005622	GO:0005840	0	0	0		60S ribosomal protein L23	Yellowfever mosquito	sp|Q9GNE2|RL23_AEDAE	2e-67	95.42	131	60s ribosomal protein l23	gi|112984274|ref|NP_001037227.1|ribosomal protein L23 [Bombyx mori] >gi|15081322|gb|AAK83857.1|AF395586_1 ribosomal protein L17/23 [Spodoptera frugiperda] >gi|49532860|dbj|BAD26665.1| Ribosomal protein L17/23 [Plutella xylostella] >gi|54609237|gb|AAV34834.1| ribosomal protein L23 [Bombyx mori] >gi|268306378|gb|ACY95310.1| ribosomal protein L23 [Manduca sexta] >gi|315115429|gb|ADT80687.1| ribosoma…	3.34882e-70	100
Locus_25909_Transcrip	281	0	0	0	0	0	K02893		60S ribosomal protein L23A	Stinkbells	sp|O22644|RL23A_FRIAG	0.029	28.21	78	bm8 interacting protein 2d-2	gi|340715393|ref|XP_003396199.1|PREDICTED: hypothetical protein LOC100649135 [Bombus terrestris]	1.24468e-12	62
Locus_527_Transcrip	745	0	0	0	0	0	0		60S ribosomal protein L23a	Rat	sp|P62752|RL23A_RAT	4e-49	74.05	131	ribosomal protein l23a	gi|315115345|gb|ADT80645.1|ribosomal protein L23A [Euphydryas aurinia]	8.13685e-87	100
110796	306	0	0	0	0	0	K02896		60S ribosomal protein L24	Fall armyworm	sp|Q962T5|RL24_SPOFR	9e-39	96.1	77	ribosomal protein l24	gi|315115343|gb|ADT80644.1|ribosomal protein L24 [Euphydryas aurinia]	9.46185e-49	97
Locus_2064_Transcrip	471	GO:0003735	GO:0005622	GO:0005840	0	0	K02898		60S ribosomal protein L24	Fall armyworm	sp|Q962T5|RL24_SPOFR	3e-42	100	100	ribosomal protein l24	gi|52783262|sp|Q962T5.1|RL24_SPOFRRecName: Full=60S ribosomal protein L24 >gi|15213772|gb|AAK92161.1|AF400189_1 ribosomal protein L24 [Spodoptera frugiperda]	1.99175e-53	100
Locus_1293_Transcrip	604	GO:0003735	GO:0006412	GO:0015934	0	0	K02901		60S ribosomal protein L26	Common periwinkle	sp|Q95WA0|RL26_LITLI	3e-45	78.1	137	ribosomal protein l26	gi|268306370|gb|ACY95306.1|ribosomal protein L26 [Manduca sexta]	1.95826e-77	100
Locus_2051_Transcrip	851	GO:0003735	GO:0005622	GO:0005840	0	0	0		60S ribosomal protein L27	Rat	sp|P61354|RL27_RAT	3e-50	71.32	136	ribosomal protein l27	gi|154091289|gb|ABS57452.1|ribosomal protein L27 [Heliconius melpomene] >gi|315115427|gb|ADT80686.1| ribosomal protein L27 [Euphydryas aurinia] >gi|342356415|gb|AEL28866.1| ribosomal protein L27 [Heliconius melpomene cythera]	4.24269e-62	100
104392	258	0	0	0	0	0	K02900		60S ribosomal protein L27a	Yellow mealworm beetle	sp|Q27021|RL27A_TENMO	8e-18	89.39	66	ribosomal protein l27a	gi|15213766|gb|AAK92158.1|AF400186_1ribosomal protein L27A [Spodoptera frugiperda]	1.97978e-17	98
Locus_2350_Transcrip	518	0	0	0	0	0	K02903		60S ribosomal protein L27a	African clawed frog	sp|P47830|RL27A_XENLA	2e-41	78.57	140	ribosomal protein l27a	gi|15213766|gb|AAK92158.1|AF400186_1ribosomal protein L27A [Spodoptera frugiperda]	1.84799e-63	100
Locus_1300_Transcrip	846	GO:0003735	GO:0005622	GO:0005840	0	0	0		60S ribosomal protein L28	Fall armyworm	sp|Q962T2|RL28_SPOFR	7e-64	96.83	126	ribosomal protein l28	gi|24418650|sp|Q962T2.1|RL28_SPOFRRecName: Full=60S ribosomal protein L28 >gi|15213778|gb|AAK92164.1|AF400192_1 ribosomal protein L28 [Spodoptera frugiperda]	4.69854e-26	97
97349	200	0	0	0	0	0	0		60S ribosomal protein L28-1	Mouse-ear cress	sp|O82204|RL281_ARATH	2.1	37.78	45	#N/A	#N/A	#N/A	#N/A
109121	213	0	0	0	0	0	K02905		60S ribosomal protein L28-1	Mouse-ear cress	sp|O82204|RL281_ARATH	1.6	45.71	35	#N/A	#N/A	#N/A	#N/A
Locus_1514_Transcrip	449	GO:0003735	GO:0005622	GO:0005840	0	0	0		60S ribosomal protein L29	Fruit fly	sp|Q24154|RL29_DROME	2e-18	80.39	51	ribosomal protein l29	gi|112984364|ref|NP_001037518.1|ribosomal protein L29 [Bombyx mori] >gi|54609251|gb|AAV34841.1| ribosomal protein L29 [Bombyx mori]	1.14233e-33	96
Locus_18903_Transcrip	595	0	0	0	0	0	K02925		60S ribosomal protein L3	Baker's yeast	sp|P14126|RL3_YEAST	0.78	35.85	53	cg33515 cg33515-pa	gi|270010949|gb|EFA07397.1|hypothetical protein TcasGA2_TC016379 [Tribolium castaneum]	2.46833e-05	44
Locus_434_Transcrip	1481	GO:0003735	GO:0005622	GO:0005840	0	0	K02908		60S ribosomal protein L3	Fruit fly	sp|O16797|RL3_DROME	2e-127	85.23	264	ribosomal protein l3	gi|18253047|gb|AAL62468.1|ribosomal protein L3 [Spodoptera frugiperda]	6.41997e-180	100
Locus_369_Transcrip	603	0	0	0	0	0	K02910		60S ribosomal protein L30	Fall armyworm	sp|P58375|RL30_SPOFR	3e-26	98.21	56	ribosomal protein l30	gi|17368248|sp|P58375.1|RL30_SPOFRRecName: Full=60S ribosomal protein L30 >gi|15213780|gb|AAK92165.1|AF400193_1 ribosomal protein L30 [Spodoptera frugiperda]	1.24538e-06	100
Locus_1836_Transcrip	505	GO:0003735	GO:0005622	GO:0005840	0	0	K02912		60S ribosomal protein L31	Fall armyworm	sp|Q7KF90|RL31_SPOFR	4e-59	100	124	ribosomal protein l31	gi|51701794|sp|Q7KF90.1|RL31_SPOFRRecName: Full=60S ribosomal protein L31 >gi|51701841|sp|Q9GP16.1|RL31_HELVI RecName: Full=60S ribosomal protein L31 >gi|15213782|gb|AAK92166.1|AF400194_1 ribosomal protein L31 [Spodoptera frugiperda] >gi|11967847|emb|CAC19413.1| ribosomal protein L31 [Heliothis virescens]	6.7411e-76	100
Locus_1660_Transcrip	515	GO:0003735	GO:0005622	GO:0005840	0	0	0		60S ribosomal protein L32	Fall armyworm	sp|Q962T1|RL32_SPOFR	1e-72	100	134	ribosomal protein l32	gi|51701837|sp|Q962T1.1|RL32_SPOFRRecName: Full=60S ribosomal protein L32 >gi|15213784|gb|AAK92167.1|AF400195_1 ribosomal protein L32 [Spodoptera frugiperda]	1.27719e-92	100
Locus_4448_Transcrip	1428	0	0	0	0	0	K02915		60S ribosomal protein L32-B	Fission yeast	sp|O42935|RL32B_SCHPO	8.9	39.53	43	#N/A	#N/A	#N/A	#N/A
Locus_1073_Transcrip	600	GO:0003735	GO:0005622	GO:0005840	0	0	K02918		60S ribosomal protein L34	Eastern treehole mosquito	sp|Q9NB34|RL34_AEDTR	8e-44	74.07	108	ribosomal protein l34	gi|342356407|gb|AEL28862.1|ribosomal protein L34 [Heliconius melpomene cythera]	1.07329e-43	100
Locus_1250_Transcrip	532	GO:0003735	GO:0005622	GO:0005840	0	0	K02917		60S ribosomal protein L35	King cobra	sp|Q69CJ9|RL35_OPHHA	5e-32	67.48	123	ribosomal protein l35	gi|112984164|ref|NP_001037241.1|ribosomal protein L35 [Bombyx mori] >gi|54609261|gb|AAV34846.1| ribosomal protein L35 [Bombyx mori]	2.10019e-65	99
Locus_4169_Transcrip	562	GO:0003735	GO:0005622	GO:0005840	0	0	0		60S ribosomal protein L35a	Sumatran orangutan	sp|Q5R8K6|RL35A_PONAB	1e-39	71.17	111	ribosomal protein l35a	gi|15213788|gb|AAK92169.1|AF400197_1ribosomal protein L35A [Spodoptera frugiperda]	1.51512e-75	100
Locus_13948_Transcrip	259	0	0	0	0	0	K02920		60S ribosomal protein L36	Fruit fly	sp|P49630|RL36_DROME	0.023	28.36	67	zinc finger protein kiaa0543	gi|307166028|gb|EFN60310.1|Zinc finger protein KIAA0543 [Camponotus floridanus]	3.67522e-06	54
Locus_488_Transcrip	585	GO:0003735	GO:0005622	GO:0005840	0	0	K02922		60S ribosomal protein L36	Fruit fly	sp|P49630|RL36_DROME	3e-38	75.45	110	ribosomal protein l36	gi|49532856|dbj|BAD26663.1|Ribosomal protein L36A [Plutella xylostella]	1.11407e-68	100
Locus_8276_Transcrip	406	GO:0003735	GO:0005622	GO:0005840	0	0	K02921		60S ribosomal protein L37	Fall armyworm	sp|Q962S7|RL37_SPOFR	1e-42	100	92	ribosomal protein l37	gi|20139580|sp|Q962S7.3|RL37_SPOFRRecName: Full=60S ribosomal protein L37 >gi|15213792|gb|AAK92171.1|AF400199_1 ribosomal protein L37 [Spodoptera frugiperda] >gi|268306356|gb|ACY95299.1| ribosomal protein L37 [Manduca sexta] >gi|342356399|gb|AEL28858.1| ribosomal protein L37 [Heliconius melpomene cythera]	3.35184e-54	100
Locus_207_Transcrip	559	GO:0003735	GO:0005622	GO:0005840	0	0	K02923		60S ribosomal protein L37a	Fruit fly	sp|Q9VMU4|RL37A_DROME	1e-41	88.76	89	ribosomal protein l37a	gi|112984128|ref|NP_001037249.1|ribosomal protein L37A [Bombyx mori] >gi|15213794|gb|AAK92172.1|AF400200_1 ribosomal protein L37A [Spodoptera frugiperda] >gi|54609271|gb|AAV34851.1| ribosomal protein L37A [Bombyx mori] >gi|268306414|gb|ACY95328.1| ribosomal protein L37A [Manduca sexta] >gi|309951482|gb|ADO95156.1| ribosomal protein L37A [Antheraea yamamai] >gi|315115465|gb|ADT80705.1| ribosomal p…	4.47268e-59	100
101454	366	0	0	0	0	0	K02923		60S ribosomal protein L38	Diamondback moth	sp|Q6F450|RL38_PLUXY	1e-28	100	62	ribosomal protein l38	gi|74903302|sp|Q5MGL3.1|RL38_LONONRecName: Full=60S ribosomal protein L38 >gi|56462208|gb|AAV91387.1| ribosomal protein L38e [Lonomia obliqua]	3.63765e-15	100
109302	331	0	0	0	0	0	K02923		60S ribosomal protein L38	Diamondback moth	sp|Q6F450|RL38_PLUXY	1e-28	100	62	ribosomal protein l38	gi|74910327|sp|Q6F450.1|RL38_PLUXYRecName: Full=60S ribosomal protein L38 >gi|49532898|dbj|BAD26684.1| Ribosomal protein L38 [Plutella xylostella] >gi|268306456|gb|ACY95349.1| ribosomal protein L38 [Manduca sexta] >gi|308512793|gb|ADO33050.1| ribosomal protein L38 [Biston betularia] >gi|315115463|gb|ADT80704.1| ribosomal protein L38 [Euphydryas aurinia] >gi|342356451|gb|AEL28884.1| ribosomal prot…	1.83135e-36	100
111533	269	0	0	0	0	0	K02923		60S ribosomal protein L38	Diamondback moth	sp|Q6F450|RL38_PLUXY	1e-28	100	62	ribosomal protein l38	gi|74910327|sp|Q6F450.1|RL38_PLUXYRecName: Full=60S ribosomal protein L38 >gi|49532898|dbj|BAD26684.1| Ribosomal protein L38 [Plutella xylostella] >gi|268306456|gb|ACY95349.1| ribosomal protein L38 [Manduca sexta] >gi|308512793|gb|ADO33050.1| ribosomal protein L38 [Biston betularia] >gi|315115463|gb|ADT80704.1| ribosomal protein L38 [Euphydryas aurinia] >gi|342356451|gb|AEL28884.1| ribosomal prot…	7.95375e-37	100
113775	539	0	0	0	0	0	K02924		60S ribosomal protein L38	Diamondback moth	sp|Q6F450|RL38_PLUXY	1e-28	98.44	64	ribosomal protein l38	gi|74903302|sp|Q5MGL3.1|RL38_LONONRecName: Full=60S ribosomal protein L38 >gi|56462208|gb|AAV91387.1| ribosomal protein L38e [Lonomia obliqua]	1.94069e-14	100
Locus_1081_Transcrip	232	GO:0003735	GO:0005622	GO:0005840	0	0	K02930		60S ribosomal protein L39	Fall armyworm	sp|Q962S4|RL39_SPOFR	3e-20	100	45	ribosomal protein l39	gi|307206146|gb|EFN84226.1|60S ribosomal protein L39 [Harpegnathos saltator]	4.07989e-26	100
Locus_140_Transcrip	1540	GO:0003735	GO:0005622	GO:0005840	0	0	0		60S ribosomal protein L4	Fruit fly	sp|P09180|RL4_DROME	2e-138	68.24	381	ribosomal protein l4	gi|170280411|gb|ACB12079.1|ribosomal protein L4 [Heliothis virescens]	2.06063e-83	100
Locus_22850_Transcrip	250	0	0	0	0	0	K02929		60S ribosomal protein L44	Eastern treehole mosquito	sp|Q9NB33|RL44_AEDTR	2.1	85.19	27	#N/A	#N/A	#N/A	#N/A
Locus_857_Transcrip	327	GO:0003735	GO:0005622	GO:0005840	0	0	0		60S ribosomal protein L44	Eastern treehole mosquito	sp|Q9NB33|RL44_AEDTR	1e-31	84.52	84	ribosomal protein l44e	gi|315115413|gb|ADT80679.1|ribosomal protein L36A [Euphydryas aurinia] >gi|342356401|gb|AEL28859.1| ribosomal protein L36A [Heliconius melpomene cythera]	1.19856e-47	100
Locus_11286_Transcrip	264	0	0	0	0	0	K02932		60S ribosomal protein L5 mitochondrial	Prototheca wickerhamii	sp|P46749|RM05_PROWI	0.73	33.33	54	#N/A	#N/A	#N/A	#N/A
Locus_870_Transcrip	1055	GO:0003735	GO:0005622	GO:0005840	0	0	0		60S ribosomal protein L5	Silk moth	sp|O76190|RL5_BOMMO	1e-152	93.09	304	ribosomal protein l5	gi|268306434|gb|ACY95338.1|ribosomal protein L5 [Manduca sexta]	3.49396e-156	96
106205	209	0	0	0	0	0	0		60S ribosomal protein L5	Silk moth	sp|O76190|RL5_BOMMO	2e-31	98.48	66	ribosomal protein l5	gi|342356433|gb|AEL28875.1|ribosomal protein L5 [Heliconius melpomene cythera]	4.05958e-38	98
112114	410	0	0	0	0	0	K02934		60S ribosomal protein L5 mitochondrial	Amoeba	sp|P46764|RM05_ACACA	2.1	35	40	#N/A	#N/A	#N/A	#N/A
Locus_1353_Transcrip	713	GO:0003735	GO:0005622	GO:0005840	0	0	0		60S ribosomal protein L6	Pig	sp|Q2YGT9|RL6_PIG	2e-40	50	200	ribosomal protein l6	gi|161015753|gb|ABX55884.1|ribosomal protein L6e [Spodoptera exigua]	1.32532e-103	97
Locus_15157_Transcrip	654	0	0	0	0	0	K02937		60S ribosomal protein L6 mitochondrial	Amoeba	sp|P46765|RM06_ACACA	0.32	44.19	43	#N/A	#N/A	#N/A	#N/A
Locus_2303_Transcrip	1000	0	0	0	0	0	K02936		60S ribosomal protein L7	Fruit fly	sp|P32100|RL7_DROME	8e-89	66.67	249	ribosomal protein l7	gi|18253049|gb|AAL62469.1|ribosomal protein L7 [Spodoptera frugiperda]	7.53549e-111	100
Locus_1080_Transcrip	909	0	0	0	0	0	K02938		60S ribosomal protein L7a	Fruit fly	sp|P46223|RL7A_DROME	1e-86	75.23	218	ribosomal protein l7a	gi|161015755|gb|ABX55885.1|ribosomal protein L7A [Spodoptera exigua]	6.31355e-137	99
Locus_2920_Transcrip	888	GO:0003735	GO:0005622	GO:0005840	0	0	K02940		60S ribosomal protein L8	Fall armyworm	sp|Q95V39|RL8_SPOFR	9e-139	100	240	ribosomal protein l8	gi|268306420|gb|ACY95331.1|ribosomal protein L8 [Manduca sexta] >gi|344313261|gb|AEN04490.1| putative ribosomal protein L8 [Plutella xylostella]	7.3274e-129	100
Locus_147_Transcrip	801	GO:0003735	GO:0005840	GO:0006412	0	0	0		60S ribosomal protein L9	Fall armyworm	sp|Q963B7|RL9_SPOFR	4e-100	97.89	190	ribosomal protein l9	gi|21759393|sp|Q963B7.1|RL9_SPOFRRecName: Full=60S ribosomal protein L9 >gi|14994664|gb|AAK76989.1|AF391091_1 ribosomal protein L9 [Spodoptera frugiperda]	1.17489e-126	97
Locus_29255_Transcrip	295	0	0	0	0	0	0		60S ribosomal protein L9-1	Mouse-ear cress	sp|P49209|RL91_ARATH	8.1	37.5	40	#N/A	#N/A	#N/A	#N/A
102927	332	0	0	0	0	0	K07565		60S ribosome subunit biogenesis protein NIP7 homolog	Western clawed frog	sp|A4QND5|NIP7_XENTR	1.2	40.43	47	#N/A	#N/A	#N/A	#N/A
Locus_3003_Transcrip	457	0	0	0	0	0	0		60S ribosome subunit biogenesis protein NIP7 homolog	Western clawed frog	sp|A4QND5|NIP7_XENTR	1e-49	69.35	124	60s ribosome subunit biogenesis protein nip7 homolog	gi|156546920|ref|XP_001601662.1|PREDICTED: 60S ribosome subunit biogenesis protein NIP7 homolog [Nasonia vitripennis]	8.79335e-44	87
4980	244	0	0	0	0	0	K01103	3.2.1.85	6-phospho-beta-galactosidase	Streptococcus mutans	sp|P50978|LACG_STRMU	3.6	36.54	52	#N/A	#N/A	#N/A	#N/A
Locus_11799_Transcrip	921	GO:0003824	GO:0005524	GO:0006003	0	0	0	2.7.1.15 3.1.3.46	6-phosphofructo-2-kinase/fructose-26-biphosphatase	Chicken	sp|Q91348|F26L_CHICK	3e-74	46.6	309	6-phosphofructo-2-kinase fructose- -bisphosphatase short form	gi|242008998|ref|XP_002425280.1|6-phosphofructo-2-kinase/fructose-2,6-bisphosphatase, putative [Pediculus humanus corporis] >gi|212509045|gb|EEB12542.1| 6-phosphofructo-2-kinase/fructose-2,6-bisphosphatase, putative [Pediculus humanus corporis]	1.07843e-116	73
Locus_12690_Transcrip	478	GO:0003824	GO:0005524	GO:0006003	0	0	K01103	2.7.1.15 3.1.3.46	6-phosphofructo-2-kinase/fructose-26-biphosphatase	American bullfrog	sp|Q91309|F26_RANCA	8e-22	69.7	66	6-phosphofructo-2-kinase fructose- -bisphosphatase short form	gi|91090384|ref|XP_969497.1|PREDICTED: similar to 6-phosphofructo-2-kinase/fructose-2,6-bisphosphatase short form [Tribolium castaneum]	1.42984e-58	84
Locus_2196_Transcrip	1542	GO:0003824	GO:0005524	GO:0006003	0	0	0	2.7.1.15 3.1.3.46	6-phosphofructo-2-kinase/fructose-26-biphosphatase	American bullfrog	sp|Q91309|F26_RANCA	9e-129	63.09	363	6-phosphofructo-2-kinase fructose- -bisphosphatase short form	gi|307199078|gb|EFN79788.1|6-phosphofructo-2-kinase/fructose-2,6-biphosphatase 1 [Harpegnathos saltator]	7.41199e-144	89
Locus_11301_Transcrip		0	0	0	0	0	K00850	2.7.1.11	6-phosphofructokinase	Bacillus pumilus (strain SAFR-032)	sp|A8FG55|K6PF_BACP2	8.1	52.63	19	#N/A	#N/A	#N/A	#N/A
Locus_12_Transcrip	3515	GO:0003872	GO:0005945	GO:0006096	0	0	0	2.7.1.11	6-phosphofructokinase	Fruit fly	sp|P52034|K6PF_DROME	0	77.16	788	isoform c	gi|157114499|ref|XP_001652300.1|phosphofructokinase [Aedes aegypti] >gi|108877243|gb|EAT41468.1| phosphofructokinase [Aedes aegypti]	0	90
Locus_24681_Transcrip	216	0	0	0	0	0	0	2.7.1.11	6-phosphofructokinase	Brevibacillus brevis (strain 47 / JCM 6285 / NBRC 100599)	sp|C0Z7W7|K6PF_BREBN	7.9	44.83	29	#N/A	#N/A	#N/A	#N/A
Locus_29304_Transcrip	377	0	0	0	0	0	0	2.7.1.11	6-phosphofructokinase	Fission yeast	sp|O42938|K6PF_SCHPO	1.6	42.86	35	#N/A	#N/A	#N/A	#N/A
Locus_20874_Transcrip	503	0	0	0	0	0	0	2.7.1.11	6-phosphofructokinase subunit alpha	Yeast	sp|P59680|K6PF1_YARLI	5.8	40.38	52	cg8146	gi|307182622|gb|EFN69786.1|Suppressor of cytokine signaling 7 [Camponotus floridanus]	9.68006e-12	46
Locus_17116_Transcrip	373	0	0	0	0	0	K00033	1.1.1.44	6-phosphogluconate dehydrogenase decarboxylating	Anacystis nidulans R2	sp|P21577|6PGD_SYNE7	6.1	33.33	36	#N/A	#N/A	#N/A	#N/A
Locus_1865_Transcrip	2100	GO:0004616	GO:0006098	GO:0055114	0	0	0	1.1.1.44	6-phosphogluconate dehydrogenase decarboxylating	Mouse	sp|Q9DCD0|6PGD_MOUSE	0	73.54	480	6-phosphogluconate decarboxylating	gi|114053253|ref|NP_001040525.1|6-phosphogluconate dehydrogenase [Bombyx mori] >gi|95102844|gb|ABF51363.1| 6-phosphogluconate dehydrogenase [Bombyx mori]	0	94
Locus_7597_Transcrip	418	0	0	0	0	0	0	1.1.1.44	6-phosphogluconate dehydrogenase decarboxylating	Slime mold	sp|Q8TA03|6PGD_DICDI	6.1	35.14	37	#N/A	#N/A	#N/A	#N/A
Locus_17414_Transcrip	220	0	0	0	0	0	K01057	3.1.1.31	6-phosphogluconolactonase	Xylella fastidiosa (strain Temecula1 / ATCC 700964)	sp|Q87EG7|6PGL_XYLFT	4.6	28.12	64	gag-pol protein	gi|307172693|gb|EFN64015.1|hypothetical protein EAG_00896 [Camponotus floridanus]	9.14899e-21	74
Locus_2038_Transcrip	1150	GO:0005975	GO:0006098	GO:0017057	0	0	K01737	3.1.1.31	6-phosphogluconolactonase	Rat	sp|P85971|6PGL_RAT	2e-44	42.62	237	6-phosphogluconolactonase	gi|148298750|ref|NP_001091839.1|6-phosphogluconolactonase [Bombyx mori] >gi|124108018|gb|ABM90638.1| 6-phosphogluconolactonase [Bombyx mori]	4.46915e-79	80
Locus_9424_Transcrip	868	GO:0003874	GO:0006729	GO:0046872	0	0	0	4.2.3.12	6-pyruvoyl tetrahydrobiopterin synthase	Human	sp|Q03393|PTPS_HUMAN	6e-47	66.67	132	6-pyruvoyltetrahydropterin synthase	gi|291486761|dbj|BAI87830.1|6-pyruvoyl-tetrahydropterin synthase [Papilio xuthus]	1.0072e-86	94
Locus_13575_Transcrip	1686	0	0	0	0	0	0	5.2.1.8	70 kDa peptidyl-prolyl isomerase	Wheat	sp|Q43207|FKB70_WHEAT	6.4	40	50	#N/A	#N/A	#N/A	#N/A
Locus_3710_Transcrip	2041	GO:0005515	0	0	0	0	0	5.2.1.8	70 kDa peptidyl-prolyl isomerase	Wheat	sp|Q43207|FKB70_WHEAT	3e-18	29.87	298	fk506-binding protein 4	gi|345498408|ref|XP_003428224.1|PREDICTED: FK506-binding protein-like [Nasonia vitripennis]	3.29966e-21	56
Locus_13496_Transcrip	446	0	0	0	0	0	K01099	3.1.3.36	72 kDa inositol polyphosphate 5-phosphatase	Mouse	sp|Q9JII1|INP5E_MOUSE	1e-11	49.32	73	72 kda inositol polyphosphate 5-phosphatase	gi|307166163|gb|EFN60412.1|72 kDa inositol polyphosphate 5-phosphatase [Camponotus floridanus]	4.64669e-27	75
Locus_22618_Transcrip	372	0	0	0	0	0	K01099	3.1.3.36	72 kDa inositol polyphosphate 5-phosphatase	Mouse	sp|Q9JII1|INP5E_MOUSE	1e-19	43.65	126	72 kda inositol polyphosphate 5-phosphatase	gi|157118340|ref|XP_001653179.1|type iv inositol 5-phosphatase [Aedes aegypti] >gi|108883302|gb|EAT47527.1| type iv inositol 5-phosphatase [Aedes aegypti]	1.79276e-54	86
Locus_1216_Transcrip	411	0	0	0	0	0	0	3.1.3.36	72 kDa inositol polyphosphate 5-phosphatase	Rat	sp|Q9WVR1|INP5E_RAT	4e-29	43.18	132	72 kda inositol polyphosphate 5-phosphatase	gi|157118340|ref|XP_001653179.1|type iv inositol 5-phosphatase [Aedes aegypti] >gi|108883302|gb|EAT47527.1| type iv inositol 5-phosphatase [Aedes aegypti]	9.93738e-67	86
72255	213	0	0	0	0	0	0	3.4.24.24	72 kDa type IV collagenase	Rat	sp|P33436|MMP2_RAT	1e-17	55.38	65	matrix metalloproteinase	gi|322789997|gb|EFZ15073.1|hypothetical protein SINV_02809 [Solenopsis invicta]	1.6097e-29	83
Locus_5010_Transcrip	368	0	0	0	0	0	0		Early transcription factor 82 kDa subunit	MsEPV	sp|Q9YW29|ETF2_MSEPV	1.6	31.4	86	#N/A	#N/A	#N/A	#N/A
106249	2951	0	0	0	0	0	0		78 kDa glucose-regulated protein homolog	Plasmodium falciparum (isolate NF54)	sp|Q05866|GRP78_PLAFO	0.29	29.75	121	PREDICTED: hypothetical protein LOC100574253 [Acyrthosiphon pisum]	gi|328698027|ref|XP_003240516.1|PREDICTED: hypothetical protein LOC100574253 [Acyrthosiphon pisum]	8.25844e-35	50
106250	2605	0	0	0	0	0	0		78 kDa glucose-regulated protein homolog	Plasmodium falciparum (isolate NF54)	sp|Q05866|GRP78_PLAFO	0.25	29.75	121	PREDICTED: hypothetical protein LOC100574253 [Acyrthosiphon pisum]	gi|328698027|ref|XP_003240516.1|PREDICTED: hypothetical protein LOC100574253 [Acyrthosiphon pisum]	6.52874e-35	50
Locus_15835_Transcrip	509	0	0	0	0	0	0	6.3.-.-	7-cyano-7-deazaguanine synthase	Oceanobacillus iheyensis	sp|Q8ETE9|QUEC_OCEIH	2.7	25.76	66	#N/A	#N/A	#N/A	#N/A
Locus_16513_Transcrip	436	0	0	0	0	0	K01047		80 kDa MCM3-associated protein	Mouse	sp|Q9WUU9|MCM3A_MOUSE	0.008	48.39	31	#N/A	#N/A	#N/A	#N/A
Locus_10991_Transcrip	808	GO:0005515	0	0	0	0	0	3.1.1.4	85 kDa calcium-independent phospholipase A2	Human	sp|O60733|PA2G6_HUMAN	4e-33	33.19	226	85 kda calcium-independent phospholipase a2	gi|91078692|ref|XP_971204.1|PREDICTED: similar to phospholipase A2, group VI (cytosolic, calcium-independent) [Tribolium castaneum]	2.77829e-83	72
Locus_15483_Transcrip	333	0	0	0	0	0	0	3.1.1.4	85 kDa calcium-independent phospholipase A2	Human	sp|O60733|PA2G6_HUMAN	1e-23	49.09	110	calcium-independent phospholipase a2 isoform a	gi|21483458|gb|AAM52704.1|LD44515p [Drosophila melanogaster]	7.77811e-44	83
Locus_20048_Transcrip	275	GO:0005515	0	0	0	0	0	3.1.1.4	85 kDa calcium-independent phospholipase A2	Mouse	sp|P97819|PA2G6_MOUSE	7e-09	32.95	88	85 kda calcium-independent phospholipase a2	gi|48098353|ref|XP_394049.1|PREDICTED: 85 kDa calcium-independent phospholipase A2-like [Apis mellifera]	1.78643e-14	67
Locus_19323_Transcrip	323	0	0	0	0	0	K09485	2.3.1.47	8-amino-7-oxononanoate synthase	Vibrio harveyi (strain ATCC BAA-1116 / BB120)	sp|A7MX30|BIOF_VIBHB	6.2	35.29	34	#N/A	#N/A	#N/A	#N/A
Locus_283_Transcrip	1826	GO:0005524	0	0	0	0	0		97 kDa heat shock protein	Purple sea urchin	sp|Q06068|HSP97_STRPU	3e-172	56.9	536	heat shock 70 kda protein 4l-like	gi|328670879|gb|AEB26316.1|heat shock protein 105 [Helicoverpa armigera]	0	97
Locus_15677_Transcrip	445	0	0	0	0	0	0	3.4.24.-	A disintegrin and metalloproteinase with thrombospondin motifs 12	Mouse	sp|Q811B3|ATS12_MOUSE	0.29	37.25	51	hypothetical protein TcasGA2_TC006319 [Tribolium castaneum]	gi|270012206|gb|EFA08654.1|hypothetical protein TcasGA2_TC006319 [Tribolium castaneum]	1.02733e-05	57
Locus_6396_Transcrip	902	GO:0004222	GO:0006508	0	0	0	0	3.4.24.-	A disintegrin and metalloproteinase with thrombospondin motifs 17	Human	sp|Q8TE56|ATS17_HUMAN	6e-19	29.47	190	a disintegrin and metalloproteinase with thrombospondin motifs 17	gi|158293716|ref|XP_315058.4|AGAP004961-PA [Anopheles gambiae str. PEST] >gi|157016579|gb|EAA10377.4| AGAP004961-PA [Anopheles gambiae str. PEST]	9.9085e-21	46
Locus_20405_Transcrip	759	GO:0004222	GO:0006508	0	0	0	0	3.4.24.-	A disintegrin and metalloproteinase with thrombospondin motifs 18	Mouse	sp|Q4VC17|ATS18_MOUSE	1e-21	34.87	195	a disintegrin and metalloproteinase with thrombospondin motifs 14	gi|170031215|ref|XP_001843482.1|conserved hypothetical protein [Culex quinquefasciatus] >gi|167869258|gb|EDS32641.1| conserved hypothetical protein [Culex quinquefasciatus]	4.89629e-44	72
Locus_10678_Transcrip	1362	0	0	0	0	0	0	3.4.24.-	A disintegrin and metalloproteinase with thrombospondin motifs 20	Mouse	sp|P59511|ATS20_MOUSE	3.7	35	40	ly-6 neurotoxin superfamily member 1	gi|157106472|ref|XP_001649339.1|hypothetical protein AaeL_AAEL004521 [Aedes aegypti] >gi|94468976|gb|ABF18337.1| unknown protein [Aedes aegypti] >gi|108879859|gb|EAT44084.1| conserved hypothetical protein [Aedes aegypti]	7.28487e-14	54
Locus_8473_Transcrip	325	0	0	0	0	0	0	3.4.24.-	A disintegrin and metalloproteinase with thrombospondin motifs 3	Human	sp|O15072|ATS3_HUMAN	6.2	58.82	17	#N/A	#N/A	#N/A	#N/A
110643	318	0	0	0	0	0	0	3.4.24.-	A disintegrin and metalloproteinase with thrombospondin motifs 7	Human	sp|Q9UKP4|ATS7_HUMAN	0.94	28.05	82	#N/A	#N/A	#N/A	#N/A
Locus_22982_Transcrip	439	0	0	0	0	0	0	3.4.24.-	A disintegrin and metalloproteinase with thrombospondin motifs 7	Rat	sp|Q1EHB3|ATS7_RAT	5.3	56	25	#N/A	#N/A	#N/A	#N/A
Locus_28270_Transcrip	234	0	0	0	0	0	0	3.4.24.-	A disintegrin and metalloproteinase with thrombospondin motifs 7	Human	sp|Q9UKP4|ATS7_HUMAN	1.2	34.04	47	tyrosine kinase partial	gi|307192181|gb|EFN75500.1|hypothetical protein EAI_00094 [Harpegnathos saltator]	8.00813e-21	74
Locus_10942_Transcrip	242	0	0	0	0	0	0	3.4.24.-	A disintegrin and metalloproteinase with thrombospondin motifs 8	Mouse	sp|P57110|ATS8_MOUSE	6.1	33.33	36	#N/A	#N/A	#N/A	#N/A
60341	421	0	0	0	0	0	0		A protein	Bacteriophage phi-K	sp|P25244|VGA_BPPHK	4.7	35.29	34	#N/A	#N/A	#N/A	#N/A
Locus_13014_Transcrip	344	0	0	0	0	0	0		A1 cistron-splicing factor aar2	Fission yeast	sp|Q6LA53|AAR2_SCHPO	2.7	38.24	34	#N/A	#N/A	#N/A	#N/A
Locus_28272_Transcrip	499	0	0	0	0	0	0		AAC-rich mRNA clone AAC4 protein	Slime mold	sp|P14198|AAC4_DICDI	5.7	30	50	#N/A	#N/A	#N/A	#N/A
25227	275	0	0	0	0	0	0		ABC transport system permease protein p69	Mycoplasma genitalium	sp|P47533|P69_MYCGE	0.56	34.78	46	#N/A	#N/A	#N/A	#N/A
80810	204	0	0	0	0	0	0		ABC transport system permease protein p69	Mycoplasma hyorhinis	sp|P15362|P69_MYCHR	8	40.35	57	#N/A	#N/A	#N/A	#N/A
Locus_15509_Transcrip	1355	0	0	0	0	0	0		ABC transport system permease protein p69	Mycoplasma hyorhinis	sp|P15362|P69_MYCHR	6.3	27.47	91	#N/A	#N/A	#N/A	#N/A
Locus_18135_Transcrip	846	0	0	0	0	0	0		ABC transport system permease protein p69	Mycoplasma hyorhinis	sp|P15362|P69_MYCHR	0.5	27	100	#N/A	#N/A	#N/A	#N/A
Locus_22138_Transcrip	203	0	0	0	0	0	0		ABC transport system permease protein p69	Mycoplasma hyorhinis	sp|P15362|P69_MYCHR	8	40.35	57	#N/A	#N/A	#N/A	#N/A
Locus_3998_Transcrip	488	0	0	0	0	0	0		ABC transport system permease protein p69	Mycoplasma hyorhinis	sp|P15362|P69_MYCHR	4.2	29.17	48	#N/A	#N/A	#N/A	#N/A
45554	333	0	0	0	0	0	0		ABC transporter A family member 10	Slime mold	sp|Q54R52|ABCAA_DICDI	1.6	40	30	#N/A	#N/A	#N/A	#N/A
Locus_11165_Transcrip	383	0	0	0	0	0	0		ABC transporter A family member 10	Mouse-ear cress	sp|Q9FLT4|AB10A_ARATH	2.8	41.94	31	#N/A	#N/A	#N/A	#N/A
Locus_6525_Transcrip	940	0	0	0	0	0	0		ABC transporter A family member 10	Mouse-ear cress	sp|Q9FLT4|AB10A_ARATH	1.1	29.09	55	#N/A	#N/A	#N/A	#N/A
Locus_840_Transcrip	1756	0	0	0	0	0	0		ABC transporter ATP-binding protein uup	Acyrthosiphon pisum symbiotic bacterium	sp|P57445|UUP_BUCAI	1.4	36.21	58	#N/A	#N/A	#N/A	#N/A
68621	395	0	0	0	0	0	0		ABC transporter ATP-binding protein/permease PDR18	Baker's yeast	sp|P53756|PDR18_YEAST	0.32	30.61	49	#N/A	#N/A	#N/A	#N/A
35135	240	0	0	0	0	0	0		ABC transporter ATP-binding protein/permease VMR1	Baker's yeast	sp|P38735|VMR1_YEAST	8	26.32	38	#N/A	#N/A	#N/A	#N/A
Locus_40_Transcrip	1423	0	0	0	0	0	0		ABC transporter B family member 19	Mouse-ear cress	sp|Q9LJX0|AB19B_ARATH	5.2	35.14	37	#N/A	#N/A	#N/A	#N/A
Locus_22932_Transcrip	208	GO:0005524	GO:0006810	GO:0016021	0	0	0		ABC transporter B family member 25 mitochondrial	Mouse-ear cress	sp|Q9LVM1|AB25B_ARATH	5e-20	78.95	57	abc transporter	gi|345480022|ref|XP_001605664.2|PREDICTED: ATP-binding cassette sub-family B member 7, mitochondrial-like [Nasonia vitripennis]	3.15609e-26	94
Locus_17141_Transcrip	343	0	0	0	0	0	0		ABC transporter C family member 1	Slime mold	sp|Q8T6H8|ABCC1_DICDI	0.55	30	50	#N/A	#N/A	#N/A	#N/A
Locus_5827_Transcrip	602	0	0	0	0	0	0	3.6.3.44	ABC transporter C family member 10	Mouse-ear cress	sp|Q9LYS2|AB10C_ARATH	1	27.94	68	#N/A	#N/A	#N/A	#N/A
106136	272	0	0	0	0	0	0		ABC transporter C family member 13	Slime mold	sp|Q54V86|ABCCD_DICDI	2.8	46.88	32	#N/A	#N/A	#N/A	#N/A
Locus_24336_Transcrip	219	0	0	0	0	0	0	3.6.3.44	ABC transporter C family member 13	Mouse-ear cress	sp|Q9SKX0|AB13C_ARATH	5e-05	56.25	48	multidrug resistance-associated protein 7	gi|270005912|gb|EFA02360.1|hypothetical protein TcasGA2_TC008035 [Tribolium castaneum]	5.98427e-09	88
Locus_7117_Transcrip	329	0	0	0	0	0	0		ABC transporter C family member 13	Slime mold	sp|Q54V86|ABCCD_DICDI	6.2	31.34	67	#N/A	#N/A	#N/A	#N/A
Locus_5656_Transcrip	1493	GO:0005524	GO:0006810	GO:0016021	0	0	0	3.6.3.44	ABC transporter C family member 13	Mouse-ear cress	sp|Q9SKX0|AB13C_ARATH	3e-97	41.1	489	multidrug resistance-associated protein 7-like	gi|270005912|gb|EFA02360.1|hypothetical protein TcasGA2_TC008035 [Tribolium castaneum]	2.57676e-173	72
Locus_26754_Transcrip	230	0	0	0	0	0	0	3.6.3.44	ABC transporter C family member 2	Mouse-ear cress	sp|Q42093|AB2C_ARATH	6e-14	52.56	78	#N/A	#N/A	#N/A	#N/A
111529	480	0	0	0	0	0	0		ABC transporter C family member 8	Slime mold	sp|Q54P13|ABCC8_DICDI	1.8	29.73	37	#N/A	#N/A	#N/A	#N/A
106535	266	0	0	0	0	0	0		ABC transporter CDR4	Yeast	sp|O74676|CDR4_CANAL	1.6	45.16	31	#N/A	#N/A	#N/A	#N/A
Locus_17220_Transcrip	685	0	0	0	0	0	0		ABC transporter D family member 3	Slime mold	sp|Q54W20|ABCD3_DICDI	8.6	40.48	42	#N/A	#N/A	#N/A	#N/A
29241	303	0	0	0	0	0	0		ABC transporter F family member 3	Mouse-ear cress	sp|Q8H0V6|AB3F_ARATH	2.8	40	40	#N/A	#N/A	#N/A	#N/A
Locus_19087_Transcrip	490	0	0	0	0	0	0		ABC transporter G family member 22	Mouse-ear cress	sp|Q93YS4|AB22G_ARATH	5.4	41.46	41	#N/A	#N/A	#N/A	#N/A
Locus_3928_Transcrip	724	0	0	0	0	0	0		ABC transporter G family member 23	Slime mold	sp|Q55EH8|ABCGN_DICDI	3.3	33.33	48	#N/A	#N/A	#N/A	#N/A
Locus_15302_Transcrip	208	0	0	0	0	0	0		ABC transporter G family member 3	Slime mold	sp|Q8T690|ABCG3_DICDI	6.1	31.67	60	#N/A	#N/A	#N/A	#N/A
Locus_24733_Transcrip	450	0	0	0	0	0	0		ABC transporter G family member 31	Mouse-ear cress	sp|Q7PC88|AB31G_ARATH	0.67	28.57	35	#N/A	#N/A	#N/A	#N/A
70340	311	0	0	0	0	0	0		ABC transporter G family member 32	Mouse-ear cress	sp|O81016|AB32G_ARATH	2.7	33.33	51	#N/A	#N/A	#N/A	#N/A
Locus_9044_Transcrip	270	0	0	0	0	0	K13703		ABC transporter G family member 8	Mouse-ear cress	sp|Q9FLX5|AB8G_ARATH	6.2	36.36	66	#N/A	#N/A	#N/A	#N/A
Locus_11638_Transcrip	1173	GO:0020037	0	0	0	0	K06889	3.-.-.-	Abhydrolase domain-containing protein 11	African clawed frog	sp|Q2TAP9|ABHDB_XENLA	5e-54	41.44	292	abhydrolase domain containing 11	gi|114053125|ref|NP_001040335.1|abhydrolase domain containing 11 [Bombyx mori] >gi|95104527|gb|ABF51210.1| abhydrolase domain containing 11 [Bombyx mori]	1.43672e-135	88
Locus_6459_Transcrip	3490	GO:0008152	GO:0016787	0	0	0	0	3.-.-.-	Abhydrolase domain-containing protein 13	Human	sp|Q7L211|ABHDD_HUMAN	7e-69	45	300	abhydrolase domain-containing protein 13	gi|114051323|ref|NP_001040377.1|Bem46-like protein [Bombyx mori] >gi|95102676|gb|ABF51276.1| Bem46-like protein [Bombyx mori]	2.49591e-160	89
Locus_11267_Transcrip	757	0	0	0	0	0	0	3.-.-.-	Abhydrolase domain-containing protein 16A	Crab-eating macaque	sp|Q4R8P0|ABHGA_MACFA	6e-08	31.88	138	bat5 hla-b-associated transcript	gi|242020758|ref|XP_002430818.1|protein BAT5, putative [Pediculus humanus corporis] >gi|212516021|gb|EEB18080.1| protein BAT5, putative [Pediculus humanus corporis]	4.11295e-12	49
Locus_12670_Transcrip	474	0	0	0	0	0	0	3.-.-.-	Abhydrolase domain-containing protein 16A	Rat	sp|Q6MG55|ABHGA_RAT	2e-14	27.33	172	bat5 hla-b-associated transcript	gi|170053856|ref|XP_001862866.1|bat5 [Culex quinquefasciatus] >gi|167874336|gb|EDS37719.1| bat5 [Culex quinquefasciatus]	6.89591e-28	60
Locus_26052_Transcrip	325	0	0	0	0	0	0	3.-.-.-	Abhydrolase domain-containing protein 16A	Bovine	sp|Q1JPD2|ABHGA_BOVIN	2e-41	67.92	106	bat5 hla-b-associated	gi|242020758|ref|XP_002430818.1|protein BAT5, putative [Pediculus humanus corporis] >gi|212516021|gb|EEB18080.1| protein BAT5, putative [Pediculus humanus corporis]	2.23315e-52	86
Locus_26053_Transcrip	220	0	0	0	0	0	K13697	3.-.-.-	Abhydrolase domain-containing protein 16A	Rat	sp|Q6MG55|ABHGA_RAT	1e-15	54.05	74	hla-b associated transcript 5	gi|47195592|emb|CAF88394.1|unnamed protein product [Tetraodon nigroviridis]	7.84229e-20	71
Locus_16779_Transcrip	1496	0	0	0	0	0	0	3.1.1.-	Abhydrolase domain-containing protein 2	Fruit fly	sp|Q24093|ABHD2_DROME	3e-143	63.85	379	esterase cg3488	gi|91086631|ref|XP_966390.1|PREDICTED: similar to GA17475-PA [Tribolium castaneum] >gi|270010379|gb|EFA06827.1| hypothetical protein TcasGA2_TC009769 [Tribolium castaneum]	1.06599e-174	84
31796	210	0	0	0	0	0	0	3.1.1.-	Abhydrolase domain-containing protein 2-B	Zebrafish	sp|Q05AK6|ABH2B_DANRE	8	37.21	43	#N/A	#N/A	#N/A	#N/A
57280	232	0	0	0	0	0	K13696	3.1.1.-	Abhydrolase domain-containing protein 3	Mouse	sp|Q91ZH7|ABHD3_MOUSE	2e-05	39.13	69	#N/A	#N/A	#N/A	#N/A
103648	337	0	0	0	0	0	0	3.1.1.-	Abhydrolase domain-containing protein 3	Mouse	sp|Q91ZH7|ABHD3_MOUSE	2e-14	42.53	87	abhydrolase domain-containing protein 3	gi|66505792|ref|XP_624134.1|PREDICTED: abhydrolase domain-containing protein 3 isoform 2 [Apis mellifera]	6.34685e-29	71
Locus_6468_Transcrip	475	0	0	0	0	0	0	3.1.1.-	Abhydrolase domain-containing protein 3	Mouse	sp|Q91ZH7|ABHD3_MOUSE	3e-05	44	50	abhydrolase domain-containing protein 3	gi|307167930|gb|EFN61304.1|Abhydrolase domain-containing protein 3 [Camponotus floridanus]	4.21893e-12	75
Locus_772_Transcrip	1340	GO:0016787	0	0	0	0	0	3.-.-.-	Abhydrolase domain-containing protein FAM108B1	Chicken	sp|Q5ZJ01|F108B_CHICK	1e-119	80.22	268	alpha beta	gi|241616513|ref|XP_002407970.1|alpha/beta hydrolase, putative [Ixodes scapularis] >gi|215502890|gb|EEC12384.1| alpha/beta hydrolase, putative [Ixodes scapularis]	6.28886e-167	96
Locus_6714_Transcrip	787	GO:0005737	0	0	0	0	0		Abl interactor 1	Mouse	sp|Q8CBW3|ABI1_MOUSE	6e-56	63.53	170	abl interactor 2	gi|307174650|gb|EFN65049.1|Abl interactor 2 [Camponotus floridanus]	7.22055e-79	89
Locus_13289_Transcrip	794	GO:0005515	0	0	0	0	0		Abl interactor 2	Human	sp|Q9NYB9|ABI2_HUMAN	9e-26	76.47	68	abl interactor 2	gi|307198735|gb|EFN79538.1|Abl interactor 2 [Harpegnathos saltator]	2.59143e-47	85
Locus_15206_Transcrip	945	GO:0005515	0	0	0	0	0		Abnormal cell migration protein 10	Caenorhabditis elegans	sp|P34400|MIG10_CAEEL	4e-57	39.54	306	growth factor receptor-bound protein	gi|242016113|ref|XP_002428680.1|conserved hypothetical protein [Pediculus humanus corporis] >gi|212513351|gb|EEB15942.1| conserved hypothetical protein [Pediculus humanus corporis]	5.51325e-116	75
Locus_17648_Transcrip	564	0	0	0	0	0	0		Abnormal cell migration protein 10	Caenorhabditis elegans	sp|P34400|MIG10_CAEEL	0.082	46.34	41	#N/A	#N/A	#N/A	#N/A
Locus_17702_Transcrip	469	0	0	0	0	0	0		Abnormal spindle-like microcephaly-associated protein homolog	Lowland gorilla	sp|P62289|ASPM_GORGO	2.2	30.3	66	#N/A	#N/A	#N/A	#N/A
Locus_10445_Transcrip	253	0	0	0	0	0	0		Abnormal spindle-like microcephaly-associated protein homolog	Spix's owl monkey	sp|P62283|ASPM_AOTVO	3.5	29.17	48	#N/A	#N/A	#N/A	#N/A
Locus_21203_Transcrip	721	0	0	0	0	0	0		Abscisic acid and environmental stress-inducible protein TAS14	Tomato	sp|P22240|TAS14_SOLLC	0.13	45.71	35	arf-gap with rho-gap ank repeat and ph domain-containing protein 2	gi|340716138|ref|XP_003396558.1|PREDICTED: hypothetical protein LOC100644485 [Bombus terrestris]	5.08126e-06	46
Locus_4773_Transcrip	671	GO:0016491	GO:0055114	0	0	0	0	1.2.3.14	Abscisic-aldehyde oxidase	Mouse-ear cress	sp|Q7G9P4|ALDO3_ARATH	1e-15	31.32	182	aldehyde oxidase	gi|160333249|ref|NP_001103812.1|aldehyde oxidase 1 [Bombyx mori] >gi|158524802|gb|ABW71271.1| aldehyde oxidase 1 [Bombyx mori]	1.0537e-48	67
Locus_8368_Transcrip	325	0	0	0	0	0	0		Absent in melanoma 1-like protein	Human	sp|Q8N1P7|AIM1L_HUMAN	1.6	38.71	31	dna adenine methyltransferase	gi|223268545|emb|CAX36785.1|hypothetical protein [Papilio dardanus]	3.41048e-11	73
Locus_10275_Transcrip	858	0	0	0	0	0	0	3.4.-.-	Accessory gene regulator protein B	Staphylococcus epidermidis (strain ATCC 12228)	sp|P0C0N5|AGRB_STAES	0.51	23.75	80	#N/A	#N/A	#N/A	#N/A
Locus_16378_Transcrip	240	0	0	0	0	0	0	3.4.-.-	Accessory gene regulator protein B	Staphylococcus saprophyticus subsp. saprophyticus (strain ATCC 15305 / DSM 20229)	sp|Q49YZ1|AGRB_STAS1	8	32.69	52	#N/A	#N/A	#N/A	#N/A
Locus_7364_Transcrip	1515	0	0	0	0	0	0	3.4.-.-	Accessory gene regulator protein B	Staphylococcus epidermidis (strain ATCC 12228)	sp|P0C0N5|AGRB_STAES	1.5	25.84	89	#N/A	#N/A	#N/A	#N/A
Locus_17847_Transcrip	323	GO:0003677	0	0	0	0	0	2.7.2.1	Acetate kinase	Thermosynechococcus elongatus (strain BP-1)	sp|Q8DGH7|ACKA_THEEB	1.3	50	28	conserved hypothetical protein [Culex quinquefasciatus]	gi|170035429|ref|XP_001845572.1|conserved hypothetical protein [Culex quinquefasciatus] >gi|167877388|gb|EDS40771.1| conserved hypothetical protein [Culex quinquefasciatus]	0.000429161	65
114097	225	0	0	0	0	0	0	2.7.2.1	Acetate kinase	Buchnera aphidicola subsp. Baizongia pistaciae (strain Bp)	sp|Q89AS8|ACKA_BUCBP	8.1	32.1	81	#N/A	#N/A	#N/A	#N/A
Locus_1817_Transcrip	317	0	0	0	0	0	0	6.2.1.16	Acetoacetyl-CoA synthetase	Zebrafish	sp|A3QK15|AACS_DANRE	3.6	28.12	64	#N/A	#N/A	#N/A	#N/A
Locus_2604_Transcrip	491	0	0	0	0	0	0	2.2.1.6	Acetolactate synthase large subunit	Streptococcus lactis	sp|Q02137|ILVB_LACLA	0.85	37.84	37	#N/A	#N/A	#N/A	#N/A
114576	213	0	0	0	0	0	0		Acetylcholine receptor subunit alpha-type acr-5	Caenorhabditis elegans	sp|P54246|ACR5_CAEEL	8	36.67	30	#N/A	#N/A	#N/A	#N/A
14174	300	0	0	0	0	0	0		Acetylcholine receptor subunit beta	African clawed frog	sp|P49579|ACHB_XENLA	0.005	35.09	57	histamine-gated chloride channel	gi|157120219|ref|XP_001653555.1|glycine receptor beta precursor, putative [Aedes aegypti] >gi|108883068|gb|EAT47293.1| glycine receptor beta precursor, putative [Aedes aegypti]	3.42844e-07	81
Locus_6217_Transcrip	480	0	0	0	0	0	0		Acetylcholine receptor subunit beta-like 2	Fruit fly	sp|P25162|ACH4_DROME	1.4	27.47	91	#N/A	#N/A	#N/A	#N/A
Locus_2501_Transcrip	1976	GO:0006811	GO:0016021	0	0	0	0		Acetylcholine receptor subunit beta-type acr-2	Caenorhabditis elegans	sp|P48182|ACR2_CAEEL	9e-09	17.89	285	neuronal acetylcholine receptor protein subunit alpha-5	gi|91086517|ref|XP_971701.1|PREDICTED: similar to NtR CG6698-PA [Tribolium castaneum]	4.69805e-55	50
Locus_22364_Transcrip	215	0	0	0	0	0	0		Acetylcholine receptor-like protein cup-4	Caenorhabditis briggsae	sp|A8XF54|CUP4_CAEBR	4.7	24.59	61	#N/A	#N/A	#N/A	#N/A
Locus_12580_Transcrip	214	0	0	0	0	0	0	3.1.1.7	Acetylcholinesterase	Pacific electric ray	sp|P04058|ACES_TORCA	0.085	38.24	34	Acetylcholinesterase precursor, putative [Pediculus humanus corporis]	gi|242025452|ref|XP_002433138.1|Acetylcholinesterase precursor, putative [Pediculus humanus corporis] >gi|212518679|gb|EEB20400.1| Acetylcholinesterase precursor, putative [Pediculus humanus corporis]	0.000410807	52
Locus_1620_Transcrip	226	0	0	0	0	0	K00626	2.3.1.9	Acetyl-CoA acetyltransferase	Pseudomonas aeruginosa	sp|Q9I2A8|ATOB_PSEAE	2.8	28.85	52	down syndrome cell adhesion isoform bc	gi|116007586|ref|NP_001036489.1|down syndrome cell adhesion molecule, isoform BC [Drosophila melanogaster] >gi|113194594|gb|ABI31040.1| down syndrome cell adhesion molecule, isoform BC [Drosophila melanogaster]	0.000192399	69
Locus_2805_Transcrip	1882	GO:0008152	GO:0016747	0	0	0	0	2.3.1.9	Acetyl-CoA acetyltransferase mitochondrial	Mouse	sp|Q8QZT1|THIL_MOUSE	3e-151	69.27	397	acetyl- mitochondrial	gi|153791621|ref|NP_001093296.1|acetoacetyl-CoA thiolase [Bombyx mori] >gi|146424692|dbj|BAF62106.1| acetoacetyl-CoA thiolase [Bombyx mori]	0	94
Locus_11386_Transcrip	1867	GO:0003989	GO:0005524	GO:0006633	0	0	0	6.3.4.14 6.4.1.2	Acetyl-CoA carboxylase	Chicken	sp|P11029|ACAC_CHICK	0	61.59	578	acetyl-coa carboxylase	gi|270008988|gb|EFA05436.1|hypothetical protein TcasGA2_TC015613 [Tribolium castaneum]	0	82
Locus_4588_Transcrip	1379	GO:0003824	GO:0005524	GO:0008152	0	0	0	6.3.4.14 6.4.1.2	Acetyl-CoA carboxylase	Chicken	sp|P11029|ACAC_CHICK	3e-160	74.68	395	acetyl-coa carboxylase	gi|261599098|gb|ACX85645.1|GH09643p [Drosophila melanogaster]	8.72427e-174	92
Locus_5849_Transcrip	422	GO:0016874	0	0	0	0	K11262	6.3.4.14 6.4.1.2	Acetyl-CoA carboxylase	Chicken	sp|P11029|ACAC_CHICK	3e-62	80	140	acetyl-coa carboxylase	gi|194381338|dbj|BAG58623.1|unnamed protein product [Homo sapiens]	4.31423e-75	88
Locus_7840_Transcrip	2337	GO:0003989	GO:0005524	GO:0006633	0	0	0	6.3.4.14 6.4.1.2	Acetyl-CoA carboxylase	Chicken	sp|P11029|ACAC_CHICK	0	62.7	756	acetyl-coa carboxylase	gi|270008988|gb|EFA05436.1|hypothetical protein TcasGA2_TC015613 [Tribolium castaneum]	0	87
Locus_9718_Transcrip	558	GO:0016874	0	0	0	0	0	6.3.4.14 6.4.1.2	Acetyl-CoA carboxylase 2	Human	sp|O00763|ACACB_HUMAN	3e-28	41.98	162	acetyl-coa carboxylase	gi|270008988|gb|EFA05436.1|hypothetical protein TcasGA2_TC015613 [Tribolium castaneum]	5.78763e-34	61
Locus_21829_Transcrip	376	0	0	0	0	0	0	1.2.99.2	Acetyl-CoA decarbonylase/synthase complex subunit alpha	Methanobacterium thermoautotrophicum (strain Delta H)	sp|O27743|ACDA_METTH	6	34.88	43	#N/A	#N/A	#N/A	#N/A
Locus_4563_Transcrip	226	0	0	0	0	0	0	6.4.1.2	Acetyl-coenzyme A carboxylase carboxyl transferase subunit alpha	Clostridium botulinum (strain Eklund 17B / Type B)	sp|B2THL2|ACCA_CLOBB	0.56	40.91	44	#N/A	#N/A	#N/A	#N/A
Locus_9495_Transcrip	2878	0	0	0	0	0	0	6.4.1.2	Acetyl-coenzyme A carboxylase carboxyl transferase subunit alpha	Rhodospirillum centenum (strain ATCC 51521 / SW)	sp|B6IUW3|ACCA_RHOCS	0.48	26.09	115	haus augmin-like complex subunit 6-like	gi|328792491|ref|XP_003251734.1|PREDICTED: HAUS augmin-like complex subunit 6-like [Apis mellifera]	1.64535e-09	59
46537	242	0	0	0	0	0	0	6.4.1.2	Acetyl-coenzyme A carboxylase carboxyl transferase subunit beta	Clostridium kluyveri (strain ATCC 8527 / DSM 555 / NCIMB 10680)	sp|A5N4F0|ACCD_CLOK5	2.8	29.41	51	#N/A	#N/A	#N/A	#N/A
Locus_10532_Transcrip	444	0	0	0	0	0	0	6.4.1.2	Acetyl-coenzyme A carboxylase carboxyl transferase subunit beta chloroplastic	Virginia pepperweed	sp|A4QLB5|ACCD_LEPVR	3.2	40	35	#N/A	#N/A	#N/A	#N/A
Locus_17021_Transcrip	799	0	0	0	0	0	0	6.4.1.2	Acetyl-coenzyme A carboxylase carboxyl transferase subunit beta chloroplastic	Chulantree	sp|A6MMD1|ACCD_CHLSC	0.6	38.89	36	#N/A	#N/A	#N/A	#N/A
Locus_19880_Transcrip	322	0	0	0	0	0	0	6.4.1.2	Acetyl-coenzyme A carboxylase carboxyl transferase subunit beta chloroplastic	Soybean	sp|P49158|ACCD_SOYBN	1.6	32.89	76	#N/A	#N/A	#N/A	#N/A
Locus_22867_Transcrip	548	0	0	0	0	0	0	6.4.1.2	Acetyl-coenzyme A carboxylase carboxyl transferase subunit beta	Clostridium perfringens (strain ATCC 13124 / NCTC 8237 / Type A)	sp|Q0TRG3|ACCD_CLOP1	0.5	28.12	128	hypothetical protein TcasGA2_TC003242 [Tribolium castaneum]	gi|270003946|gb|EFA00394.1|hypothetical protein TcasGA2_TC003242 [Tribolium castaneum]	3.04703e-14	51
Locus_3238_Transcrip	609	0	0	0	0	0	0	6.4.1.2	Acetyl-coenzyme A carboxylase carboxyl transferase subunit beta chloroplastic	Dwarf rocket	sp|A4QJU2|ACCD_OLIPU	5.2	29.58	71	#N/A	#N/A	#N/A	#N/A
Locus_8871_Transcrip	2216	0	0	0	0	0	0	6.4.1.2	Acetyl-coenzyme A carboxylase carboxyl transferase subunit beta chloroplastic	Mouse-ear cress	sp|P56765|ACCD_ARATH	6.8	27.85	79	#N/A	#N/A	#N/A	#N/A
6703	328	0	0	0	0	0	0	6.4.1.2	Acetyl-coenzyme A carboxylase carboxyl transferase subunit beta chloroplastic	Large buttercup	sp|A1XGP7|ACCD_RANMC	4.7	28.99	69	#N/A	#N/A	#N/A	#N/A
Locus_2369_Transcrip	232	0	0	0	0	0	0	6.4.1.2	Acetyl-coenzyme A carboxylase carboxyl transferase subunits beta/alpha	Clostridium tetani	sp|Q899N5|ACCDA_CLOTE	3.6	25.81	62	#N/A	#N/A	#N/A	#N/A
Locus_27671_Transcrip	302	0	0	0	0	0	0	6.4.1.2	Acetyl-coenzyme A carboxylase carboxyl transferase subunits beta/alpha	Clostridium tetani	sp|Q899N5|ACCDA_CLOTE	8.1	28.21	39	#N/A	#N/A	#N/A	#N/A
6950	287	0	0	0	0	0	0	6.2.1.1	Acetyl-coenzyme A synthetase	Fruit fly	sp|Q9VP61|ACSA_DROME	7e-44	84.21	95	acetyl-coa synthetase	gi|237858784|ref|NP_001153823.1|acetyl coenzyme A synthase [Acyrthosiphon pisum]	9.16112e-53	93
Locus_15257_Transcrip	418	GO:0003824	GO:0008152	0	0	0	K01895	6.2.1.1	Acetyl-coenzyme A synthetase	Fruit fly	sp|Q9VP61|ACSA_DROME	8e-56	71.94	139	acetyl-coa synthetase	gi|170062756|ref|XP_001866807.1|acetyl-CoA synthetase [Culex quinquefasciatus] >gi|167880572|gb|EDS43955.1| acetyl-CoA synthetase [Culex quinquefasciatus]	2.96671e-67	87
Locus_3901_Transcrip	880	GO:0003824	GO:0008152	0	0	0	0	6.2.1.1	Acetyl-coenzyme A synthetase	Fruit fly	sp|Q9VP61|ACSA_DROME	2e-97	73.13	227	acetyl-coenzyme a synthetase-like	gi|156553304|ref|XP_001599652.1|PREDICTED: acetyl-coenzyme A synthetase-like [Nasonia vitripennis]	4.26324e-114	84
Locus_22004_Transcrip	441	0	0	0	0	0	0	6.2.1.1	Acetyl-coenzyme A synthetase	Methylobacterium populi (strain ATCC BAA-705 / NCIMB 13946 / BJ001)	sp|B1ZB59|ACSA_METPB	1.4	42.5	40	#N/A	#N/A	#N/A	#N/A
Locus_7788_Transcrip	310	0	0	0	0	0	K03372	6.2.1.1	Acetyl-coenzyme A synthetase 2	Yeast	sp|Q6FXI2|ACS2_CANGA	4.7	27.87	61	zinc knuckle protein	gi|198477348|ref|XP_002136657.1|GA29194 [Drosophila pseudoobscura pseudoobscura] >gi|198142952|gb|EDY71664.1| GA29194 [Drosophila pseudoobscura pseudoobscura]	2.81614e-14	58
Locus_10606_Transcrip	1088	0	0	0	0	0	0		Acetyl-coenzyme A transporter 1	Rat	sp|Q6AYY8|ACATN_RAT	1e-85	59.78	271	acetyl-coenzyme a transporter 1-like	gi|340723632|ref|XP_003400193.1|PREDICTED: acetyl-coenzyme A transporter 1-like [Bombus terrestris]	5.46182e-123	78
Locus_26385_Transcrip	352	0	0	0	0	0	0		Acetyl-coenzyme A transporter 1	Rat	sp|Q6AYY8|ACATN_RAT	2e-18	54.7	117	solute carrier family 33 (acetyl- transporter) member 1	gi|91089301|ref|XP_971594.1|PREDICTED: similar to CG9706 CG9706-PA [Tribolium castaneum] >gi|270012507|gb|EFA08955.1| hypothetical protein TcasGA2_TC006662 [Tribolium castaneum]	8.52519e-23	77
Locus_27200_Transcrip	237	0	0	0	0	0	0		Acetyl-coenzyme A transporter 1	Rat	sp|Q6AYY8|ACATN_RAT	2.8	34.55	55	#N/A	#N/A	#N/A	#N/A
32632	380	0	0	0	0	0	0	2.7.2.8	Acetylglutamate kinase	Rhodospirillum rubrum (strain ATCC 11170 / NCIB 8255)	sp|Q2RP10|ARGB_RHORT	4.8	46.67	30	#N/A	#N/A	#N/A	#N/A
Locus_14537_Transcrip	348	0	0	0	0	0	0	2.7.2.8	Acetylglutamate kinase	Bacillus velezensis	sp|P68728|ARGB_BACAM	1.6	41.94	31	#N/A	#N/A	#N/A	#N/A
Locus_28695_Transcrip	280	0	0	0	0	0	0	2.7.2.8	Acetylglutamate kinase	Moritella profunda	sp|Q9K4Z5|ARGB_MORPR	3.6	38.46	52	reverse transcriptase-like protein	gi|328716663|ref|XP_001943426.2|PREDICTED: hypothetical protein LOC100161732 [Acyrthosiphon pisum]	2.9555e-15	60
Locus_12703_Transcrip	326	0	0	0	0	0	0	2.6.1.11 2.6.1.17	Acetylornithine/succinyldiaminopimelate aminotransferase	Acyrthosiphon pisum symbiotic bacterium	sp|P57600|ARGD_BUCAI	1.3	37.93	29	#N/A	#N/A	#N/A	#N/A
62227	262	0	0	0	0	0	0		Achaete-scute homolog 3	Mouse	sp|Q9JJR7|ASCL3_MOUSE	1.3	33.33	45	PREDICTED: hypothetical protein LOC100570314 [Acyrthosiphon pisum]	gi|328696881|ref|XP_003240161.1|PREDICTED: hypothetical protein LOC100570314 [Acyrthosiphon pisum]	0.000296524	69
Locus_23968_Transcrip	472	GO:0003993	0	0	0	0	0	3.1.3.2	Acid phosphatase-like protein 2	Western clawed frog	sp|Q0IHQ9|ACPL2_XENTR	7e-13	29.03	155	acid phosphatase-like protein 2	gi|328784849|ref|XP_392767.4|PREDICTED: acid phosphatase-like protein 2-like [Apis mellifera]	1.946e-38	62
46835	220	0	0	0	0	0	0	3.4.23.-	Acid protease	Yeast	sp|P22929|CARP_SACFI	4.6	34.21	38	#N/A	#N/A	#N/A	#N/A
Locus_11932_Transcrip	629	0	0	0	0	0	0	3.1.4.-	Acid sphingomyelinase-like phosphodiesterase 3a	Human	sp|Q92484|ASM3A_HUMAN	0.87	35.48	31	#N/A	#N/A	#N/A	#N/A
Locus_14146_Transcrip	262	GO:0017134	0	0	0	0	0		Acidic fibroblast growth factor intracellular-binding protein	Mouse	sp|Q9JI19|FIBP_MOUSE	3e-05	41.82	55	acidic fibroblast growth factor intracellular-binding protein	gi|307178050|gb|EFN66895.1|Acidic fibroblast growth factor intracellular-binding protein [Camponotus floridanus]	6.75646e-23	85
Locus_23658_Transcrip	299	GO:0017134	0	0	0	0	0		Acidic fibroblast growth factor intracellular-binding protein	Mouse	sp|Q9JI19|FIBP_MOUSE	1e-24	53.06	98	acidic fibroblast growth factor intracellular binding protein	gi|91087881|ref|XP_970066.1|PREDICTED: similar to acidic fibroblast growth factor intracellular binding protein [Tribolium castaneum] >gi|270011946|gb|EFA08394.1| hypothetical protein TcasGA2_TC006041 [Tribolium castaneum]	5.1928e-40	83
Locus_2734_Transcrip	2602	0	0	0	0	0	0		Acidic leucine-rich nuclear phosphoprotein 32 family member A	Fruit fly	sp|Q9V895|AN32A_DROME	2e-57	54.75	263	mapmodulin-like protein	gi|91077016|ref|XP_966530.1|PREDICTED: similar to mapmodulin-like protein [Tribolium castaneum]	4.98027e-74	69
54146	218	0	0	0	0	0	K01183	3.2.1.14	Acidic mammalian chitinase	Bovine	sp|Q95M17|CHIA_BOVIN	2e-12	52.24	67	chitinase a1	gi|284438051|gb|ADB85578.1|chitinase [Ostrinia nubilalis]	8.20999e-23	81
Locus_14195_Transcrip	851	GO:0004553	GO:0005975	0	0	0	0	3.2.1.14	Acidic mammalian chitinase	Rat	sp|Q6RY07|CHIA_RAT	7e-32	32.79	247	acidic mammalian chitinase	gi|340713565|ref|XP_003395312.1|PREDICTED: acidic mammalian chitinase-like [Bombus terrestris]	7.69576e-66	67
Locus_10203_Transcrip	1071	0	0	0	0	0	0		Acidic repeat-containing protein	Human	sp|Q96QF7|ACRC_HUMAN	0.029	26.85	149	#N/A	#N/A	#N/A	#N/A
Locus_15311_Transcrip	285	0	0	0	0	0	0		Acidic repeat-containing protein	Human	sp|Q96QF7|ACRC_HUMAN	0.001	32.89	76	acidic repeat-containing protein	gi|340710410|ref|XP_003393784.1|PREDICTED: hypothetical protein LOC100649440 [Bombus terrestris]	1.55853e-22	69
Locus_16149_Transcrip	422	GO:0005737	GO:0006412	0	0	0	0		Acidic repeat-containing protein	Human	sp|Q96QF7|ACRC_HUMAN	8e-16	36.75	117	acidic repeat-containing protein	gi|242019054|ref|XP_002429981.1|conserved hypothetical protein [Pediculus humanus corporis] >gi|212515036|gb|EEB17243.1| conserved hypothetical protein [Pediculus humanus corporis]	1.39936e-34	65
Locus_9445_Transcrip	399	0	0	0	0	0	0		Acidic ribosomal protein P0 homolog	Staphylothermus marinus (strain ATCC 43588 / DSM 3639 / F1)	sp|A3DNI2|RLA0_STAMF	6.1	37.78	45	#N/A	#N/A	#N/A	#N/A
Locus_12404_Transcrip	455	0	0	0	0	0	0	1.13.11.53 1.13.11.54	Acireductone dioxygenase	Aquifex aeolicus	sp|O67785|MTND_AQUAE	0.9	51.43	35	#N/A	#N/A	#N/A	#N/A
54368	280	0	0	0	0	0	0	1.13.11.53 1.13.11.54	Acireductone dioxygenase	Exiguobacterium sibiricum (strain DSM 17290 / JCM 13490 / 255-15)	sp|B1YIX9|MTND_EXIS2	0.05	30.56	72	#N/A	#N/A	#N/A	#N/A
Locus_12444_Transcrip	352	0	0	0	0	0	K01681	4.2.1.3	Aconitate hydratase	Rickettsia azadi	sp|Q4UK20|ACON_RICFE	2.1	32.81	64	#N/A	#N/A	#N/A	#N/A
Locus_2880_Transcrip	2045	GO:0008152	GO:0016021	0	0	0	0	4.2.1.3	Aconitate hydratase mitochondrial	Pig	sp|P16276|ACON_PIG	0	72.35	604	aconitate mitochondrial	gi|28971712|dbj|BAC65324.1|hypothetical protein [Antheraea yamamai]	0	96
Locus_15709_Transcrip	290	0	0	0	0	0	0	4.2.1.3 4.2.1.99	Aconitate hydratase 2	Campylobacter pylori	sp|P56418|ACON2_HELPY	0.71	37.78	45	#N/A	#N/A	#N/A	#N/A
Locus_24673_Transcrip	296	0	0	0	0	0	0	3.4.21.1	Acrosin	Human	sp|P10323|ACRO_HUMAN	0.001	52.63	38	trypsin-like protein precursor	gi|51094378|gb|AAT95357.1|trypsin-like protein precursor [Sesamia nonagrioides]	2.9862e-07	82
Locus_25800_Transcrip	266	0	0	0	0	0	0	3.4.21.1	Acrosin	Rabbit	sp|P48038|ACRO_RABIT	1.6	52	25	#N/A	#N/A	#N/A	#N/A
87686	225	0	0	0	0	0	K05692		Acrosin-binding protein	Mouse	sp|Q3V140|ACRBP_MOUSE	6.3	43.75	32	#N/A	#N/A	#N/A	#N/A
Locus_649_Transcrip	1541	0	0	0	0	0	0		Actin cytoplasmic A3a	Cotton bollworm	sp|Q25010|ACT3A_HELAM	0	100	376	actin	gi|195027553|ref|XP_001986647.1|GH20408 [Drosophila grimshawi] >gi|195155370|ref|XP_002018578.1| GL17787 [Drosophila persimilis] >gi|198459272|ref|XP_002138663.1| GA24908 [Drosophila pseudoobscura pseudoobscura] >gi|193902647|gb|EDW01514.1| GH20408 [Drosophila grimshawi] >gi|194114374|gb|EDW36417.1| GL17787 [Drosophila persimilis] >gi|198136633|gb|EDY69221.1| GA24908 [Drosophila pseudoobscura pse…	5.81009e-91	99
42960	252	0	0	0	0	0	0		Actin non-muscle 6.2	Hydra	sp|P17126|ACT_HYDVU	1e-23	100	51	beta-actin	gi|324575335|gb|ADY49953.1|Actin, partial [Ascaris suum]	1.38392e-30	100
39705	216	0	0	0	0	0	0		Actin cytoskeleton-regulatory complex protein pan1	Aspergillus niger (strain CBS 513.88 / FGSC A1513)	sp|A2R180|PAN1_ASPNC	6.1	53.85	26	#N/A	#N/A	#N/A	#N/A
114433	590	0	0	0	0	0	0		Actin cytoskeleton-regulatory complex protein PAN1	Yeast	sp|A5DVD6|PAN1_LODEL	1.3	29.59	98	conserved hypothetical protein [Culex quinquefasciatus]	gi|170052792|ref|XP_001862382.1|conserved hypothetical protein [Culex quinquefasciatus] >gi|167873604|gb|EDS36987.1| conserved hypothetical protein [Culex quinquefasciatus]	6.35631e-07	39
Locus_12306_Transcrip	791	0	0	0	0	0	0		Actin cytoskeleton-regulatory complex protein PAN1	Yeast	sp|Q5AHB1|PAN1_CANAL	0.011	22.31	130	rac serine threonine kinase	gi|270005656|gb|EFA02104.1|hypothetical protein TcasGA2_TC007748 [Tribolium castaneum]	1.18234e-10	50
Locus_17216_Transcrip	255	0	0	0	0	0	0		Actin cytoskeleton-regulatory complex protein pan1	Aspergillus clavatus (strain ATCC 1007 / CBS 513.65 / DSM 816 / NCTC 3887 / NRRL 1)	sp|A1CD74|PAN1_ASPCL	0.25	34.29	70	#N/A	#N/A	#N/A	#N/A
Locus_22463_Transcrip	460	GO:0008013	GO:0016055	0	0	0	0		Actin cytoskeleton-regulatory complex protein PAN1	Yeast	sp|A5DP36|PAN1_PICGU	0.049	23.02	139	#N/A	#N/A	#N/A	#N/A
Locus_29567_Transcrip	201	0	0	0	0	0	0		Actin cytoskeleton-regulatory complex protein sla1	White mold	sp|A7E8B6|SLA1_SCLS1	0.039	31.82	66	#N/A	#N/A	#N/A	#N/A
Locus_24857_Transcrip	417	0	0	0	0	0	0		Actin filament-associated protein 1-like 2	Mouse	sp|Q5DTU0|AF1L2_MOUSE	2.1	34.04	47	#N/A	#N/A	#N/A	#N/A
Locus_2827_Transcrip	1276	0	0	0	0	0	K07520		Actin filament-associated protein 1-like 2	Mouse	sp|Q5DTU0|AF1L2_MOUSE	0.41	27.5	120	PREDICTED: hypothetical protein LOC724922 [Apis mellifera]	gi|328787693|ref|XP_001120822.2|PREDICTED: hypothetical protein LOC724922 [Apis mellifera]	1.63004e-36	61
63517	217	0	0	0	0	0	0		Actin-binding LIM protein 1	Human	sp|O14639|ABLM1_HUMAN	1e-22	60	70	#N/A	#N/A	#N/A	#N/A
Locus_15511_Transcrip	709	0	0	0	0	0	0		Actin-binding LIM protein 2	Human	sp|Q6H8Q1|ABLM2_HUMAN	4.1	50	32	#N/A	#N/A	#N/A	#N/A
Locus_22607_Transcrip	225	GO:0008270	0	0	0	0	0		Actin-binding LIM protein 2	Human	sp|Q6H8Q1|ABLM2_HUMAN	5e-24	64.79	71	#N/A	#N/A	#N/A	#N/A
Locus_4993_Transcrip	2886	0	0	0	0	0	0		Actin-binding protein anillin	Fruit fly	sp|Q9V4P1|ANLN_DROME	4e-24	23.46	989	anillin rhotekin	gi|195383246|ref|XP_002050337.1|GJ22103 [Drosophila virilis] >gi|194145134|gb|EDW61530.1| GJ22103 [Drosophila virilis]	7.97412e-10	54
Locus_6923_Transcrip	336	0	0	0	0	0	0		Actin-binding protein anillin	Fruit fly	sp|Q9V4P1|ANLN_DROME	1e-15	37.36	91	anillin rhotekin	gi|170040042|ref|XP_001847823.1|anillin/rhotekin [Culex quinquefasciatus] >gi|167863603|gb|EDS26986.1| anillin/rhotekin [Culex quinquefasciatus]	3.19159e-05	66
106623	305	0	0	0	0	0	0		Actin-binding protein anillin	Fruit fly	sp|Q9V4P1|ANLN_DROME	5e-12	46.07	89	anillin rhotekin	gi|927407|emb|CAA61954.1|actin binding protein [Drosophila melanogaster]	1.12576e-12	65
Locus_2049_Transcrip	1886	0	0	0	0	0	K13956		Actin-binding protein anillin	Fruit fly	sp|Q9V4P1|ANLN_DROME	1.5	53.33	30	#N/A	#N/A	#N/A	#N/A
Locus_5667_Transcrip	1810	GO:0005515	0	0	0	0	0		Actin-binding protein IPP	Human	sp|Q9Y573|IPP_HUMAN	4e-90	36.96	514	actin-binding protein ipp	gi|157137693|ref|XP_001657135.1|actin-binding protein ipp [Aedes aegypti] >gi|108880792|gb|EAT45017.1| actin-binding protein ipp [Aedes aegypti]	3.23776e-145	69
Locus_13744_Transcrip	544	0	0	0	0	0	0		Actin-interacting protein 1	Fruit fly	sp|Q9VU68|WDR1_DROME	2e-56	82.79	122	wd-repeat protein	gi|328719143|ref|XP_003246675.1|PREDICTED: actin-interacting protein 1-like isoform 2 [Acyrthosiphon pisum]	5.98884e-57	91
Locus_22666_Transcrip	692	0	0	0	0	0	0		Actin-interacting protein 1	Fruit fly	sp|Q9VU68|WDR1_DROME	2e-57	51.33	226	wd-repeat protein	gi|270011670|gb|EFA08118.1|hypothetical protein TcasGA2_TC005722 [Tribolium castaneum]	2.16354e-60	69
Locus_23964_Transcrip	599	0	0	0	0	0	0		Actin-interacting protein 1	Fruit fly	sp|Q9VU68|WDR1_DROME	4e-86	75.25	198	wd-repeat protein	gi|322788593|gb|EFZ14220.1|hypothetical protein SINV_02397 [Solenopsis invicta]	8.5398e-54	86
Locus_6546_Transcrip	2298	GO:0007186	0	0	0	0	0		Actin-interacting protein 1	Fruit fly	sp|Q9VU68|WDR1_DROME	3e-30	69.77	86	wd-repeat protein	gi|345479794|ref|XP_001604198.2|PREDICTED: actin-interacting protein 1-like [Nasonia vitripennis]	5.30788e-31	81
Locus_28932_Transcrip	274	0	0	0	0	0	K11652		Actin-interacting protein 1	Caenorhabditis elegans	sp|Q11176|WDR1_CAEEL	0.25	35.29	51	intraflagellar transport protein 140 homolog	gi|242012101|ref|XP_002426779.1|conserved hypothetical protein [Pediculus humanus corporis] >gi|212510961|gb|EEB14041.1| conserved hypothetical protein [Pediculus humanus corporis]	2.57187e-12	54
Locus_12971_Transcrip	1090	0	0	0	0	0	0		Actin-like protein 6A	Mouse	sp|Q9Z2N8|ACL6A_MOUSE	9e-76	45.74	317	brahma associated protein 55kd	gi|58386480|ref|XP_314784.2|AGAP008687-PA [Anopheles gambiae str. PEST] >gi|55239878|gb|EAA10191.2| AGAP008687-PA [Anopheles gambiae str. PEST]	5.16057e-87	74
Locus_14884_Transcrip	258	0	0	0	0	0	0		Actin-like protein 6B	Rat	sp|P86173|ACL6B_RAT	2e-14	78.57	42	ensangg00000011698 protein	gi|118122062|ref|XP_001235296.1|PREDICTED: hypothetical protein, partial [Gallus gallus]	4.75406e-17	90
88881	267	0	0	0	0	0	0		Actin-like protein ARP6	Yeast	sp|Q6FKE7|ARP6_CANGA	3.6	37.04	27	#N/A	#N/A	#N/A	#N/A
Locus_15968_Transcrip	662	0	0	0	0	0	0		Actin-like protein ARP6	Yeast	sp|Q6C982|ARP6_YARLI	6.2	26.09	69	#N/A	#N/A	#N/A	#N/A
Locus_16187_Transcrip	273	0	0	0	0	0	0		Protein AHNAK2	Human	sp|Q8IVF2|AHNK2_HUMAN	1.6	44.19	43	#N/A	#N/A	#N/A	#N/A
Locus_14951_Transcrip	424	0	0	0	0	0	0		Actin-related protein 10	Bovine	sp|Q3ZBD2|ARP10_BOVIN	3e-17	50.55	91	#N/A	#N/A	#N/A	#N/A
110088	2251	0	0	0	0	0	0		Actin-related protein 2	Fruit fly	sp|P45888|ARP2_DROME	0	89.2	389	actin-related protein isoform a	gi|339283894|gb|AEJ38216.1|actin [Spodoptera exigua]	0	100
105893	2251	0	0	0	0	0	0		Actin-related protein 2	Fruit fly	sp|P45888|ARP2_DROME	0	89.2	389	actin-related protein isoform a	gi|339283894|gb|AEJ38216.1|actin [Spodoptera exigua]	0	100
112408	2018	0	0	0	0	0	0		Actin-related protein 2	Fruit fly	sp|P45888|ARP2_DROME	9e-71	86.93	153	actin-related protein isoform a	gi|189235544|ref|XP_001814869.1|PREDICTED: similar to actin [Tribolium castaneum] >gi|270003115|gb|EEZ99562.1| hypothetical protein TcasGA2_TC000144 [Tribolium castaneum]	2.36736e-86	94
112409	2012	0	0	0	0	0	K05757		Actin-related protein 2	Fruit fly	sp|P45888|ARP2_DROME	9e-71	86.93	153	actin-related protein isoform a	gi|189235544|ref|XP_001814869.1|PREDICTED: similar to actin [Tribolium castaneum] >gi|270003115|gb|EEZ99562.1| hypothetical protein TcasGA2_TC000144 [Tribolium castaneum]	2.25657e-86	94
Locus_1758_Transcrip	2249	0	0	0	0	0	K05756		Actin-related protein 2/3 complex subunit 1A	Mouse	sp|Q9R0Q6|ARC1A_MOUSE	1e-129	57.85	363	actin-related protein 2 3 complex subunit 1a	gi|112984342|ref|NP_001037211.1|suppressor of profilin 2 [Bombyx mori] >gi|55793531|gb|AAV65755.1| SOP2 [Bombyx mori]	0	97
Locus_3774_Transcrip	1086	GO:0005856	GO:0030833	0	0	0	K05755		Actin-related protein 2/3 complex subunit 3	Mouse	sp|Q9JM76|ARPC3_MOUSE	1e-66	66.48	179	arp2 3 complex 21 kd subunit	gi|283580029|gb|ADB27912.1|Arp2/3 complex p21 subunit [Spodoptera frugiperda]	7.0901e-98	99
Locus_446_Transcrip	1309	GO:0005856	GO:0030041	0	0	0	K05754		Actin-related protein 2/3 complex subunit 4	Mouse	sp|P59999|ARPC4_MOUSE	3e-74	83.93	168	actin-related protein 2 3 complex subunit 4	gi|114052038|ref|NP_001040449.1|actin related protein 2/3 complex subunit 4 [Bombyx mori] >gi|95102936|gb|ABF51409.1| actin related protein 2/3 complex subunit 4 [Bombyx mori]	1.90472e-103	99
102110	641	0	0	0	0	0	0		Actin-related protein 2/3 complex subunit 5	Rat	sp|Q4KLF8|ARPC5_RAT	6e-37	53.64	151	arp2 3 complex 16 kd	gi|91082167|ref|XP_970790.1|PREDICTED: similar to Arp2/3 complex subunit ARPC5 [Tribolium castaneum]	7.63904e-69	85
Locus_7125_Transcrip	1719	GO:0006412	0	0	0	0	0		Actin-related protein 3	Fruit fly	sp|P32392|ARP3_DROME	0	85.17	418	actin-related protein 3	gi|308512673|gb|ADO32990.1|actin [Biston betularia]	0	99
Locus_18873_Transcrip	621	GO:0030131	0	0	0	0	K11672		Actin-related protein 5	Chicken	sp|Q5ZJA4|ARP5_CHICK	8e-34	51.88	160	actin-related protein 5	gi|322791717|gb|EFZ15993.1|hypothetical protein SINV_08926 [Solenopsis invicta]	8.78993e-46	72
Locus_2851_Transcrip	1318	0	0	0	0	0	0		Actin-related protein 5	Yellowfever mosquito	sp|Q17GZ9|ARP5_AEDAE	6e-112	49.63	403	actin-related protein 5	gi|66546559|ref|XP_623919.1|PREDICTED: actin-related protein 5 [Apis mellifera]	4.14894e-169	76
Locus_13670_Transcrip	483	0	0	0	0	0	K11662		Actin-related protein 6	Human	sp|Q9GZN1|ARP6_HUMAN	4	25.23	107	#N/A	#N/A	#N/A	#N/A
Locus_3798_Transcrip	1475	0	0	0	0	0	0		Actin-related protein 6	Chicken	sp|Q9DEE9|ARP6_CHICK	1e-129	56.31	396	actin-related protein 6	gi|114052308|ref|NP_001040469.1|ARP6 actin-related protein 6-like protein [Bombyx mori] >gi|95103028|gb|ABF51455.1| ARP6 actin-related protein 6-like protein [Bombyx mori]	0	93
Locus_7442_Transcrip	363	0	0	0	0	0	K11673		Actin-related protein 6	Rice	sp|Q5NBI2|ARP6_ORYSJ	1.6	36.84	38	#N/A	#N/A	#N/A	#N/A
Locus_13622_Transcrip	1131	0	0	0	0	0	0		Actin-related protein 8	Yellowfever mosquito	sp|Q0IEG8|ARP8_AEDAE	8e-110	53.89	386	actin-related protein 8-like	gi|340727032|ref|XP_003401855.1|PREDICTED: actin-related protein 8-like [Bombus terrestris]	2.52757e-140	71
Locus_8265_Transcrip	607	0	0	0	0	0	0		Actin-related protein 8	Yellowfever mosquito	sp|Q0IEG8|ARP8_AEDAE	1e-34	63.96	111	actin-related protein 8	gi|158289716|ref|XP_311386.4|AGAP010671-PA [Anopheles gambiae str. PEST] >gi|157018461|gb|EAA07029.4| AGAP010671-PA [Anopheles gambiae str. PEST]	2.62378e-40	85
Locus_12451_Transcrip	841	0	0	0	0	0	0		Actin-related protein 8	Zebrafish	sp|P59679|ARP8_DANRE	5.5	47.22	36	#N/A	#N/A	#N/A	#N/A
Locus_1435_Transcrip	1742	0	0	0	0	0	K08252		Actin-related protein T1	Rat	sp|Q5XIK1|ACTT1_RAT	8.7	28.57	70	#N/A	#N/A	#N/A	#N/A
6822	367	0	0	0	0	0	0	2.7.1.2	Activated CDC42 kinase 1	Mouse	sp|O54967|ACK1_MOUSE	1e-47	70.49	122	protein kinase protein	gi|91094715|ref|XP_970023.1|PREDICTED: similar to protein kinase protein [Tribolium castaneum] >gi|270016512|gb|EFA12958.1| hypothetical protein TcasGA2_TC001408 [Tribolium castaneum]	1.41046e-61	86
Locus_12596_Transcrip	208	GO:0000287	GO:0004715	GO:0005524	0	0	0	2.7.1.2	Activated CDC42 kinase 1	Human	sp|Q07912|ACK1_HUMAN	8e-13	61.97	71	protein kinase protein	gi|157106088|ref|XP_001649160.1|protein kinase protein [Aedes aegypti] >gi|108868883|gb|EAT33108.1| protein kinase protein [Aedes aegypti]	1.3788e-14	75
Locus_15028_Transcrip	217	GO:0000287	GO:0004715	GO:0005524	0	0	0	2.7.1.2	Activated CDC42 kinase 1	Bovine	sp|Q17R13|ACK1_BOVIN	0.0002	64.29	28	protein kinase protein	gi|195491626|ref|XP_002093642.1|GE21413 [Drosophila yakuba] >gi|194179743|gb|EDW93354.1| GE21413 [Drosophila yakuba]	1.78232e-07	61
Locus_23808_Transcrip	235	0	0	0	0	0	0	2.7.1.2	Activated CDC42 kinase 1	Rat	sp|Q5U2X5|ACK1_RAT	4e-06	60	35	activated cdc42 kinase 1	gi|118095145|ref|XP_428565.2|PREDICTED: similar to ACK1 protein [Gallus gallus]	1.77888e-07	82
79162	225	0	0	0	0	0	0		Activating molecule in BECN1-regulated autophagy protein 1	Mouse	sp|A2AH22|AMRA1_MOUSE	0.013	39.22	51	activating molecule in becn1-regulated autophagy protein 1	gi|189237803|ref|XP_973331.2|PREDICTED: similar to Activating molecule in BECN1-regulated autophagy protein 1 [Tribolium castaneum]	4.25215e-08	60
Locus_13699_Transcrip	591	0	0	0	0	0	0		Activating molecule in BECN1-regulated autophagy protein 1	Mouse	sp|A2AH22|AMRA1_MOUSE	0.091	53.85	26	#N/A	#N/A	#N/A	#N/A
Locus_14376_Transcrip	634	0	0	0	0	0	0		Activating molecule in BECN1-regulated autophagy protein 1	Mouse	sp|A2AH22|AMRA1_MOUSE	4.4	39.02	41	#N/A	#N/A	#N/A	#N/A
Locus_19280_Transcrip	363	0	0	0	0	0	0		Activating molecule in BECN1-regulated autophagy protein 1	Mouse	sp|A2AH22|AMRA1_MOUSE	2e-16	54.79	73	activating molecule in becn1-regulated autophagy protein 1	gi|189237803|ref|XP_973331.2|PREDICTED: similar to Activating molecule in BECN1-regulated autophagy protein 1 [Tribolium castaneum]	2.60613e-30	85
Locus_14774_Transcrip	589	GO:0005634	GO:0008270	GO:0030528	0	0	0		Activating signal cointegrator 1	Human	sp|Q15650|TRIP4_HUMAN	1e-15	62.26	53	activating signal cointegrator 1	gi|347964038|ref|XP_310529.5|AGAP000554-PA [Anopheles gambiae str. PEST] >gi|333466918|gb|EAA06293.6| AGAP000554-PA [Anopheles gambiae str. PEST]	5.61562e-35	58
Locus_17368_Transcrip	522	0	0	0	0	0	0		Activating signal cointegrator 1	Mouse	sp|Q9QXN3|TRIP4_MOUSE	2e-20	37.36	182	activating signal cointegrator 1	gi|157130257|ref|XP_001661857.1|hypothetical protein AaeL_AAEL011724 [Aedes aegypti] >gi|108871951|gb|EAT36176.1| conserved hypothetical protein [Aedes aegypti]	1.20849e-14	79
Locus_20406_Transcrip	355	0	0	0	0	0	0		Activating signal cointegrator 1	Human	sp|Q15650|TRIP4_HUMAN	1e-29	50.43	117	activating signal cointegrator 1	gi|157130257|ref|XP_001661857.1|hypothetical protein AaeL_AAEL011724 [Aedes aegypti] >gi|108871951|gb|EAT36176.1| conserved hypothetical protein [Aedes aegypti]	2.7942e-54	83
Locus_5351_Transcrip	1426	GO:0003723	0	0	0	0	0		Activating signal cointegrator 1 complex subunit 1	Mouse	sp|Q9D8Z1|ASCC1_MOUSE	1e-51	35.29	357	activating signal cointegrator 1 complex subunit 1-like	gi|157128143|ref|XP_001661326.1|hypothetical protein AaeL_AAEL011050 [Aedes aegypti] >gi|108872675|gb|EAT36900.1| conserved hypothetical protein [Aedes aegypti]	5.30562e-92	62
Locus_16413_Transcrip	718	0	0	0	0	0	0		Activating signal cointegrator 1 complex subunit 2	Slime mold	sp|Q54VC4|ASCC2_DICDI	0.22	24.14	174	PREDICTED: hypothetical protein [Tribolium castaneum]	gi|189236300|ref|XP_001815376.1|PREDICTED: hypothetical protein [Tribolium castaneum]	1.12578e-12	45
Locus_23567_Transcrip	322	0	0	0	0	0	0		Component of gems protein 1	Slime mold	sp|Q54VC4|ASCC2_DICDI	0.18	34.29	35	#N/A	#N/A	#N/A	#N/A
Locus_6844_Transcrip	3030	GO:0005515	0	0	0	0	0		Activating signal cointegrator 1 complex subunit 2	Mouse	sp|Q91WR3|ASCC2_MOUSE	9e-80	30.74	784	activating signal cointegrator 1 complex subunit 2	gi|307184413|gb|EFN70822.1|Activating signal cointegrator 1 complex subunit 2 [Camponotus floridanus]	7.45889e-76	52
Locus_18805_Transcrip	485	0	0	0	0	0	K01529	3.6.4.-	Activating signal cointegrator 1 complex subunit 3	Human	sp|Q8N3C0|HELC1_HUMAN	7	34.69	49	#N/A	#N/A	#N/A	#N/A
Locus_5669_Transcrip	6365	GO:0006367	0	0	0	0	0	3.6.4.-	Activating signal cointegrator 1 complex subunit 3	Human	sp|Q8N3C0|HELC1_HUMAN	0	53.16	2133	activating signal cointegrator 1 complex subunit 3	gi|333470458|gb|EAA01788.6|AGAP001234-PA [Anopheles gambiae str. PEST]	0	76
92420	269	0	0	0	0	0	0	3.6.4.-	Activating signal cointegrator 1 complex subunit 3-like	Slime mold	sp|Q55CI8|HELCL_DICDI	0.19	30.56	72	#N/A	#N/A	#N/A	#N/A
39747	253	0	0	0	0	0	0		Activating transcription factor 7-interacting protein 1	Human	sp|Q6VMQ6|MCAF1_HUMAN	1.6	32.56	43	#N/A	#N/A	#N/A	#N/A
Locus_23064_Transcrip	549	0	0	0	0	0	0		Activating transcription factor 7-interacting protein 1	Human	sp|Q6VMQ6|MCAF1_HUMAN	1.1	30.43	69	bel12_ag transposon polyprotein	gi|328702013|ref|XP_003241778.1|PREDICTED: hypothetical protein LOC100573291 [Acyrthosiphon pisum]	1.51401e-25	71
Locus_2548_Transcrip	1189	0	0	0	0	0	0		Activating transcription factor 7-interacting protein 1	Human	sp|Q6VMQ6|MCAF1_HUMAN	3e-26	37.5	248	activating transcription factor 7-interacting protein 1	gi|332031515|gb|EGI70987.1|Activating transcription factor 7-interacting protein 1 [Acromyrmex echinatior]	2.98228e-43	56
110805	219	0	0	0	0	0	0		Activating transcription factor of chaperone	Silk moth	sp|Q9GPH3|ATFC_BOMMO	0.065	77.27	22	hypothetical protein AURANDRAFT_65240 [Aureococcus anophagefferens]	gi|323451130|gb|EGB07008.1|hypothetical protein AURANDRAFT_65240 [Aureococcus anophagefferens]	0.000863679	55
Locus_1969_Transcrip	2301	GO:0001671	GO:0005737	GO:0051087	0	0	K13595		Activator of 90 kDa heat shock protein ATPase homolog 1	Mouse	sp|Q8BK64|AHSA1_MOUSE	4e-83	47.09	344	activator of 90 kda heat shock protein atpase homolog 1-like	gi|112982695|ref|NP_001036909.1|activator of 90 kDa heat shock protein ATPase homolog 1 [Bombyx mori] >gi|40786381|dbj|BAD07028.1| Bm44 [Bombyx mori]	9.30525e-159	93
Locus_22748_Transcrip	481	GO:0004672	GO:0005524	GO:0006468	0	0	K13597	2.7.11.3	Activin receptor type-1	Chicken	sp|Q90ZK6|ACVR1_CHICK	5e-54	65.62	160	sax	gi|270011128|gb|EFA07576.1|saxophone [Tribolium castaneum]	3.94042e-53	88
50150	276	0	0	0	0	0	0	2.7.11.3	Activin receptor type-2A	African clawed frog	sp|P27039|AVR2A_XENLA	1e-33	80	85	activin receptor type ii	gi|336171115|gb|AEI25995.1|putative punt protein [Episyrphus balteatus]	2.2954e-45	87
Locus_6080_Transcrip	333	GO:0004675	GO:0005024	GO:0016020	0	0	0	2.7.11.3	Activin receptor type-2A	Sheep	sp|Q28560|AVR2A_SHEEP	8e-08	30.95	84	activin receptor type-2b-like	gi|328777564|ref|XP_395928.4|PREDICTED: activin receptor type-2B [Apis mellifera]	9.40669e-17	54
38291	239	0	0	0	0	0	0	2.7.11.3	Activin receptor type-2B	Rat	sp|P38445|AVR2B_RAT	2e-22	71.88	64	activin receptor type ii	gi|193631849|ref|XP_001943451.1|PREDICTED: activin receptor type-2B-like [Acyrthosiphon pisum]	5.81414e-30	77
47833	273	0	0	0	0	0	K03955	2.7.11.3	Activin receptor type-2B	Pig	sp|Q66T47|AVR2B_PIG	7e-20	55.26	76	activin receptor type ii	gi|322799709|gb|EFZ20932.1|hypothetical protein SINV_15064 [Solenopsis invicta]	7.48718e-35	83
Locus_2335_Transcrip	989	GO:0048037	0	0	0	0	0		Acyl carrier protein mitochondrial	Fruit fly	sp|Q94519|ACPM_DROME	4e-29	48.12	160	acyl carrier protein	gi|160333873|ref|NP_001103784.1|NADH dehydrogenase isoform 2 [Bombyx mori] >gi|95103126|gb|ABF51504.1| NADH dehydrogenase isoform 2 [Bombyx mori]	9.24018e-72	84
Locus_10728_Transcrip	1027	0	0	0	0	0	0	2.3.1.129	Acyl-[acyl-carrier-protein]--UDP-N-acetylglucosamine O-acyltransferase	Sulfurihydrogenibium sp. (strain YO3AOP1)	sp|B2V7U3|LPXA_SULSY	0.14	29.2	113	#N/A	#N/A	#N/A	#N/A
Locus_16516_Transcrip	225	0	0	0	0	0	K01303	2.3.1.129	Acyl-[acyl-carrier-protein]--UDP-N-acetylglucosamine O-acyltransferase	Akkermansia muciniphila (strain ATCC BAA-835)	sp|B2ULY0|LPXA_AKKM8	6.2	31.43	70	#N/A	#N/A	#N/A	#N/A
Locus_3845_Transcrip	2688	GO:0006508	GO:0008236	0	0	0	0	3.4.19.1	Acylamino-acid-releasing enzyme	Rat	sp|P13676|ACPH_RAT	6e-120	36.89	732	acylamino-acid-releasing enzyme-like	gi|261335927|emb|CBH09241.1|putative acylpeptide hydrolase [Heliconius melpomene]	0	70
27312	296	0	0	0	0	0	0	3.4.19.1	Acylamino-acid-releasing enzyme	Human	sp|P13798|ACPH_HUMAN	2e-09	40	90	acylamino-acid-releasing enzyme-like	gi|91090107|ref|XP_970931.1|PREDICTED: similar to acylpeptide hydrolase [Tribolium castaneum] >gi|270013500|gb|EFA09948.1| hypothetical protein TcasGA2_TC012101 [Tribolium castaneum]	2.47828e-12	69
Locus_4261_Transcrip	1261	0	0	0	0	0	0	1.3.99.-	Acyl-CoA dehydrogenase family member 9 mitochondrial	Mouse	sp|Q8JZN5|ACAD9_MOUSE	7e-19	27.53	287	acyl- dehydrogenase family member mitochondrial	gi|321470919|gb|EFX81893.1|hypothetical protein DAPPUDRAFT_302851 [Daphnia pulex]	1.11575e-47	54
Locus_16011_Transcrip	289	GO:0016717	GO:0055114	0	0	0	0	1.14.19.-	Acyl-CoA Delta(11) desaturase	Cabbage looper	sp|O44390|ACO11_TRINI	1e-30	57.89	95	desaturase ezi-d11 alpha	gi|260907990|gb|ACX53794.1|desaturase [Heliothis virescens]	1.05871e-37	76
Locus_28009_Transcrip	277	GO:0016717	GO:0055114	0	0	0	0	1.14.19.-	Acyl-CoA Delta(11) desaturase	Cabbage looper	sp|O44390|ACO11_TRINI	9e-20	51.9	79	acyl- delta-11 desaturase	gi|133926004|gb|ABO43722.1|acyl-CoA delta-11 desaturase [Thaumetopoea pityocampa]	8.44076e-27	76
Locus_29324_Transcrip	216	0	0	0	0	0	K00507	1.14.19.-	Acyl-CoA Delta(11) desaturase	Cabbage looper	sp|O44390|ACO11_TRINI	0.006	43.24	37	desaturase ezi-d11 beta	gi|332030925|gb|EGI70551.1|Acyl-CoA Delta(11) desaturase [Acromyrmex echinatior]	2.94164e-06	79
Locus_518_Transcrip	2519	GO:0006629	GO:0016491	GO:0055114	0	0	0	1.14.19.-	Acyl-CoA Delta(11) desaturase	Cabbage looper	sp|O44390|ACO11_TRINI	5e-111	63.9	277	acyl- delta-9 desaturase	gi|8926314|gb|AAF81788.1|AF272343_1acyl-CoA delta-9 desaturase [Helicoverpa zea]	0	100
51346	401	0	0	0	0	0	0	1.14.19.-	Acyl-CoA Delta(11) desaturase	Cabbage looper	sp|O44390|ACO11_TRINI	3e-39	52.89	121	delta -desaturase	gi|193610751|ref|XP_001946347.1|PREDICTED: acyl-CoA Delta(11) desaturase-like isoform 3 [Acyrthosiphon pisum]	2.24351e-68	86
Locus_23481_Transcrip	254	0	0	0	0	0	0	1.14.19.1	Acyl-CoA desaturase 1	Mouse	sp|P13516|ACOD1_MOUSE	7.9	39.39	33	#N/A	#N/A	#N/A	#N/A
114596	484	0	0	0	0	0	0	1.2.1.5	Acyl-CoA reductase	Xenorhabdus luminescens	sp|P23113|LUXC_PHOLU	5.3	38.3	47	#N/A	#N/A	#N/A	#N/A
56798	219	0	0	0	0	0	0	6.2.1.-	Acyl-CoA synthetase family member 3 mitochondrial	Bovine	sp|Q58DN7|ACSF3_BOVIN	8e-16	50	72	amp-dependent synthetase and ligase	gi|346468523|gb|AEO34106.1|hypothetical protein [Amblyomma maculatum]	2.17213e-22	77
Locus_17805_Transcrip	459	0	0	0	0	0	0	6.2.1.-	Acyl-CoA synthetase family member 3 mitochondrial	Mouse	sp|Q3URE1|ACSF3_MOUSE	1e-12	48.31	89	acyl- synthetase family member mitochondrial precursor	gi|159471425|ref|XP_001693857.1|predicted protein [Chlamydomonas reinhardtii] >gi|158283360|gb|EDP09111.1| predicted protein [Chlamydomonas reinhardtii]	3.40252e-17	74
Locus_22250_Transcrip	785	GO:0003824	GO:0008152	0	0	0	0	6.2.1.-	Acyl-CoA synthetase family member 3 mitochondrial	Mouse	sp|Q3URE1|ACSF3_MOUSE	4e-24	48.03	127	acyl- synthetase family member mitochondrial precursor	gi|170029433|ref|XP_001842597.1|conserved hypothetical protein [Culex quinquefasciatus] >gi|167862428|gb|EDS25811.1| conserved hypothetical protein [Culex quinquefasciatus]	1.12726e-30	61
Locus_28548_Transcrip	223	GO:0003824	GO:0008152	0	0	0	0	6.2.1.-	Acyl-CoA synthetase family member 3 mitochondrial	African clawed frog	sp|Q6GLK6|ACSF3_XENLA	7e-12	41.1	73	acyl- synthetase family member mitochondrial-like isoform 2	gi|328713987|ref|XP_003245230.1|PREDICTED: acyl-CoA synthetase family member 3, mitochondrial-like isoform 2 [Acyrthosiphon pisum]	2.66638e-18	74
Locus_11290_Transcrip	861	0	0	0	0	0	0	6.2.1.-	Acyl-CoA synthetase family member 4	Human	sp|Q4L235|ACSF4_HUMAN	2e-13	26.7	221	acyl- synthetase family member 4	gi|307195335|gb|EFN77267.1|Acyl-CoA synthetase family member 4 [Harpegnathos saltator]	4.5456e-27	49
Locus_14836_Transcrip	399	0	0	0	0	0	K00142	1.2.1.31 6.2.1.-	Acyl-CoA synthetase family member 4	Mouse	sp|Q80WC9|ACSF4_MOUSE	4e-13	35.77	137	acyl- synthetase family member 4	gi|224049876|ref|XP_002192365.1|PREDICTED: aminoadipate-semialdehyde dehydrogenase [Taeniopygia guttata]	2.33025e-16	56
Locus_6601_Transcrip	1899	GO:0003824	GO:0008152	0	0	0	K01908	6.2.1.-	Acyl-CoA synthetase family member 4	Human	sp|Q4L235|ACSF4_HUMAN	5e-52	29.73	481	acyl- synthetase family member 4-like	gi|340728684|ref|XP_003402648.1|PREDICTED: acyl-CoA synthetase family member 4-like [Bombus terrestris]	2.73719e-59	55
Locus_17870_Transcrip	1003	GO:0003824	GO:0008152	0	0	0	0	6.2.1.1	Acyl-CoA synthetase short-chain family member 3 mitochondrial	Mouse	sp|Q14DH7|ACSS3_MOUSE	1e-102	52.82	337	acyl- synthetase short-chain family member mitochondrial-like	gi|91093581|ref|XP_969296.1|PREDICTED: similar to AGAP001473-PA [Tribolium castaneum] >gi|270015571|gb|EFA12019.1| hypothetical protein TcasGA2_TC001434 [Tribolium castaneum]	1.31163e-158	78
42295	250	0	0	0	0	0	0	6.2.1.1	Acyl-CoA synthetase short-chain family member 3 mitochondrial	Mouse	sp|Q14DH7|ACSS3_MOUSE	1e-21	51.22	82	acyl- synthetase short-chain family member mitochondrial-like	gi|91093581|ref|XP_969296.1|PREDICTED: similar to AGAP001473-PA [Tribolium castaneum] >gi|270015571|gb|EFA12019.1| hypothetical protein TcasGA2_TC001434 [Tribolium castaneum]	4.61278e-33	87
Locus_28122_Transcrip	217	0	0	0	0	0	K13514	2.3.1.75	Acyl-CoA wax alcohol acyltransferase 1	Mouse	sp|A2ADU9|AWAT1_MOUSE	1.6	33.93	56	#N/A	#N/A	#N/A	#N/A
Locus_16635_Transcrip	271	0	0	0	0	0	K13514	2.3.1.-	Acyl-CoA:lysophosphatidylglycerol acyltransferase 1	Human	sp|Q92604|LGAT1_HUMAN	2e-24	59.3	86	acyl- :lysophosphatidylglycerol acyltransferase 1-like	gi|312371387|gb|EFR19590.1|hypothetical protein AND_22170 [Anopheles darlingi]	8.50116e-17	85
Locus_16708_Transcrip	514	0	0	0	0	0	0	2.3.1.-	Acyl-CoA:lysophosphatidylglycerol acyltransferase 1	Human	sp|Q92604|LGAT1_HUMAN	4e-28	36.69	169	1-acylglycerol-3-phosphate acyltransferase	gi|170055431|ref|XP_001863579.1|1-acylglycerol-3-phosphate acyltransferase [Culex quinquefasciatus] >gi|167875402|gb|EDS38785.1| 1-acylglycerol-3-phosphate acyltransferase [Culex quinquefasciatus]	1.11128e-44	62
Locus_6829_Transcrip	257	GO:0000062	0	0	0	0	0		Acyl-CoA-binding domain-containing protein 5	Western clawed frog	sp|Q640U0|ACBD5_XENTR	2e-23	59.74	77	acyl- -binding domain-containing protein 5-like	gi|328782802|ref|XP_001122639.2|PREDICTED: acyl-CoA-binding domain-containing protein 5-like [Apis mellifera]	1.89366e-26	85
Locus_11475_Transcrip	213	0	0	0	0	0	0		Acyl-CoA-binding domain-containing protein 5	Mouse-ear cress	sp|Q8RWD9|ACBP5_ARATH	1.6	33.9	59	#N/A	#N/A	#N/A	#N/A
103492	1332	0	0	0	0	0	0		Acyl-CoA-binding domain-containing protein 6	Zebrafish	sp|Q4V8X4|ACBD6_DANRE	2e-37	36.63	243	acyl- -binding domain-containing protein 6	gi|114051582|ref|NP_001040308.1|acyl-CoA-binding domain-containing protein 6-like [Bombyx mori] >gi|87248257|gb|ABD36181.1| acyl-CoA binding protein [Bombyx mori]	7.4357e-127	85
Locus_11470_Transcrip	283	0	0	0	0	0	K08762		Acyl-CoA-binding domain-containing protein 6 homolog	Slime mold	sp|Q54GC8|ACBD6_DICDI	4.7	42.86	28	#N/A	#N/A	#N/A	#N/A
Locus_8900_Transcrip	1072	GO:0000062	0	0	0	0	0		Acyl-CoA-binding protein homolog	Tobacco hawkmoth	sp|P31824|ACBP_MANSE	1e-33	78.89	90	acyl- binding protein	gi|40022264|gb|AAR37334.1|diazepam-binding inhibitor [Helicoverpa armigera]	6.62799e-28	98
80187	364	0	0	0	0	0	0	1.3.3.6	Acyl-coenzyme A oxidase	Baker's yeast	sp|P13711|ACOX_YEAST	0.95	36.59	41	#N/A	#N/A	#N/A	#N/A
Locus_22814_Transcrip	329	0	0	0	0	0	0	3.1.2.-	Acyl-coenzyme A thioesterase 13	Sumatran orangutan	sp|Q5R833|ACO13_PONAB	1e-13	40.4	99	thioesterase superfamily member 2	gi|114053051|ref|NP_001040504.1|acyl-CoA thioesterase 13 [Bombyx mori] >gi|95103162|gb|ABF51522.1| thioesterase superfamily member 2 [Bombyx mori]	7.33316e-57	89
Locus_23273_Transcrip	230	0	0	0	0	0	K09881	3.1.2.-	Acyl-coenzyme A thioesterase PaaI	Escherichia coli (strain K12)	sp|P76084|PAAI_ECOLI	8.1	33.33	42	#N/A	#N/A	#N/A	#N/A
Locus_14403_Transcrip	1813	GO:0004143	GO:0007205	0	0	0	K01512	2.7.1.17 2.7.1.94	Acylglycerol kinase mitochondrial	Human	sp|Q53H12|AGK_HUMAN	2e-54	32.94	422	acylglycerol mitochondrial	gi|156550269|ref|XP_001602692.1|PREDICTED: acylglycerol kinase, mitochondrial-like [Nasonia vitripennis]	8.93833e-107	62
Locus_12578_Transcrip	577	GO:0003998	0	0	0	0	0	3.6.1.7	Acylphosphatase-2	Chicken	sp|P07031|ACYP2_CHICK	9e-26	56.25	96	acyp2_chick ame: full=acylphosphatase-2 ame: full=acylphosphatase isozyme ch1 ame: full= muscle type isozyme ame: full=acylphosphate phosphohydrolase 2	gi|240848955|ref|NP_001155440.1|acylphosphatase-2-like [Acyrthosiphon pisum] >gi|239788652|dbj|BAH70997.1| ACYPI001708 [Acyrthosiphon pisum]	2.03056e-35	78
Locus_29394_Transcrip	251	0	0	0	0	0	K06130		Acylphosphatase-like protein MJ0809	Methanococcus jannaschii	sp|Q58219|Y809_METJA	1.6	40.48	42	reverse transcriptase and rnase h-like protein	gi|33327733|gb|AAQ09229.1|polyprotein [Antheraea mylitta]	8.04749e-16	70
Locus_10441_Transcrip	1654	GO:0016787	0	0	0	0	0	3.1.2.-	Acyl-protein thioesterase 1	Sumatran orangutan	sp|Q5RBR7|LYPA1_PONAB	3e-57	51.83	218	acyl-protein thioesterase	gi|294459452|gb|ADE75589.1|lysophospholipase [Antheraea pernyi]	4.33393e-106	93
Locus_18487_Transcrip	281	0	0	0	0	0	K06059	2.3.1.-	Acyltransferase-like protein At3g26840 chloroplastic	Mouse-ear cress	sp|Q9LW26|Y3684_ARATH	4.7	32.5	40	#N/A	#N/A	#N/A	#N/A
Locus_25347_Transcrip	238	GO:0004222	GO:0006508	GO:0008270	0	0	0	3.4.24.-	ADAM 17-like protease	Fruit fly	sp|Q9VAC5|ADA17_DROME	5e-24	63.64	77	adam 17	gi|312377088|gb|EFR24005.1|hypothetical protein AND_11735 [Anopheles darlingi]	1.19241e-33	88
Locus_6071_Transcrip	858	0	0	0	0	0	K04438		ADAMTS-like protein 1	Mouse	sp|Q8BLI0|ATL1_MOUSE	0.67	30.36	56	#N/A	#N/A	#N/A	#N/A
Locus_1599_Transcrip	637	GO:0005515	0	0	0	0	K04438		Adapter molecule Crk	Fruit fly	sp|Q9XYM0|CRK_DROME	2e-26	61.05	95	adapter molecule crk	gi|312381696|gb|EFR27385.1|hypothetical protein AND_05948 [Anopheles darlingi]	6.2912e-38	81
Locus_25761_Transcrip	225	GO:0005515	0	0	0	0	0		Adapter molecule Crk	Fruit fly	sp|Q9XYM0|CRK_DROME	1e-16	64.29	56	adapter molecule crk	gi|340724734|ref|XP_003400736.1|PREDICTED: adapter molecule Crk-like [Bombus terrestris]	1.16387e-23	92
Locus_19594_Transcrip	310	0	0	0	0	0	K00759	3.4.22.39	Adenain	HAdV-2	sp|P03252|ADEN_ADE02	0.085	37.74	53	hypothetical protein CRE_21847 [Caenorhabditis remanei]	gi|308476156|ref|XP_003100295.1|hypothetical protein CRE_21847 [Caenorhabditis remanei] >gi|308265819|gb|EFP09772.1| hypothetical protein CRE_21847 [Caenorhabditis remanei]	1.38743e-14	74
Locus_18692_Transcrip	706	GO:0009116	GO:0042626	GO:0055085	0	0	0	2.4.2.7	Adenine phosphoribosyltransferase	Fruit fly	sp|P12426|APT_DROME	7e-42	51.22	164	adenine phosphoribosyltransferase	gi|157111863|ref|XP_001664324.1|adenine phosphoribosyltransferase, putative [Aedes aegypti] >gi|94469166|gb|ABF18432.1| adenine phosphoribosyltransferase [Aedes aegypti] >gi|108878260|gb|EAT42485.1| adenine phosphoribosyltransferase, putative [Aedes aegypti]	2.6679e-44	75
38057	247	0	0	0	0	0	K02085		Adenomatous polyposis coli homolog	African clawed frog	sp|P70039|APC_XENLA	8	30.16	63	#N/A	#N/A	#N/A	#N/A
Locus_17948_Transcrip	875	GO:0005515	0	0	0	0	0		Adenomatous polyposis coli protein	Rat	sp|P70478|APC_RAT	1e-63	54.96	242	adenomatous polyposis coli protein	gi|322793464|gb|EFZ17012.1|hypothetical protein SINV_08261 [Solenopsis invicta]	8.41085e-94	71
Locus_18687_Transcrip	784	0	0	0	0	0	0		Adenomatous polyposis coli protein	Human	sp|P25054|APC_HUMAN	2.2	26.6	94	#N/A	#N/A	#N/A	#N/A
Locus_24468_Transcrip	262	0	0	0	0	0	0		Adenomatous polyposis coli protein	Rat	sp|P70478|APC_RAT	0.067	35.71	56	#N/A	#N/A	#N/A	#N/A
Locus_3679_Transcrip	646	0	0	0	0	0	0		Adenomatous polyposis coli protein 2	Human	sp|O95996|APC2_HUMAN	0.92	27.94	68	eukaryotic peptide chain release factor gtp-binding subunit erf3a	gi|162462178|ref|NP_001104814.1|Ef1alpha-like factor isoform 2 [Bombyx mori] >gi|95102884|gb|ABF51383.1| GTP binding translation release factor isoform 2 [Bombyx mori]	3.03901e-31	91
Locus_24279_Transcrip	378	0	0	0	0	0	K15277		Adenosine 3'-phospho 5'-phosphosulfate transporter 1	Fruit fly	sp|Q9VEI3|S35B2_DROME	1e-05	39.06	64	s35b2_drome ame: full=adenosine 3 -phospho 5 -phosphosulfate transporter 1 ame: full=paps transporter 1 ame: full=protein slalom	gi|15292507|gb|AAK93522.1|SD04658p [Drosophila melanogaster]	6.11708e-05	57
Locus_2540_Transcrip	2015	GO:0055085	0	0	0	0	0		Adenosine 3'-phospho 5'-phosphosulfate transporter 2	Yellowfever mosquito	sp|Q17CE7|S35B3_AEDAE	3e-90	58.39	310	udp-galactose transporter	gi|283100190|gb|ADB08385.1|solute carrier family 35 member B3 isoform 1 [Bombyx mori]	0	87
Locus_30055_Transcrip	256	0	0	0	0	0	0		Adenosine 3'-phospho 5'-phosphosulfate transporter 2	Fruit fly	sp|Q9VVD9|S35B3_DROME	2.1	39.53	43	#N/A	#N/A	#N/A	#N/A
Locus_4944_Transcrip	918	0	0	0	0	0	0		Adenosine 3'-phospho 5'-phosphosulfate transporter 2	Caenorhabditis briggsae	sp|Q61LC0|S35B3_CAEBR	2.8	31.71	41	#N/A	#N/A	#N/A	#N/A
Locus_14589_Transcrip	935	0	0	0	0	0	0	3.5.4.4	Adenosine deaminase	Yersinia pseudotuberculosis serotype O:3 (strain YPIII)	sp|B1JKL9|ADD_YERPY	6.5	38.46	65	#N/A	#N/A	#N/A	#N/A
Locus_24724_Transcrip	360	0	0	0	0	0	0	3.5.4.4	Adenosine deaminase	Zebrafish	sp|Q6DG22|ADA_DANRE	1.6	39.47	38	#N/A	#N/A	#N/A	#N/A
Locus_4066_Transcrip	1125	0	0	0	0	0	0	3.5.4.4	Adenosine deaminase	Yeast	sp|Q6CM42|ADA_KLULA	5	39.53	43	#N/A	#N/A	#N/A	#N/A
7640	261	0	0	0	0	0	K01488	3.5.4.4	Adenosine deaminase	Bovine	sp|P56658|ADA_BOVIN	8.2	31.37	51	#N/A	#N/A	#N/A	#N/A
Locus_5360_Transcrip	1477	GO:0009168	GO:0019239	GO:0016020	0	0	K01488	3.5.4.4	Adenosine deaminase CECR1	Human	sp|Q9NZK5|CECR1_HUMAN	2e-100	41.37	481	adenosine deaminase cecr1-like	gi|157412314|ref|NP_001098698.1|adenosine deaminase related growth factor [Bombyx mori] >gi|152061156|dbj|BAF73622.1| adenosine deaminase related growth factor [Bombyx mori]	6.78565e-156	68
Locus_7220_Transcrip	1254	GO:0009168	GO:0019239	GO:0016020	0	0	K00856	3.5.4.-	Adenosine deaminase-like protein	Bovine	sp|Q0VC13|ADAL_BOVIN	8e-69	42.47	332	adenosine deaminase-like protein	gi|328789500|ref|XP_394309.4|PREDICTED: adenosine deaminase [Apis mellifera]	4.10393e-90	64
Locus_2476_Transcrip	3584	0	0	0	0	0	0	2.7.1.2	Adenosine kinase	Moss	sp|O49923|ADK_PHYPA	3e-86	49.85	333	adenosine kinase	gi|114051596|ref|NP_001040165.1|adenosine kinase [Bombyx mori] >gi|87248259|gb|ABD36182.1| adenosine kinase [Bombyx mori]	4.33875e-130	76
Locus_13929_Transcrip	1169	0	0	0	0	0	0	2.7.7.n1 3.4.22.-	Adenosine monophosphate-protein transferase and cysteine protease ibpA	Histophilus somni (strain 2336)	sp|Q06277|IBPA_HAES2	5.2	31.76	85	#N/A	#N/A	#N/A	#N/A
Locus_5092_Transcrip	527	0	0	0	0	0	0	2.7.7.n1	Adenosine monophosphate-protein transferase FICD homolog	Southern house mosquito	sp|B0W429|FICD_CULQU	2e-29	47.59	145	fic domain-containing protein	gi|307193579|gb|EFN76317.1|FIC domain-containing protein [Harpegnathos saltator]	3.08111e-36	55
Locus_5091_Transcrip	898	0	0	0	0	0	0	2.7.7.n1	Adenosine monophosphate-protein transferase FICD homolog	Yellowfever mosquito	sp|Q17A75|FICD_AEDAE	3e-107	74.49	247	fic domain-containing protein	gi|322801551|gb|EFZ22212.1|hypothetical protein SINV_80578 [Solenopsis invicta]	1.73904e-133	88
Locus_12758_Transcrip	377	0	0	0	0	0	0		Adenosine receptor A3	Human	sp|P33765|AA3R_HUMAN	4.6	32.79	61	#N/A	#N/A	#N/A	#N/A
114708	410	0	0	0	0	0	K01251		Elongation factor Ts mitochondrial	Yellowfever mosquito	sp|Q17PI0|EFTS_AEDAE	3.6	40	30	hypothetical protein TcasGA2_TC001838 [Tribolium castaneum]	gi|270016150|gb|EFA12598.1|hypothetical protein TcasGA2_TC001838 [Tribolium castaneum]	7.3825e-26	71
Locus_2158_Transcrip	1631	GO:0004013	GO:0006730	0	0	0	0	3.3.1.1	Adenosylhomocysteinase	African malaria mosquito	sp|O76757|SAHH_ANOGA	0	80.7	430	s-adenosyl-l-homocysteine hydrolase	gi|153791817|ref|NP_001093271.1|S-adenosyl-L-homocysteine hydrolase [Bombyx mori] >gi|95102906|gb|ABF51394.1| S-adenosyl-L-homocysteine hydrolase [Bombyx mori]	0	96
55223	311	0	0	0	0	0	0	4.6.1.1	Adenylate cyclase aggregation specific	Slime mold	sp|Q03100|CYAA_DICDI	1.6	37.93	29	#N/A	#N/A	#N/A	#N/A
Locus_13072_Transcrip	774	0	0	0	0	0	0	4.6.1.1	Adenylate cyclase germination specific	Slime mold	sp|Q03101|CYAG_DICDI	0.0003	26.67	120	#N/A	#N/A	#N/A	#N/A
Locus_16574_Transcrip	397	0	0	0	0	0	0	4.6.1.1	Adenylate cyclase	Proteus mirabilis	sp|Q59685|CYAA_PROMI	0.72	51.72	29	#N/A	#N/A	#N/A	#N/A
Locus_17963_Transcrip	296	0	0	0	0	0	0	4.6.1.1	Adenylate cyclase	Fission yeast	sp|P14605|CYAA_SCHPO	7.7	63.16	19	#N/A	#N/A	#N/A	#N/A
Locus_19301_Transcrip	276	0	0	0	0	0	0	4.6.1.1	Adenylate cyclase	Podospora anserina	sp|Q01513|CYAA_PODAN	0.72	38.1	63	hypothetical protein AaeL_AAEL002819 [Aedes aegypti]	gi|157132364|ref|XP_001656019.1|hypothetical protein AaeL_AAEL002819 [Aedes aegypti] >gi|108881714|gb|EAT45939.1| conserved hypothetical protein [Aedes aegypti]	0.000356839	56
Locus_20217_Transcrip	315	0	0	0	0	0	0	4.6.1.1	Adenylate cyclase	Podospora anserina	sp|Q01513|CYAA_PODAN	3.6	25.56	90	#N/A	#N/A	#N/A	#N/A
Locus_14294_Transcrip	510	0	0	0	0	0	K08042	4.6.1.1	Adenylate cyclase	Baker's yeast	sp|P08678|CYAA_YEAST	0.065	28.68	136	#N/A	#N/A	#N/A	#N/A
5020	235	0	0	0	0	0	0	4.6.1.1	Adenylate cyclase type 2	Fruit fly	sp|Q9VW60|ADCY2_DROME	1e-31	86.08	79	adenylate cyclase	gi|270003815|gb|EFA00263.1|hypothetical protein TcasGA2_TC003096 [Tribolium castaneum]	1.95422e-39	94
95303	739	0	0	0	0	0	0	4.6.1.1	Adenylate cyclase type 6	Dog	sp|P30804|ADCY6_CANFA	2.6	42.86	56	#N/A	#N/A	#N/A	#N/A
Locus_13662_Transcrip	462	0	0	0	0	0	0	4.6.1.1	Adenylate cyclase type 6	Dog	sp|P30804|ADCY6_CANFA	2.1	31.88	69	#N/A	#N/A	#N/A	#N/A
103698	221	0	0	0	0	0	0	4.6.1.1	Adenylate cyclase type 6	Rat	sp|Q03343|ADCY6_RAT	7.9	34.21	38	#N/A	#N/A	#N/A	#N/A
Locus_22448_Transcrip	403	GO:0009190	GO:0016849	GO:0023034	GO:0016020	0	0	4.6.1.1	Adenylate cyclase type 9	Chicken	sp|Q9DGG6|ADCY9_CHICK	1e-06	40.58	69	adenylate cyclase type 9-like	gi|198470286|ref|XP_001355281.2|GA21615 [Drosophila pseudoobscura pseudoobscura] >gi|198145377|gb|EAL32338.2| GA21615 [Drosophila pseudoobscura pseudoobscura]	1.44682e-19	79
Locus_24679_Transcrip	233	GO:0009190	GO:0016849	GO:0023034	GO:0016020	0	0	4.6.1.1	Adenylate cyclase type 9	Chicken	sp|Q9DGG6|ADCY9_CHICK	3e-21	61.04	77	adenylate cyclase type 9	gi|340721105|ref|XP_003398966.1|PREDICTED: adenylate cyclase type 9-like [Bombus terrestris]	1.65721e-33	95
Locus_4226_Transcrip	255	0	0	0	0	0	0	4.6.1.1	Adenylate cyclase type 9	African clawed frog	sp|P98999|ADCY9_XENLA	0.001	31.33	83	adenylate cyclase type ix	gi|189236135|ref|XP_974587.2|PREDICTED: similar to adenylate cyclase type ix [Tribolium castaneum]	4.24992e-13	65
Locus_9440_Transcrip	446	0	0	0	0	0	K08049	4.6.1.1	Adenylate cyclase type 9	Human	sp|O60503|ADCY9_HUMAN	0.06	25.88	85	#N/A	#N/A	#N/A	#N/A
Locus_13138_Transcrip	603	GO:0009190	GO:0016849	GO:0023034	GO:0016020	0	0	4.6.1.1	Adenylate cyclase type 9	Mouse	sp|P51830|ADCY9_MOUSE	2e-37	61.16	121	adenylate cyclase type 9	gi|85683229|gb|ABC73590.1|CG9210 [Drosophila miranda]	5.79865e-64	88
75501	245	0	0	0	0	0	0	2.7.4.3	Adenylate kinase	Petrotoga mobilis (strain DSM 10674 / SJ95)	sp|A9BFZ7|KAD_PETMO	3.6	32.35	68	reverse transcriptase	gi|57506570|dbj|BAD86656.1|reverse transcriptase [Bombyx mori]	4.79692e-10	60
83171	260	0	0	0	0	0	K00939	2.7.4.3	Adenylate kinase	Renibacterium salmoninarum (strain ATCC 33209 / DSM 20767 / JCM 11484 / NBRC 15589 / NCIMB 2235)	sp|A9WST7|KAD_RENSM	1.3	41.46	41	#N/A	#N/A	#N/A	#N/A
Locus_1116_Transcrip	1069	GO:0005524	GO:0006139	GO:0019205	0	0	0	2.7.4.3	Adenylate kinase 2 mitochondrial	Fruit fly	sp|B4MQT3|KAD2_DROWI	2e-95	72.31	242	adenylate kinase	gi|284813563|ref|NP_001165387.1|adenylate kinase 2 [Bombyx mori] >gi|283558275|gb|ADB27115.1| adenylate kinase 2 [Bombyx mori]	6.93685e-153	93
88333	304	0	0	0	0	0	0	2.7.4.3	Adenylate kinase 8	Rat	sp|Q68FP8|KAD8_RAT	0.0003	37.7	61	adenylate kinase 8-like	gi|91076798|ref|XP_974188.1|PREDICTED: similar to HypB, AroK, ADK and rho factor domain containing protein RGD1303144 [Tribolium castaneum] >gi|270001844|gb|EEZ98291.1| hypothetical protein TcasGA2_TC000741 [Tribolium castaneum]	8.97205e-12	75
490	227	0	0	0	0	0	0		Adenylate kinase domain-containing protein 1	Human	sp|Q5TCS8|AKD1_HUMAN	0.03	42.86	42	#N/A	#N/A	#N/A	#N/A
Locus_20194_Transcrip	448	0	0	0	0	0	0		Adenylate kinase domain-containing protein 1	Human	sp|Q5TCS8|AKD1_HUMAN	5e-14	32.43	148	uncharacterized protein c6orf224	gi|270013134|gb|EFA09582.1|hypothetical protein TcasGA2_TC011699 [Tribolium castaneum]	4.15832e-16	56
Locus_25325_Transcrip	316	0	0	0	0	0	0		Adenylate kinase domain-containing protein 1	Human	sp|Q5TCS8|AKD1_HUMAN	7e-06	28	100	adenylate kinase domain-containing protein 1	gi|334324127|ref|XP_001378979.2|PREDICTED: adenylate kinase domain-containing protein 1 [Monodelphis domestica]	0.000225973	57
Locus_17008_Transcrip	448	0	0	0	0	0	K14535		Adenylate kinase domain-containing protein 1	Human	sp|Q5TCS8|AKD1_HUMAN	9e-11	34.19	155	uncharacterized protein c6orf224	gi|307166683|gb|EFN60680.1|Uncharacterized protein C6orf224 [Camponotus floridanus]	9.9726e-16	56
Locus_9139_Transcrip	841	0	0	0	0	0	K01756	2.7.4.3	Adenylate kinase isoenzyme 6	Rat	sp|Q5EB68|KAD6_RAT	3e-50	55.36	168	adenylate kinase isoenzyme 6	gi|156555061|ref|XP_001604028.1|PREDICTED: adenylate kinase isoenzyme 6-like [Nasonia vitripennis]	3.29325e-83	82
Locus_11154_Transcrip	1656	GO:0003824	0	0	0	0	0	4.3.2.2	Adenylosuccinate lyase	Chicken	sp|P21265|PUR8_CHICK	1e-174	69.41	461	adenylosuccinate lyase-like	gi|183979262|dbj|BAG30792.1|similar to CG3590-PA [Papilio xuthus]	0	96
Locus_2780_Transcrip	632	0	0	0	0	0	0	4.3.2.2	Adenylosuccinate lyase	Aquifex aeolicus	sp|O66856|PUR8_AQUAE	1.1	35.82	67	#N/A	#N/A	#N/A	#N/A
67065	301	0	0	0	0	0	K01939	6.3.4.4	Adenylosuccinate synthetase	Ruthia magnifica subsp. Calyptogena magnifica	sp|A1AWH8|PURA_RUTMC	3.6	40.54	37	#N/A	#N/A	#N/A	#N/A
Locus_1192_Transcrip	3897	GO:0000287	GO:0004019	GO:0006164	0	0	0	6.3.4.4	Adenylosuccinate synthetase	Yellowfever mosquito	sp|Q17G75|PURA_AEDAE	0	73.87	421	adenylosuccinate synthetase	gi|307183985|gb|EFN70556.1|Adenylosuccinate synthetase [Camponotus floridanus]	2.25354e-159	87
Locus_21663_Transcrip	304	0	0	0	0	0	0	6.3.4.4	Adenylosuccinate synthetase	Wigglesworthia glossinidia brevipalpis	sp|Q8D322|PURA_WIGBR	8	40	30	#N/A	#N/A	#N/A	#N/A
Locus_23984_Transcrip	353	0	0	0	0	0	0	6.1.1.14	Glycyl-tRNA synthetase beta subunit	Cytophaga hutchinsonii (strain ATCC 33406 / NCIMB 9469)	sp|Q11UE6|PURA_CYTH3	1.9	39.47	38	zinc mym domain containing 1	gi|221117508|ref|XP_002157237.1|PREDICTED: similar to zinc finger, MYM domain containing 1 [Hydra magnipapillata]	6.76214e-05	59
62403	240	0	0	0	0	0	0	6.3.4.4	Adenylosuccinate synthetase	Yeast	sp|Q6BUG5|PURA_DEBHA	1.6	38.89	36	#N/A	#N/A	#N/A	#N/A
Locus_24340_Transcrip	345	0	0	0	0	0	0	6.3.4.4	Adenylosuccinate synthetase	Halobacterium halobium	sp|Q9HQM6|PURA_HALSA	0.029	57.69	26	#N/A	#N/A	#N/A	#N/A
50360	200	0	0	0	0	0	0	6.3.4.4	Adenylosuccinate synthetase isozyme 1 C	Atlantic salmon	sp|B5DGM4|PUA1C_SALSA	3.6	47.22	36	#N/A	#N/A	#N/A	#N/A
Locus_3704_Transcrip	2601	GO:0003779	GO:0007010	0	0	0	0		Adenylyl cyclase-associated protein 1	Crab-eating macaque	sp|Q4R4I6|CAP1_MACFA	6e-101	44.67	450	adenylyl cyclase-associated protein 1	gi|307172709|gb|EFN64022.1|Adenylyl cyclase-associated protein 1 [Camponotus floridanus]	2.06015e-113	77
Locus_24204_Transcrip	297	0	0	0	0	0	0		Adhesin P1	Mycoplasma genitalium	sp|P20796|ADP1_MYCGE	8.1	33.33	45	#N/A	#N/A	#N/A	#N/A
Locus_24770_Transcrip	308	0	0	0	0	0	0		Adhesin yadA	Yersinia enterocolitica	sp|P0C2W0|YADA2_YEREN	0.95	31.58	76	#N/A	#N/A	#N/A	#N/A
Locus_23588_Transcrip	267	0	0	0	0	0	0	3.4.21.-	Adhesion and penetration protein autotransporter	Haemophilus influenzae (strain ATCC 51907 / DSM 11121 / KW20 / Rd)	sp|P44596|HAP1_HAEIN	1.2	27.27	77	#N/A	#N/A	#N/A	#N/A
73018	314	0	0	0	0	0	0		Adhesive plaque matrix protein	Sea mussel	sp|Q25434|FP1_MYTCO	0.19	38	50	#N/A	#N/A	#N/A	#N/A
Locus_19661_Transcrip	222	0	0	0	0	0	0		Adhesive plaque matrix protein	Mediterranean mussel	sp|Q27409|FP1_MYTGA	0.71	46.88	32	#N/A	#N/A	#N/A	#N/A
Locus_15042_Transcrip	1763	0	0	0	0	0	0		Adhesive plaque matrix protein	Mediterranean mussel	sp|Q27409|FP1_MYTGA	7e-07	25.25	198	cg8516 cg8516-pa	gi|91076682|ref|XP_971262.1|PREDICTED: similar to CG8516 CG8516-PA [Tribolium castaneum] >gi|270001879|gb|EEZ98326.1| hypothetical protein TcasGA2_TC000780 [Tribolium castaneum]	1.35964e-16	43
Locus_10545_Transcrip	546	0	0	0	0	0	K01774		Adhesive plaque matrix protein 2	Mediterranean mussel	sp|Q25464|FP2_MYTGA	5e-12	26.96	204	#N/A	#N/A	#N/A	#N/A
Locus_7705_Transcrip	1046	GO:0009058	GO:0016844	0	0	0	K07297		Adipocyte plasma membrane-associated protein	Chicken	sp|Q5ZIF1|APMAP_CHICK	7e-36	36.29	248	hemomucin	gi|195109921|ref|XP_001999530.1|GI23025 [Drosophila mojavensis] >gi|193916124|gb|EDW14991.1| GI23025 [Drosophila mojavensis]	4.91043e-78	66
Locus_3677_Transcrip	3359	GO:0016021	0	0	0	0	0		ADIPOR-like receptor CG5315	Fruit fly	sp|Q9VCY8|ADRL_DROME	2e-164	77.21	373	adiponectin receptor 2	gi|298399929|gb|ADI81284.1|adiponectin receptor 2 [Heliconius cydno cordula] >gi|298399931|gb|ADI81285.1| adiponectin receptor 2 [Heliconius cydno cordula] >gi|298399933|gb|ADI81286.1| adiponectin receptor 2 [Heliconius cydno cordula] >gi|298399935|gb|ADI81287.1| adiponectin receptor 2 [Heliconius cydno cordula] >gi|298399937|gb|ADI81288.1| adiponectin receptor 2 [Heliconius cydno cordula] >gi|29…	1.05068e-158	98
Locus_18538_Transcrip	733	0	0	0	0	0	0		ADIPOR-like receptor IZH1	Baker's yeast	sp|Q03419|IZH1_YEAST	2	36.21	58	#N/A	#N/A	#N/A	#N/A
Locus_13603_Transcrip	1064	0	0	0	0	0	0		ADIPOR-like receptor IZH1	Baker's yeast	sp|Q03419|IZH1_YEAST	2.7	30.65	62	#N/A	#N/A	#N/A	#N/A
Locus_1616_Transcrip	2598	0	0	0	0	0	K05863		ADIPOR-like receptor IZH4	Baker's yeast	sp|Q99393|IZH4_YEAST	0.43	30.14	73	#N/A	#N/A	#N/A	#N/A
Locus_1059_Transcrip	1980	GO:0005488	GO:0006810	GO:0016020	0	0	0		ADPATP carrier protein	Fruit fly	sp|Q26365|ADT_DROME	2e-141	85.25	305	adp atp translocase	gi|151384885|gb|AAP20934.2|ADP/ATP translocase [Helicoverpa armigera]	1.01181e-56	100
Locus_4028_Transcrip	1881	0	0	0	0	0	0		ADPATP carrier protein 4	Rickettsia azadi	sp|Q4ULJ8|TLCD_RICFE	9.5	24.17	120	#N/A	#N/A	#N/A	#N/A
Locus_3276_Transcrip	2217	GO:0005975	GO:0016773	0	0	0	0	2.7.1.147	ADP-dependent glucokinase	Mouse	sp|Q8VDL4|ADPGK_MOUSE	4e-43	31.69	467	adp-dependent glucokinase	gi|332025785|gb|EGI65942.1|ADP-dependent glucokinase [Acromyrmex echinatior]	3.99381e-151	68
Locus_78_Transcrip	3931	0	0	0	0	0	0	2.7.1.147	ADP-dependent glucokinase	Human	sp|Q9BRR6|ADPGK_HUMAN	2.6	58.33	24	#N/A	#N/A	#N/A	#N/A
Locus_22642_Transcrip	485	0	0	0	0	0	0	5.1.3.2	ADP-L-glycero-D-manno-heptose-6-epimerase	Ralstonia metallidurans (strain CH34 / ATCC 43123 / DSM 2839)	sp|Q1LQG2|HLDD_RALME	7	39.53	43	#N/A	#N/A	#N/A	#N/A
Locus_26495_Transcrip	204	0	0	0	0	0	K13988	5.1.3.2	ADP-L-glycero-D-manno-heptose-6-epimerase	Polaromonas sp. (strain JS666 / ATCC BAA-500)	sp|Q12CM2|HLDD_POLSJ	3.6	54.17	24	#N/A	#N/A	#N/A	#N/A
Locus_8589_Transcrip	1257	GO:0016787	0	0	0	0	K07977	3.6.1.13	ADP-ribose pyrophosphatase mitochondrial	Mouse	sp|Q8BVU5|NUDT9_MOUSE	2e-86	56.57	274	adp-ribose mitochondrial	gi|345492200|ref|XP_001603303.2|PREDICTED: ADP-ribose pyrophosphatase, mitochondrial-like [Nasonia vitripennis]	1.57865e-110	74
Locus_1347_Transcrip	1939	GO:0005525	GO:0055085	0	0	0	K07977		ADP-ribosylation factor 1	Migratory locust	sp|P61210|ARF1_LOCMI	3e-100	98.9	182	adp-ribosylation factor 1	gi|148298726|ref|NP_001091755.1|ADP-ribosylation factor [Bombyx mori] >gi|87248075|gb|ABD36090.1| ADP-ribosylation factor [Bombyx mori]	3.41143e-123	100
Locus_1477_Transcrip	1631	GO:0005525	GO:0016020	0	0	0	K07941		ADP-ribosylation factor 2	Fruit fly	sp|P40945|ARF2_DROME	6e-75	87.22	180	adp-ribosylation factor 2	gi|322795629|gb|EFZ18308.1|hypothetical protein SINV_02076 [Solenopsis invicta]	1.09929e-78	93
Locus_2463_Transcrip	2242	GO:0005525	0	0	0	0	0		ADP-ribosylation factor 6	Rat	sp|P62332|ARF6_RAT	6e-97	98.85	174	adp-ribosylation factor 6	gi|340721293|ref|XP_003399058.1|PREDICTED: ADP-ribosylation factor 6-like [Bombus terrestris] >gi|345498024|ref|XP_003428126.1| PREDICTED: ADP-ribosylation factor 6-like isoform 2 [Nasonia vitripennis] >gi|345498026|ref|XP_001603804.2| PREDICTED: ADP-ribosylation factor 6-like isoform 1 [Nasonia vitripennis] >gi|307169171|gb|EFN61987.1| ADP-ribosylation factor 6 [Camponotus floridanus] >gi|332017…	2.49953e-118	100
Locus_13121_Transcrip	285	0	0	0	0	0	K12492		ADP-ribosylation factor GTPase-activating protein 1	Human	sp|Q8N6T3|ARFG1_HUMAN	8e-08	35.23	88	arf gtpase-activating protein	gi|345495148|ref|XP_001603875.2|PREDICTED: ADP-ribosylation factor GTPase-activating protein 1-like isoform 1 [Nasonia vitripennis]	3.01453e-15	65
Locus_20155_Transcrip	488	GO:0008060	GO:0008270	0	0	0	0		ADP-ribosylation factor GTPase-activating protein 1	Human	sp|Q8N6T3|ARFG1_HUMAN	6e-49	69.6	125	adp-ribosylation factor gtpase-activating protein 1-like isoform 1	gi|195927627|pdb|3DWD|AChain A, Crystal Structure Of The Arfgap Domain Of Human Arfgap1 >gi|195927628|pdb|3DWD|B Chain B, Crystal Structure Of The Arfgap Domain Of Human Arfgap1	2.32419e-61	80
Locus_25104_Transcrip	306	0	0	0	0	0	K12404		ADP-ribosylation factor GTPase-activating protein AGD2	Mouse-ear cress	sp|Q9C6C3|AGD2_ARATH	6.1	33.33	45	#N/A	#N/A	#N/A	#N/A
Locus_29727_Transcrip	222	0	0	0	0	0	K07942		ADP-ribosylation factor-binding protein GGA3	Human	sp|Q9NZ52|GGA3_HUMAN	0.01	32.31	65	adp-ribosylation factor-binding protein gga1	gi|307201553|gb|EFN81316.1|ADP-ribosylation factor-binding protein GGA1 [Harpegnathos saltator]	4.48292e-17	86
Locus_826_Transcrip	1528	GO:0005525	0	0	0	0	K07943		ADP-ribosylation factor-like protein 1	Fruit fly	sp|P25160|ARL1_DROME	7e-89	89.44	180	adp-ribosylation arf	gi|340715000|ref|XP_003396009.1|PREDICTED: ADP-ribosylation factor-like protein 1-like [Bombus terrestris]	2.49202e-111	97
Locus_3856_Transcrip	3238	GO:0005525	0	0	0	0	K07977		ADP-ribosylation factor-like protein 2	Human	sp|P36404|ARL2_HUMAN	5e-76	79.89	184	adp-ribosylation factor-like 2	gi|91087357|ref|XP_975625.1|PREDICTED: similar to ADP-ribosylation factor-like protein 2 [Tribolium castaneum] >gi|270010616|gb|EFA07064.1| hypothetical protein TcasGA2_TC010041 [Tribolium castaneum]	1.6523e-86	91
Locus_15045_Transcrip	561	GO:0005525	GO:0016020	0	0	0	K07977		ADP-ribosylation factor-like protein 4A	Rat	sp|P61214|ARL4A_RAT	2e-40	68.1	116	gtp-binding adp-ribosylation factor	gi|242012215|ref|XP_002426829.1|conserved hypothetical protein [Pediculus humanus corporis] >gi|212511042|gb|EEB14091.1| conserved hypothetical protein [Pediculus humanus corporis]	2.3258e-71	99
104605	1017	0	0	0	0	0	K07977		ADP-ribosylation factor-like protein 5A	Bovine	sp|Q2KJ96|ARL5A_BOVIN	9e-64	68.36	177	adp-ribosylation arf	gi|157137269|ref|XP_001663965.1|adp-ribosylation factor, arf [Aedes aegypti] >gi|170071250|ref|XP_001869853.1| ADP-ribosylation factor, arf [Culex quinquefasciatus] >gi|108869750|gb|EAT33975.1| adp-ribosylation factor, arf [Aedes aegypti] >gi|167867167|gb|EDS30550.1| ADP-ribosylation factor, arf [Culex quinquefasciatus]	2.64128e-90	92
Locus_5963_Transcrip	1034	GO:0005525	0	0	0	0	0		ADP-ribosylation factor-like protein 5A	Bovine	sp|Q2KJ96|ARL5A_BOVIN	1e-71	69.49	177	cg7197	gi|289741851|gb|ADD19673.1|GTP-binding ADP-ribosylation factor Arf1 [Glossina morsitans morsitans]	5.67797e-103	93
Locus_6929_Transcrip	1018	GO:0005783	0	0	0	0	0		ADP-ribosylation factor-like protein 6-interacting protein 1	Mouse	sp|Q9JKW0|AR6P1_MOUSE	2e-24	28.88	187	adp-ribosylation factor-like protein 6-interacting protein 1	gi|114051297|ref|NP_001040353.1|ADP-ribosylation factor-like 6 interacting protein [Bombyx mori] >gi|95102602|gb|ABF51239.1| ADP-ribosylation factor-like 6 interacting protein isoform 1 [Bombyx mori]	1.24685e-90	83
Locus_13612_Transcrip	687	0	0	0	0	0	K07956		ADP-ribosylation factor-like protein 6-interacting protein 4	Mouse	sp|Q9JM93|AR6P4_MOUSE	1e-21	54.95	91	adp-ribosylation factor-like protein 6-interacting protein 4	gi|91079490|ref|XP_968591.1|PREDICTED: similar to SRp25 nuclear protein [Tribolium castaneum] >gi|270004415|gb|EFA00863.1| hypothetical protein TcasGA2_TC003766 [Tribolium castaneum]	1.21931e-34	92
Locus_6056_Transcrip	3443	GO:0005525	0	0	0	0	K07952		ADP-ribosylation factor-like protein 8	Fruit fly	sp|Q9VHV5|ARL8_DROME	1e-93	91.35	185	adp-ribosylation factor-like protein 8b	gi|114051594|ref|NP_001040168.1|ADP-ribosylation factor-like protein [Bombyx mori] >gi|87248265|gb|ABD36185.1| ADP-ribosylation factor-like protein [Bombyx mori]	7.73531e-89	99
Locus_9426_Transcrip	961	GO:0005525	0	0	0	0	0		ADP-ribosylation factor-related protein 1	Bovine	sp|Q32LJ2|ARFRP_BOVIN	6e-67	64.5	200	adp-ribosylation factor-related protein 1-like	gi|189240847|ref|XP_001812473.1|PREDICTED: similar to AGAP004586-PA [Tribolium castaneum] >gi|270013511|gb|EFA09959.1| hypothetical protein TcasGA2_TC012116 [Tribolium castaneum]	2.15848e-114	91
Locus_8894_Transcrip	1137	GO:0009055	GO:0051537	GO:0006420	0	0	0		Adrenodoxin mitochondrial	Human	sp|P10109|ADX_HUMAN	5e-34	48.37	153	AGAP003212-PA [Anopheles gambiae str. PEST]	gi|118783335|ref|XP_312921.3|AGAP003212-PA [Anopheles gambiae str. PEST] >gi|116129164|gb|EAA08310.3| AGAP003212-PA [Anopheles gambiae str. PEST]	1.42284e-41	84
Locus_21863_Transcrip	1138	GO:0009055	GO:0051537	GO:0032312	0	0	0		Adrenodoxin-like protein mitochondrial	Fruit fly	sp|P37193|ADXH_DROME	5e-61	76.26	139	isoform a	gi|194751347|ref|XP_001957988.1|GF23741 [Drosophila ananassae] >gi|190625270|gb|EDV40794.1| GF23741 [Drosophila ananassae]	3.4775e-55	84
Locus_1548_Transcrip	2648	0	0	0	0	0	0		Adventurous-gliding motility protein Z	Myxococcus xanthus (strain DK 1622)	sp|Q1D823|AGLZ_MYXXD	6.4	28.09	89	#N/A	#N/A	#N/A	#N/A
Locus_18389_Transcrip	932	0	0	0	0	0	0		Adventurous-gliding motility protein Z	Myxococcus xanthus (strain DK 1622)	sp|Q1D823|AGLZ_MYXXD	0.0007	26.09	184	ef-hand domain-containing protein kiaa0494-like isoform 2	gi|322784380|gb|EFZ11351.1|hypothetical protein SINV_04975 [Solenopsis invicta]	2.01621e-12	53
Locus_15634_Transcrip	355	0	0	0	0	0	0		AF4/FMR2 family member 1	Mouse	sp|O88573|AFF1_MOUSE	1.6	38.46	52	#N/A	#N/A	#N/A	#N/A
Locus_7937_Transcrip	703	0	0	0	0	0	0		AF4/FMR2 family member 1	Mouse	sp|O88573|AFF1_MOUSE	0.62	27.59	87	#N/A	#N/A	#N/A	#N/A
Locus_2739_Transcrip	1402	0	0	0	0	0	0		AF4/FMR2 family member 3	Mouse	sp|P51827|AFF3_MOUSE	0.014	25.82	213	serine threonine-protein kinase mig-15	gi|270007830|gb|EFA04278.1|hypothetical protein TcasGA2_TC014568 [Tribolium castaneum]	1.12465e-22	41
44182	309	0	0	0	0	0	0		AF4/FMR2 family member 4	Fruit fly	sp|Q9VQI9|AFF4_DROME	0.029	24.27	103	af4 fmr2 family member 3	gi|328789571|ref|XP_001120047.2|PREDICTED: hypothetical protein LOC724254 [Apis mellifera]	1.00618e-08	56
Locus_7690_Transcrip	2433	0	0	0	0	0	K05702		AF4/FMR2 family member 4	Fruit fly	sp|B4MUE1|AFF4_DROWI	9.9	30	50	#N/A	#N/A	#N/A	#N/A
114897	669	0	0	0	0	0	0		Afadin	Mouse	sp|Q9QZQ1|AFAD_MOUSE	3e-34	42.29	253	afadin (af-6 protein)	gi|307200209|gb|EFN80503.1|Afadin [Harpegnathos saltator]	1.32111e-30	70
Locus_13089_Transcrip	620	GO:0007165	0	0	0	0	K08956		Afadin	Rat	sp|O35889|AFAD_RAT	4e-20	64.1	78	afadin (af-6 protein)	gi|332025105|gb|EGI65286.1|Afadin [Acromyrmex echinatior]	1.68905e-25	92
Locus_134_Transcrip	3238	GO:0004222	GO:0005524	GO:0006508	0	0	0	3.4.24.-	AFG3-like protein 2	Human	sp|Q9Y4W6|AFG32_HUMAN	0	65.55	743	afg3-like protein 2-like	gi|270003255|gb|EEZ99702.1|hypothetical protein TcasGA2_TC002463 [Tribolium castaneum]	0	86
Locus_11740_Transcrip	607	0	0	0	0	0	0		Aftiphilin	Mouse	sp|Q80WT5|AFTIN_MOUSE	0.0003	32.04	103	PREDICTED: hypothetical protein LOC100678474 isoform 2 [Nasonia vitripennis]	gi|345490768|ref|XP_003426452.1|PREDICTED: hypothetical protein LOC100678474 isoform 2 [Nasonia vitripennis]	1.66553e-14	53
Locus_14204_Transcrip	269	0	0	0	0	0	0		Agamous-like MADS-box protein AGL9 homolog	Orchid	sp|Q38694|AGL9_ARADE	3.6	36.84	38	#N/A	#N/A	#N/A	#N/A
Locus_24419_Transcrip	296	0	0	0	0	0	0		Agglutinin-like protein ALA1	Yeast	sp|O13368|ALA1_CANAL	0.33	30	70	#N/A	#N/A	#N/A	#N/A
Locus_16795_Transcrip	510	GO:0016020	0	0	0	0	K06254		Agkicetin-C subunit beta	Hundred-pace snake	sp|Q9DEA1|AGKCB_AGKAC	0.002	29.41	68	scavenger receptor	gi|189236185|ref|XP_968886.2|PREDICTED: similar to scavenger receptor class A-like, C-type lectin (AGAP009143-PA) [Tribolium castaneum]	5.40186e-70	77
28357	399	0	0	0	0	0	0		Agrin	Human	sp|O00468|AGRIN_HUMAN	1e-34	54.2	131	agrin	gi|189233617|ref|XP_001811978.1|PREDICTED: similar to agrin [Tribolium castaneum]	1.32191e-61	77
Locus_13763_Transcrip	543	0	0	0	0	0	0		Agrin	Chicken	sp|P31696|AGRIN_CHICK	3.1	41.27	63	#N/A	#N/A	#N/A	#N/A
Locus_18548_Transcrip	622	0	0	0	0	0	0		AH receptor-interacting protein	Bovine	sp|Q7YRC1|AIP_BOVIN	2e-27	39.1	133	ah receptor-interacting protein	gi|225717416|gb|ACO14554.1|AH receptor-interacting protein [Caligus clemensi]	4.08871e-45	76
Locus_394_Transcrip	4347	0	0	0	0	0	0		A-kinase anchor protein 1 mitochondrial	Rat	sp|O88884|AKAP1_RAT	6e-51	38.11	328	a kinase anchor protein	gi|91090284|ref|XP_971237.1|PREDICTED: similar to a kinase anchor protein [Tribolium castaneum] >gi|270013437|gb|EFA09885.1| hypothetical protein TcasGA2_TC012034 [Tribolium castaneum]	1.26718e-103	72
Locus_6427_Transcrip	1804	GO:0004871	0	0	0	0	0		A-kinase anchor protein 10 mitochondrial	Human	sp|O43572|AKA10_HUMAN	2e-63	30.61	539	a kinase anchor protein mitochondrial	gi|242010546|ref|XP_002426026.1|kinase anchor protein 10, putative [Pediculus humanus corporis] >gi|212510036|gb|EEB13288.1| kinase anchor protein 10, putative [Pediculus humanus corporis]	6.77833e-102	56
14480	208	0	0	0	0	0	0		A-kinase anchor protein 11	Human	sp|Q9UKA4|AKA11_HUMAN	0.43	25.81	62	hypothetical protein AaeL_AAEL007682 [Aedes aegypti]	gi|157116624|ref|XP_001658581.1|hypothetical protein AaeL_AAEL007682 [Aedes aegypti] >gi|108876364|gb|EAT40589.1| conserved hypothetical protein [Aedes aegypti]	7.48055e-07	85
Locus_24344_Transcrip	326	0	0	0	0	0	K13169		A-kinase anchor protein 11	Rat	sp|Q62924|AKA11_RAT	6.2	34	50	#N/A	#N/A	#N/A	#N/A
Locus_4895_Transcrip	1585	0	0	0	0	0	0		A-kinase anchor protein 17A	Human	sp|Q02040|AK17A_HUMAN	4e-64	48.38	277	splicing arginine serine-rich 17a	gi|270015907|gb|EFA12355.1|hypothetical protein TcasGA2_TC002060 [Tribolium castaneum]	5.08267e-109	64
114326	1430	0	0	0	0	0	0		A-kinase anchor protein 9	Mouse	sp|Q70FJ1|AKAP9_MOUSE	1.1	23.19	138	#N/A	#N/A	#N/A	#N/A
Locus_25149_Transcrip	484	0	0	0	0	0	0		A-kinase anchor protein 9	Mouse	sp|Q70FJ1|AKAP9_MOUSE	0.28	19.19	99	#N/A	#N/A	#N/A	#N/A
Locus_11806_Transcrip	286	0	0	0	0	0	0		A-kinase anchor protein SPHKAP	Zebrafish	sp|Q1LV19|SPKAP_DANRE	4.7	54.17	24	#N/A	#N/A	#N/A	#N/A
Locus_877_Transcrip	1959	0	0	0	0	0	0		Akirin	Fruit fly	sp|Q9VS59|AKIRN_DROME	1e-27	45.36	194	isoform a	gi|194339231|gb|ACF49499.1|subolesin-like protein [Aedes albopictus]	1.29339e-32	62
Locus_19185_Transcrip	872	0	0	0	0	0	K14320		AKT-interacting protein	Rat	sp|Q5FVH4|AKTIP_RAT	4.5	40	40	#N/A	#N/A	#N/A	#N/A
Locus_6541_Transcrip	2296	0	0	0	0	0	0		Aladin	Mouse	sp|P58742|AAAS_MOUSE	4e-79	33.33	483	aladin	gi|242007076|ref|XP_002424368.1|Aladin, putative [Pediculus humanus corporis] >gi|212507768|gb|EEB11630.1| Aladin, putative [Pediculus humanus corporis]	6.93846e-145	63
36674	202	0	0	0	0	0	K00814		ALA-interacting subunit 1	Mouse-ear cress	sp|Q9LTW0|ALIS1_ARATH	8	48.48	33	#N/A	#N/A	#N/A	#N/A
32491	416	0	0	0	0	0	0	2.6.1.2	Alanine aminotransferase 1	Rat	sp|P25409|ALAT1_RAT	2e-34	59.12	137	alanine aminotransferase	gi|289739609|gb|ADD18552.1|glutamic pyruvate transaminase 2 [Glossina morsitans morsitans]	1.30135e-18	82
Locus_18611_Transcrip	391	0	0	0	0	0	0	5.1.1.1	Alanine racemase	Lactobacillus casei (strain BL23)	sp|B3WAR0|ALR_LACCB	3.6	34.62	52	dna-binding protein p3a2	gi|328789587|ref|XP_393488.4|PREDICTED: hypothetical protein LOC410000 [Apis mellifera]	6.63783e-11	83
Locus_21110_Transcrip	251	0	0	0	0	0	0	5.1.1.1	Alanine racemase	Helicobacter acinonychis (strain Sheeba)	sp|Q17WC4|ALR_HELAH	7.9	46.43	28	#N/A	#N/A	#N/A	#N/A
Locus_18189_Transcrip	489	0	0	0	0	0	0	5.1.1.1	Alanine racemase	Francisella tularensis subsp. tularensis (strain WY96-3418)	sp|A4IZ25|ALR_FRATW	5.4	28.07	57	#N/A	#N/A	#N/A	#N/A
Locus_5386_Transcrip	416	GO:0008483	GO:0030170	0	0	0	K00827	2.6.1.4 2.6.1.44	Alanine--glyoxylate aminotransferase 2 mitochondrial	Bovine	sp|Q17QF0|AGT2_BOVIN	2e-12	43.08	65	alanine--glyoxylate aminotransferase mitochondrial-like	gi|301621317|ref|XP_002940002.1|PREDICTED: alanine--glyoxylate aminotransferase 2, mitochondrial-like [Xenopus (Silurana) tropicalis]	1.41261e-17	71
Locus_5387_Transcrip	700	GO:0008483	GO:0030170	0	0	0	0	2.6.1.4 2.6.1.44	Alanine--glyoxylate aminotransferase 2 mitochondrial	Bovine	sp|Q17QF0|AGT2_BOVIN	5e-69	54.89	235	alanine-glyoxylate aminotransferase	gi|157107422|ref|XP_001649770.1|alanine-glyoxylate aminotransferase [Aedes aegypti] >gi|108884056|gb|EAT48281.1| alanine-glyoxylate aminotransferase [Aedes aegypti]	1.35682e-99	76
Locus_5141_Transcrip	1338	GO:0008483	GO:0030170	0	0	0	0	2.6.1.44	Alanine--glyoxylate aminotransferase 2 homolog 2 mitochondrial	Mouse-ear cress	sp|Q94AL9|AGT22_ARATH	6e-27	50	118	alanine-glyoxylate transaminase 1	gi|260798588|ref|XP_002594282.1|hypothetical protein BRAFLDRAFT_260217 [Branchiostoma floridae] >gi|229279515|gb|EEN50293.1| hypothetical protein BRAFLDRAFT_260217 [Branchiostoma floridae]	1.18533e-34	76
Locus_6178_Transcrip	684	0	0	0	0	0	K07050	2.6.1.-	Alanine--glyoxylate aminotransferase 2-like 1	Mouse	sp|Q8BWU8|AT2L1_MOUSE	6.6	41.18	34	#N/A	#N/A	#N/A	#N/A
Locus_1444_Transcrip	3311	GO:0005524	GO:0005737	GO:0006412	0	0	0		Alanyl-tRNA editing protein Aarsd1	Rat	sp|Q5XI97|AASD1_RAT	2e-84	47.93	217	alanyl-trna synthetase domain containing 1	gi|91094383|ref|XP_971062.1|PREDICTED: similar to Alanyl-tRNA synthetase domain containing 1 [Tribolium castaneum] >gi|270014911|gb|EFA11359.1| hypothetical protein TcasGA2_TC011516 [Tribolium castaneum]	1.83764e-87	65
Locus_2522_Transcrip	299	0	0	0	0	0	0		Alanyl-tRNA editing protein Aarsd1-B	African clawed frog	sp|Q7ZYJ9|AASDB_XENLA	3.6	34.62	52	nuclease harbi1-like	gi|328710225|ref|XP_003244198.1|PREDICTED: hypothetical protein LOC100573332 [Acyrthosiphon pisum]	5.59328e-28	69
111264	709	0	0	0	0	0	0	6.1.1.7	Alanyl-tRNA synthetase	Mycoplasma genitalium	sp|P47534|SYA_MYCGE	1.8	34.62	78	#N/A	#N/A	#N/A	#N/A
Locus_14568_Transcrip	481	0	0	0	0	0	0	6.1.1.7	Alanyl-tRNA synthetase mitochondrial	Rat	sp|D3ZX08|SYAM_RAT	2.3	38.46	39	#N/A	#N/A	#N/A	#N/A
Locus_18143_Transcrip	679	0	0	0	0	0	0	6.1.1.7	Alanyl-tRNA synthetase mitochondrial	Caenorhabditis elegans	sp|Q23122|SYAM_CAEEL	8.5	32.5	40	#N/A	#N/A	#N/A	#N/A
Locus_23399_Transcrip	488	0	0	0	0	0	0	6.1.1.7	Alanyl-tRNA synthetase	Pseudomonas syringae pv. syringae (strain B728a)	sp|Q4ZQI4|SYA_PSEU2	1.9	54.17	24	#N/A	#N/A	#N/A	#N/A
Locus_28827_Transcrip	230	0	0	0	0	0	0	6.1.1.7	Alanyl-tRNA synthetase	Mycoplasma capricolum subsp. capricolum (strain California kid / ATCC 27343 / NCTC 10154)	sp|Q2SSW4|SYA_MYCCT	8.1	27.16	81	#N/A	#N/A	#N/A	#N/A
Locus_29184_Transcrip	204	GO:0003677	0	0	0	0	K01872	6.1.1.7	Alanyl-tRNA synthetase	Staphylothermus marinus (strain ATCC 43588 / DSM 3639 / F1)	sp|A3DNI3|SYA_STAMF	4.7	29.09	55	#N/A	#N/A	#N/A	#N/A
Locus_341_Transcrip	3234	GO:0000166	GO:0004813	GO:0005524	GO:0006419	0	0	6.1.1.7	Alanyl-tRNA synthetase cytoplasmic	Silk moth	sp|P21894|SYAC_BOMMO	0	84.06	960	alanyl-trna synthetase	gi|112984224|ref|NP_001037452.1|alanyl-tRNA synthetase, cytoplasmic [Bombyx mori] >gi|135089|sp|P21894.1|SYAC_BOMMO RecName: Full=Alanyl-tRNA synthetase, cytoplasmic; AltName: Full=Alanine--tRNA ligase; Short=AlaRS >gi|155955|gb|AAA27821.1| transfer RNA-Ala synthetase [Bombyx mori]	0	92
Locus_5603_Transcrip	360	0	0	0	0	0	0	6.1.1.7	Alanyl-tRNA synthetase	Prochlorococcus marinus (strain NATL2A)	sp|Q46I13|SYA_PROMT	1.6	40	45	#N/A	#N/A	#N/A	#N/A
Locus_7102_Transcrip	500	GO:0005524	GO:0005737	GO:0006412	0	0	K01872	6.1.1.7	Alanyl-tRNA synthetase mitochondrial	Fruit fly	sp|Q9VRJ1|SYAM_DROME	0.0007	21.05	152	alanyl-trna synthetase	gi|312373153|gb|EFR20960.1|hypothetical protein AND_18235 [Anopheles darlingi]	2.06313e-12	51
Locus_8411_Transcrip	2478	GO:0000166	GO:0004813	GO:0005524	GO:0006419	0	0	6.1.1.7	Alanyl-tRNA synthetase mitochondrial	Fruit fly	sp|Q9VRJ1|SYAM_DROME	7e-161	42.42	752	alanyl-trna synthetase	gi|195441674|ref|XP_002068628.1|GK20581 [Drosophila willistoni] >gi|194164713|gb|EDW79614.1| GK20581 [Drosophila willistoni]	2.79463e-157	56
107546	263	0	0	0	0	0	0	6.1.1.7	Alanyl-tRNA synthetase	Mycoplasma penetrans	sp|Q8EUR6|SYA_MYCPE	0.33	36.17	47	#N/A	#N/A	#N/A	#N/A
Locus_14378_Transcrip	345	0	0	0	0	0	0	6.1.1.7	Alanyl-tRNA synthetase	Thermoplasma acidophilum (strain ATCC 25905 / DSM 1728 / JCM 9062 / NBRC 15155 / AMRC-C165)	sp|Q9HJW4|SYA_THEAC	2.1	33.33	51	#N/A	#N/A	#N/A	#N/A
Locus_22943_Transcrip	454	0	0	0	0	0	0	6.1.1.7	Alanyl-tRNA synthetase	Buchnera aphidicola subsp. Cinara cedri	sp|Q057H8|SYA_BUCCC	0.53	27.69	65	#N/A	#N/A	#N/A	#N/A
Locus_3428_Transcrip	229	0	0	0	0	0	0	6.1.1.7	Alanyl-tRNA synthetase	Mycoplasma genitalium	sp|P47534|SYA_MYCGE	4.8	40	35	#N/A	#N/A	#N/A	#N/A
Locus_12095_Transcrip	233	0	0	0	0	0	0	1.1.1.1	Alcohol dehydrogenase	Bacillus subtilis	sp|P71017|GBSB_BACSU	1.2	50	38	#N/A	#N/A	#N/A	#N/A
40617	245	0	0	0	0	0	K00121	1.1.1.2	Alcohol dehydrogenase [NADP+] B	Zebrafish	sp|Q568L5|A1A1B_DANRE	1e-10	43.59	78	alcohol dehydrogenase	gi|270010290|gb|EFA06738.1|hypothetical protein TcasGA2_TC009671 [Tribolium castaneum]	3.3354e-23	73
Locus_916_Transcrip	1354	GO:0016491	0	0	0	0	0	1.1.1.- 1.1.1.1 1.1.1.284	Alcohol dehydrogenase class-3	Gilthead sea bream	sp|P79896|ADHX_SPAAU	6e-154	76.2	374	alcohol dehydrogenase	gi|114052488|ref|NP_001040507.1|alcohol dehydrogenase [Bombyx mori] >gi|95104529|gb|ABF51211.1| alcohol dehydrogenase [Bombyx mori] >gi|304420674|gb|ADM32136.1| alcohol dehydrogenase [Bombyx mori] >gi|304420676|gb|ADM32137.1| alcohol dehydrogenase [Bombyx mandarina] >gi|304420678|gb|ADM32138.1| alcohol dehydrogenase [Bombyx mori] >gi|304420680|gb|ADM32139.1| alcohol dehydrogenase [Bombyx mori] >g…	0	96
Locus_9886_Transcrip	381	0	0	0	0	0	0	1.1.1.- 1.1.1.1 1.1.1.284	Alcohol dehydrogenase class-3	Common octopus	sp|P81431|ADHX_OCTVU	6.2	57.14	21	#N/A	#N/A	#N/A	#N/A
74033	242	0	0	0	0	0	0	1.2.1.5	Aldehyde dehydrogenase dimeric NADP-preferring	Rat	sp|P11883|AL3A1_RAT	0.017	47.22	36	aldehyde dehydrogenase	gi|114053233|ref|NP_001040290.1|aldehyde dehydrogenase isoform 2 [Bombyx mori] >gi|87248651|gb|ABD36378.1| aldehyde dehydrogenase [Bombyx mori]	3.94173e-14	97
101831	1465	0	0	0	0	0	0	1.2.1.3	Aldehyde dehydrogenase cytosolic 1	Rat	sp|P13601|AL1A7_RAT	2e-140	56.93	476	aldehyde dehydrogenase	gi|114051966|ref|NP_001040198.1|mitochondrial aldehyde dehydrogenase [Bombyx mori] >gi|87248351|gb|ABD36228.1| mitochondrial aldehyde dehydrogenase [Bombyx mori]	0	74
Locus_17378_Transcrip	258	0	0	0	0	0	K00128	1.2.1.3	Aldehyde dehydrogenase	Vibrio cholerae	sp|P0C6D7|ALDH_VIBCH	6	40.62	32	#N/A	#N/A	#N/A	#N/A
Locus_5454_Transcrip	2264	GO:0008152	GO:0016491	GO:0055114	0	0	0	1.2.1.3	Aldehyde dehydrogenase mitochondrial	Sumatran orangutan	sp|Q5RF00|ALDH2_PONAB	0	67.4	497	aldehyde dehydrogenase	gi|114052408|ref|NP_001040475.1|mitochondrial aldehyde dehydrogenase [Bombyx mori] >gi|95103046|gb|ABF51464.1| mitochondrial aldehyde dehydrogenase [Bombyx mori]	0	89
Locus_17570_Transcrip	426	0	0	0	0	0	0	1.2.1.3	Aldehyde dehydrogenase 1 mitochondrial	Baker's yeast	sp|P22281|ALDHX_YEASX	0.74	32.81	64	#N/A	#N/A	#N/A	#N/A
Locus_13464_Transcrip	551	GO:0048037	0	0	0	0	0	1.5.1.6	Aldehyde dehydrogenase family 1 member L1	Western clawed frog	sp|Q63ZT8|AL1L1_XENTR	7e-24	46.39	166	10-formyltetrahydrofolate dehydrogenase-like	gi|328713300|ref|XP_001951227.2|PREDICTED: 10-formyltetrahydrofolate dehydrogenase-like [Acyrthosiphon pisum]	1.67325e-24	70
Locus_22236_Transcrip	360	GO:0008152	GO:0016491	GO:0055114	0	0	0	1.5.1.6	Aldehyde dehydrogenase family 1 member L1	Sumatran orangutan	sp|Q5RFM9|AL1L1_PONAB	3e-40	74.79	119	10-formyltetrahydrofolate dehydrogenase	gi|340729604|ref|XP_003403088.1|PREDICTED: aldehyde dehydrogenase family 1 member L1-like isoform 1 [Bombus terrestris]	3.27819e-45	96
Locus_7046_Transcrip	425	GO:0008152	GO:0016491	GO:0055114	0	0	0	1.5.1.6	Aldehyde dehydrogenase family 1 member L1	Western clawed frog	sp|Q63ZT8|AL1L1_XENTR	1e-55	70.71	140	10-formyltetrahydrofolate dehydrogenase	gi|328783791|ref|XP_623798.2|PREDICTED: 10-formyltetrahydrofolate dehydrogenase [Apis mellifera]	5.80425e-35	91
Locus_7047_Transcrip	220	GO:0008152	GO:0016491	GO:0055114	0	0	0	1.5.1.6	Aldehyde dehydrogenase family 1 member L1	Western clawed frog	sp|Q63ZT8|AL1L1_XENTR	3e-24	80.65	62	10-formyltetrahydrofolate dehydrogenase	gi|195051069|ref|XP_001993025.1|GH13317 [Drosophila grimshawi] >gi|193900084|gb|EDV98950.1| GH13317 [Drosophila grimshawi]	3.70995e-08	97
Locus_26437_Transcrip	231	0	0	0	0	0	0	1.5.1.6	Aldehyde dehydrogenase family 1 member L2 mitochondrial	Human	sp|Q3SY69|AL1L2_HUMAN	9e-28	73.33	75	10-formyltetrahydrofolate dehydrogenase	gi|170051883|ref|XP_001861968.1|10-formyltetrahydrofolate dehydrogenase [Culex quinquefasciatus] >gi|167872924|gb|EDS36307.1| 10-formyltetrahydrofolate dehydrogenase [Culex quinquefasciatus]	7.40922e-35	88
Locus_6048_Transcrip	831	GO:0008152	GO:0016491	GO:0055114	0	0	K00128	1.2.1.3	Aldehyde dehydrogenase X mitochondrial	Human	sp|P30837|AL1B1_HUMAN	5e-78	57.61	243	aldehyde dehydrogenase	gi|114051966|ref|NP_001040198.1|mitochondrial aldehyde dehydrogenase [Bombyx mori] >gi|87248351|gb|ABD36228.1| mitochondrial aldehyde dehydrogenase [Bombyx mori]	4.25798e-60	91
Locus_6206_Transcrip	1690	GO:0008152	GO:0016491	GO:0055114	0	0	0	1.2.1.3	Aldehyde dehydrogenase X mitochondrial	Mouse	sp|Q9CZS1|AL1B1_MOUSE	4e-156	60.37	487	aldehyde dehydrogenase	gi|114051966|ref|NP_001040198.1|mitochondrial aldehyde dehydrogenase [Bombyx mori] >gi|87248351|gb|ABD36228.1| mitochondrial aldehyde dehydrogenase [Bombyx mori]	0	96
Locus_27779_Transcrip	201	0	0	0	0	0	K01785	1.1.1.-	Aldo-keto reductase yakc [NADP+]	Fission yeast	sp|Q09923|YAKC_SCHPO	8.1	33.33	42	#N/A	#N/A	#N/A	#N/A
42433	216	0	0	0	0	0	K00011	5.1.3.3	Aldose 1-epimerase	Bovine	sp|Q5EA79|GALM_BOVIN	2e-16	56.94	72	aldose 1-epimerase	gi|322789743|gb|EFZ14909.1|hypothetical protein SINV_09471 [Solenopsis invicta]	9.62961e-24	79
Locus_6143_Transcrip	1210	GO:0016491	GO:0055114	GO:0006468	0	0	0	1.1.1.21	Aldose reductase	Rabbit	sp|P15122|ALDR_RABIT	6e-66	55.97	243	aldo-keto reductase	gi|328670873|gb|AEB26313.1|aldo-keto reductase [Helicoverpa armigera]	7.04751e-115	99
Locus_18060_Transcrip	201	0	0	0	0	0	0	1.1.1.149 1.1.1.21	Aldose reductase	Bovine	sp|P16116|ALDR_BOVIN	3e-22	71.21	66	aldo-keto reductase	gi|260908018|gb|ACX53808.1|aldo-keto reductase [Heliothis virescens]	4.95103e-28	98
Locus_27338_Transcrip	218	0	0	0	0	0	0	1.1.1.149 1.1.1.21	Aldose reductase	Bovine	sp|P16116|ALDR_BOVIN	4e-21	61.97	71	aldo-keto reductase	gi|260908018|gb|ACX53808.1|aldo-keto reductase [Heliothis virescens]	5.49864e-34	98
Locus_17636_Transcrip	985	GO:0055114	0	0	0	0	K05119	1.1.1.21	Aldose reductase-related protein 2	Mouse	sp|P45377|ALD2_MOUSE	8e-65	45.79	297	aldo-keto reductase	gi|270002625|gb|EEZ99072.1|hypothetical protein TcasGA2_TC004950 [Tribolium castaneum]	1.09475e-100	67
20687	477	0	0	0	0	0	0	2.7.1.1	ALK tyrosine kinase receptor	Human	sp|Q9UM73|ALK_HUMAN	8e-54	61.22	147	leukocyte receptor tyrosine protein kinase	gi|170048483|ref|XP_001870683.1|leukocyte receptor tyrosine protein kinase [Culex quinquefasciatus] >gi|167870596|gb|EDS33979.1| leukocyte receptor tyrosine protein kinase [Culex quinquefasciatus]	5.7786e-75	89
Locus_4464_Transcrip	531	0	0	0	0	0	K01441	3.5.1.23	Alkaline ceramidase	Fruit fly	sp|Q9VIP7|ACASE_DROME	0.0002	58.62	29	alkaline ceramidase-like isoform 2	gi|345482020|ref|XP_003424511.1|PREDICTED: alkaline ceramidase-like isoform 2 [Nasonia vitripennis]	0.0002195	72
Locus_9267_Transcrip	1024	GO:0006672	GO:0016021	GO:0016811	0	0	0	3.5.1.23	Alkaline ceramidase	Fruit fly	sp|Q9VIP7|ACASE_DROME	2e-91	58.24	261	alkaline ceramidase	gi|340708796|ref|XP_003393007.1|PREDICTED: alkaline ceramidase-like isoform 1 [Bombus terrestris] >gi|340708798|ref|XP_003393008.1| PREDICTED: alkaline ceramidase-like isoform 2 [Bombus terrestris]	2.92867e-114	82
97955	304	0	0	0	0	0	0	3.5.1.-	Alkaline ceramidase YPC1	Baker's yeast	sp|P38298|YPC1_YEAST	0.95	39.39	33	#N/A	#N/A	#N/A	#N/A
32843	230	0	0	0	0	0	0	3.1.11.-	Alkaline exonuclease	EHV-1	sp|P28919|EXON_EHV1B	4.8	47.22	36	#N/A	#N/A	#N/A	#N/A
55892	271	0	0	0	0	0	K01077	3.1.11.-	Alkaline exonuclease 37	AIHV-1	sp|O36386|EXON_ALHV1	8	52.17	23	#N/A	#N/A	#N/A	#N/A
Locus_3693_Transcrip	2905	GO:0020037	GO:0045449	0	0	0	0	3.1.3.1	Alkaline phosphatase	Atlantic cod	sp|P83456|PPB_GADMO	5e-89	44.17	489	alkaline tissue-nonspecific isozyme	gi|328785063|ref|XP_394009.3|PREDICTED: alkaline phosphatase, tissue-nonspecific isozyme-like isoform 1 [Apis mellifera]	2.03722e-159	70
871	212	0	0	0	0	0	0	1.14.14.3	Alkanal monooxygenase beta chain	Photobacterium leiognathi	sp|P09141|LUXB1_PHOLE	6.1	38	50	#N/A	#N/A	#N/A	#N/A
Locus_26510_Transcrip	225	0	0	0	0	0	0	1.14.14.3	Alkanal monooxygenase beta chain	Photobacterium leiognathi	sp|P29239|LUXB2_PHOLE	3.7	36.59	41	#N/A	#N/A	#N/A	#N/A
104651	279	0	0	0	0	0	K10765	1.11.1.15	Alkyl hydroperoxide reductase AhpD	Anaeromyxobacter sp. (strain Fw109-5)	sp|A7HCA3|AHPD_ANADF	0.94	48.48	33	#N/A	#N/A	#N/A	#N/A
Locus_12902_Transcrip	1064	GO:0016491	0	0	0	0	K10770	1.14.11.- 4.2.99.18	Alkylated DNA repair protein alkB homolog 1	Mouse	sp|P0CB42|ALKB1_MOUSE	3e-55	36.05	344	alkylated dna repair protein alkb-like protein 1	gi|340718978|ref|XP_003397936.1|PREDICTED: alkylated DNA repair protein alkB homolog 1-like [Bombus terrestris]	4.41048e-91	65
Locus_5083_Transcrip	1906	GO:0016491	0	0	0	0	K00803	1.14.11.- 2.1.1.-	Alkylated DNA repair protein alkB homolog 8	Western clawed frog	sp|Q07G10|ALKB8_XENTR	2e-119	39.26	624	alkylated dna repair protein alkb homolog 8-like	gi|157112246|ref|XP_001657457.1|hypothetical protein AaeL_AAEL000938 [Aedes aegypti] >gi|108883730|gb|EAT47955.1| conserved hypothetical protein [Aedes aegypti]	2.133e-141	59
Locus_17865_Transcrip	918	GO:0003824	GO:0050660	0	0	0	0	2.5.1.26	Alkyldihydroxyacetonephosphate synthase	Fruit fly	sp|Q9V778|ADAS_DROME	2e-36	63.43	134	alkyldihydroxyacetonephosphate synthase	gi|118784292|ref|XP_313642.2|AGAP004358-PA [Anopheles gambiae str. PEST] >gi|116128437|gb|EAA09140.2| AGAP004358-PA [Anopheles gambiae str. PEST]	5.00724e-34	73
Locus_7013_Transcrip	243	0	0	0	0	0	0	2.5.1.26	Alkyldihydroxyacetonephosphate synthase peroxisomal	Human	sp|O00116|ADAS_HUMAN	3e-17	60.29	68	alkyldihydroxyacetonephosphate synthase	gi|332024393|gb|EGI64591.1|Alkyldihydroxyacetonephosphate synthase [Acromyrmex echinatior]	1.39598e-25	78
Locus_8913_Transcrip	448	GO:0016491	GO:0050660	0	0	0	0	2.5.1.26	Alkyldihydroxyacetonephosphate synthase	Fruit fly	sp|Q9V778|ADAS_DROME	9e-30	42.57	148	alkyldihydroxyacetonephosphate synthase	gi|340716727|ref|XP_003396846.1|PREDICTED: alkyldihydroxyacetonephosphate synthase-like [Bombus terrestris]	9.16477e-38	62
Locus_22993_Transcrip	240	0	0	0	0	0	0	2.5.1.26	Alkyldihydroxyacetonephosphate synthase	Fruit fly	sp|Q9V778|ADAS_DROME	7e-07	46.81	47	alkyldihydroxyacetonephosphate synthase	gi|240952198|ref|XP_002399350.1|alkyldihydroxyacetonephosphate synthase, putative [Ixodes scapularis] >gi|215490556|gb|EEC00199.1| alkyldihydroxyacetonephosphate synthase, putative [Ixodes scapularis]	5.63188e-12	76
Locus_12113_Transcrip	652	0	0	0	0	0	0	3.5.3.9	Allantoate deiminase chloroplastic	Mouse-ear cress	sp|O49434|AAH_ARATH	3.5	40.54	37	conserved hypothetical protein [Culex quinquefasciatus]	gi|170040575|ref|XP_001848070.1|conserved hypothetical protein [Culex quinquefasciatus] >gi|167864180|gb|EDS27563.1| conserved hypothetical protein [Culex quinquefasciatus]	2.63919e-06	49
33914	344	0	0	0	0	0	0	3.5.2.5	Allantoinase	Desulfitobacterium hafniense (strain Y51)	sp|Q24PT9|ALLB_DESHY	3.6	44.83	29	#N/A	#N/A	#N/A	#N/A
Locus_4473_Transcrip	885	0	0	0	0	0	0		Allergen Ara h 1 clone P17	Peanut	sp|P43237|ALL11_ARAHY	7.8	32.43	37	#N/A	#N/A	#N/A	#N/A
Locus_24001_Transcrip	300	0	0	0	0	0	0	2.4.1.15	Alphaalpha-trehalose-phosphate synthase [UDP-forming]	Microsporidian parasite	sp|Q8SSL2|TPS1_ENCCU	8.1	30.77	39	#N/A	#N/A	#N/A	#N/A
Locus_6862_Transcrip	1023	0	0	0	0	0	0	2.4.1.15	Alphaalpha-trehalose-phosphate synthase [UDP-forming] 1	Aspergillus niger	sp|Q00075|TPSA_ASPNG	4.3	38.1	42	#N/A	#N/A	#N/A	#N/A
Locus_2592_Transcrip	593	GO:0008168	0	0	0	0	0	2.1.1.-	Alpha N-terminal protein methyltransferase 1	Fruit fly	sp|Q6NN40|NTM1_DROME	5e-09	42.03	69	methyltransferase-like protein 11a	gi|307194444|gb|EFN76742.1|Methyltransferase-like protein 11A [Harpegnathos saltator]	3.75681e-16	70
Locus_2593_Transcrip	627	GO:0008168	0	0	0	0	K09669	2.1.1.-	Alpha N-terminal protein methyltransferase 1A-A	African clawed frog	sp|Q4KL94|NT1AA_XENLA	7e-37	53.16	158	methyltransferase-like protein 11a	gi|91082171|ref|XP_970910.1|PREDICTED: similar to ad-003 [Tribolium castaneum] >gi|270007239|gb|EFA03687.1| hypothetical protein TcasGA2_TC013789 [Tribolium castaneum]	5.97689e-39	70
Locus_1229_Transcrip	1456	GO:0006486	GO:0008417	GO:0016020	0	0	0	2.4.1.-	Alpha-(13)-fucosyltransferase 10	Human	sp|Q6P4F1|FUT10_HUMAN	3e-80	39.79	377	alpha-( )-fucosyltransferase 10	gi|307182201|gb|EFN69535.1|Alpha-(1,3)-fucosyltransferase 10 [Camponotus floridanus]	5.70961e-91	62
Locus_17042_Transcrip	804	0	0	0	0	0	0	2.4.1.68	Alpha-(16)-fucosyltransferase	Fruit fly	sp|Q9VYV5|FUT8_DROME	1e-29	32.57	261	alpha-( )-fucosyltransferase	gi|328709459|ref|XP_001947095.2|PREDICTED: alpha-(1,6)-fucosyltransferase-like [Acyrthosiphon pisum] >gi|328709468|ref|XP_001951687.2| PREDICTED: alpha-(1,6)-fucosyltransferase-like isoform 1 [Acyrthosiphon pisum] >gi|328709470|ref|XP_003243969.1| PREDICTED: alpha-(1,6)-fucosyltransferase-like isoform 2 [Acyrthosiphon pisum]	3.81098e-42	58
Locus_25879_Transcrip	274	0	0	0	0	0	K00717	2.4.1.68	Alpha-(16)-fucosyltransferase	Dog	sp|Q659X0|FUT8_CANFA	4e-16	44.16	77	alpha-( )-fucosyltransferase	gi|119601317|gb|EAW80911.1|fucosyltransferase 8 (alpha (1,6) fucosyltransferase), isoform CRA_a [Homo sapiens]	1.11332e-16	72
Locus_26803_Transcrip	486	0	0	0	0	0	K14464	2.4.1.68	Alpha-(16)-fucosyltransferase	Fruit fly	sp|Q9VYV5|FUT8_DROME	3e-42	47.83	161	alpha-( )-fucosyltransferase	gi|189236914|ref|XP_969111.2|PREDICTED: similar to alpha-(1,6)-fucosyltransferase [Tribolium castaneum] >gi|270006336|gb|EFA02784.1| hypothetical protein TcasGA2_TC008521 [Tribolium castaneum]	2.31858e-50	70
Locus_5696_Transcrip	1188	GO:0006486	GO:0008417	GO:0016020	0	0	K14464	2.4.1.-	Alpha-(13)-fucosyltransferase C	Fruit fly	sp|P83088|FUCTC_DROME	9e-43	33.63	336	alpha-( )-fucosyltransferase c	gi|333467081|gb|EAA06326.5|AGAP000365-PA [Anopheles gambiae str. PEST]	2.32867e-34	57
Locus_670_Transcrip	5051	GO:0006486	GO:0008417	GO:0016020	0	0	0	2.4.1.-	Alpha-(13)-fucosyltransferase C	Fruit fly	sp|P83088|FUCTC_DROME	4e-50	36.99	346	alpha-( )-fucosyltransferase c	gi|116054488|emb|CAK50261.1|alpha1,3-fucosyltransferase C [Apis mellifera carnica]	8.67075e-69	57
106356	238	0	0	0	0	0	0	2.4.1.-	Alpha-(13)-fucosyltransferase	Chinese hamster	sp|Q9JIG1|FUT9_CRIGR	3.6	31.43	35	#N/A	#N/A	#N/A	#N/A
6561	210	0	0	0	0	0	0		Alpha/beta-gliadin clone PW1215	Wheat	sp|P04726|GDA6_WHEAT	0.002	37.68	69	cell surface	gi|327308426|ref|XP_003238904.1|glycosyl transferase [Trichophyton rubrum CBS 118892] >gi|326459160|gb|EGD84613.1| glycosyl transferase [Trichophyton rubrum CBS 118892]	6.03716e-05	50
8313	282	0	0	0	0	0	0		Alpha/beta-gliadin clone PW8142	Wheat	sp|P04727|GDA7_WHEAT	0.085	22.22	90	#N/A	#N/A	#N/A	#N/A
8505	260	0	0	0	0	0	0	2.4.1.-	Alpha-12-mannosyltransferase ALG11	Yeast	sp|Q59S72|ALG11_CANAL	8.2	35.29	51	#N/A	#N/A	#N/A	#N/A
45511	271	0	0	0	0	0	0	2.4.1.11	Alpha-13-mannosyl-glycoprotein 2-beta-N-acetylglucosaminyltransferase	Rabbit	sp|P27115|MGAT1_RABIT	3e-14	43.33	90	alpha- -mannosyl-glycoprotein beta- 2-n-acetylglucosaminyltransferase	gi|342305282|dbj|BAK55694.1|acetylglucosaminyltransferase [Bombyx mori]	4.08992e-24	86
Locus_11085_Transcrip	370	GO:0000139	GO:0003827	0	0	0	0	2.4.1.11	Alpha-13-mannosyl-glycoprotein 2-beta-N-acetylglucosaminyltransferase	Rabbit	sp|P27115|MGAT1_RABIT	8e-16	38.89	108	alpha- -mannosyl-glycoprotein 2-beta-n-acetylglucosaminyltransferase	gi|342305282|dbj|BAK55694.1|acetylglucosaminyltransferase [Bombyx mori]	2.46077e-16	86
Locus_19486_Transcrip	218	GO:0000139	GO:0003827	0	0	0	0	2.4.1.11	Alpha-13-mannosyl-glycoprotein 2-beta-N-acetylglucosaminyltransferase	Human	sp|P26572|MGAT1_HUMAN	2e-16	56.06	66	alpha- -mannosyl-glycoprotein 2-beta-n-acetylglucosaminyltransferase	gi|342305282|dbj|BAK55694.1|acetylglucosaminyltransferase [Bombyx mori]	1.49832e-31	87
Locus_20609_Transcrip	275	0	0	0	0	0	K00726	3.2.1.22 3.2.1.n1 3.2.1.n2	Alpha-13-galactosidase B	Bacteroides thetaiotaomicron	sp|Q89ZX0|GLAB_BACTN	8	26.09	46	#N/A	#N/A	#N/A	#N/A
Locus_21031_Transcrip	267	GO:0000139	GO:0003827	0	0	0	0	2.4.1.11	Alpha-13-mannosyl-glycoprotein 2-beta-N-acetylglucosaminyltransferase	Human	sp|P26572|MGAT1_HUMAN	3e-33	66.67	84	alpha- -mannosyl-glycoprotein 2-beta-n-acetylglucosaminyltransferase	gi|342305282|dbj|BAK55694.1|acetylglucosaminyltransferase [Bombyx mori]	1.43061e-40	90
Locus_3119_Transcrip	519	0	0	0	0	0	K03843	2.4.1.-	Alpha-12 glucosyltransferase ALG10	Yeast	sp|Q6BW42|ALG10_DEBHA	8.3	34.38	32	#N/A	#N/A	#N/A	#N/A
Locus_5684_Transcrip	2828	GO:0009058	GO:0042626	GO:0055085	0	0	0	2.4.1.-	Alpha-13-mannosyltransferase ALG2	Mouse	sp|Q9DBE8|ALG2_MOUSE	4e-111	53.28	396	alpha- -mannosyltransferase alg2	gi|312372492|gb|EFR20444.1|hypothetical protein AND_20108 [Anopheles darlingi]	1.91542e-141	76
Locus_7738_Transcrip	550	0	0	0	0	0	0	2.4.1.-	Alpha-14-glucan-protein synthase [UDP-forming]	Garden pea	sp|O04300|UPTG_PEA	9.5	30.23	43	#N/A	#N/A	#N/A	#N/A
Locus_8444_Transcrip	451	0	0	0	0	0	0	2.4.1.145	Alpha-13-mannosyl-glycoprotein 4-beta-N-acetylglucosaminyltransferase A	Chicken	sp|Q5F407|MGT4A_CHICK	0.67	45	40	uncharacterized protein kiaa1586-like	gi|270015511|gb|EFA11959.1|hypothetical protein TcasGA2_TC005046 [Tribolium castaneum]	8.58526e-29	52
94216	325	0	0	0	0	0	K03846	2.4.1.155	Alpha-16-mannosylglycoprotein 6-beta-N-acetylglucosaminyltransferase A	Human	sp|Q09328|MGT5A_HUMAN	3.6	43.24	37	#N/A	#N/A	#N/A	#N/A
Locus_10081_Transcrip	313	GO:0006506	GO:0016757	GO:0055085	0	0	0	2.4.1.-	Alpha-12-mannosyltransferase ALG9	Mouse	sp|Q8VDI9|ALG9_MOUSE	5e-25	50.98	102	alpha- -mannosyltransferase alg9	gi|327286176|ref|XP_003227807.1|PREDICTED: alpha-1,2-mannosyltransferase ALG9-like [Anolis carolinensis]	4.32192e-20	71
Locus_18484_Transcrip	243	0	0	0	0	0	0	2.4.1.-	Alpha-13-mannosyltransferase ALG2	Yeast	sp|Q6FJJ9|ALG2_CANGA	3.6	41.18	34	#N/A	#N/A	#N/A	#N/A
Locus_12737_Transcrip	850	GO:0004867	0	0	0	0	0		Alpha-1-antiproteinase 2	Horse	sp|P38029|A1AT2_HORSE	6e-10	36.96	92	serine proteinase inhibitor	gi|226342884|ref|NP_001139704.1|serine protease inhibitor 11 [Bombyx mori] >gi|195972026|gb|ACG61175.1| serpin-11 [Bombyx mori]	1.27833e-32	81
Locus_25721_Transcrip	273	GO:0004867	0	0	0	0	0		Alpha-1-antiproteinase 2	Horse	sp|P38029|A1AT2_HORSE	2e-06	45.45	66	alpha-1-antitrypsin	gi|112983872|ref|NP_001036857.1|serine protease inhibitor 12 [Bombyx mori] >gi|13359088|dbj|BAB33293.1| Serpin-like protein (SEP-LP) [Bombyx mori]	3.97942e-24	90
Locus_13863_Transcrip	474	GO:0004867	0	0	0	0	0		Alpha-1-antitrypsin homolog	Common carp	sp|P32759|A1AT_CYPCA	2e-14	35.59	118	serine protease serpin	gi|4090872|gb|AAD09285.1|putative serpin [Hyphantria cunea] >gi|5163416|gb|AAD40672.1| serpin [Hyphantria cunea]	1.32848e-59	91
Locus_26892_Transcrip	201	0	0	0	0	0	0		Alpha-2C adrenergic receptor	Rat	sp|P22086|ADA2C_RAT	1.2	58.33	24	#N/A	#N/A	#N/A	#N/A
Locus_3167_Transcrip	295	0	0	0	0	0	0		Alpha-2-HS-glycoprotein	Rat	sp|P24090|FETUA_RAT	0.56	41.67	36	#N/A	#N/A	#N/A	#N/A
Locus_1373_Transcrip	1464	GO:0005783	GO:0008201	GO:0050750	0	0	0		Alpha-2-macroglobulin receptor-associated protein	Mouse	sp|P55302|AMRP_MOUSE	8e-39	34.11	343	alpha-2-macroglobulin receptor-associated protein	gi|270002092|gb|EEZ98539.1|hypothetical protein TcasGA2_TC001043 [Tribolium castaneum]	3.53976e-129	70
Locus_12336_Transcrip	252	0	0	0	0	0	K05699		Alpha-actinin sarcomeric	Fruit fly	sp|P18091|ACTN_DROME	4e-16	79.03	62	alpha isoform a	gi|195347793|ref|XP_002040436.1|GM18928 [Drosophila sechellia] >gi|194121864|gb|EDW43907.1| GM18928 [Drosophila sechellia]	2.76168e-18	83
Locus_21435_Transcrip	875	GO:0005515	0	0	0	0	0		Alpha-actinin sarcomeric	Fruit fly	sp|P18091|ACTN_DROME	1e-156	86.56	320	alpha isoform a	gi|347966029|ref|XP_003435852.1|AGAP001497-PC [Anopheles gambiae str. PEST] >gi|333470242|gb|EGK97561.1| AGAP001497-PC [Anopheles gambiae str. PEST]	3.21643e-161	98
Locus_22893_Transcrip	345	GO:0005515	0	0	0	0	0		Alpha-actinin sarcomeric	Fruit fly	sp|P18091|ACTN_DROME	1e-56	90.35	114	alpha isoform a	gi|91080533|ref|XP_972324.1|PREDICTED: similar to alpha actinin CG4376-PB [Tribolium castaneum]	4.08719e-21	95
Locus_952_Transcrip	1070	0	0	0	0	0	0		Alpha-actinin sarcomeric	Fruit fly	sp|P18091|ACTN_DROME	0.0002	79.49	39	#N/A	#N/A	#N/A	#N/A
Locus_12381_Transcrip	597	GO:0005515	0	0	0	0	0		Alpha-actinin sarcomeric	Fruit fly	sp|P18091|ACTN_DROME	5e-99	90.4	198	alpha- sarcomeric	gi|345489875|ref|XP_003426252.1|PREDICTED: LOW QUALITY PROTEIN: alpha-actinin, sarcomeric-like [Nasonia vitripennis]	6.44663e-86	96
Locus_24836_Transcrip	310	0	0	0	0	0	0		Alpha-agglutinin	Baker's yeast	sp|P20840|SAG1_YEAST	4.7	30	80	#N/A	#N/A	#N/A	#N/A
Locus_12243_Transcrip	268	0	0	0	0	0	0	3.2.1.1	Alpha-amylase-related protein	Fruit fly	sp|O18420|AMYR_DROSU	6.2	26.51	83	transposable element tc3 transposase	gi|307172808|gb|EFN64048.1|hypothetical protein EAG_09261 [Camponotus floridanus]	2.10497e-22	60
78392	364	0	0	0	0	0	0		Alpha-catulin	Sumatran orangutan	sp|Q5RC06|CTNL1_PONAB	3.6	41.67	36	#N/A	#N/A	#N/A	#N/A
Locus_7277_Transcrip	1517	GO:0006412	0	0	0	0	0		Alpha-centractin	Rat	sp|P85515|ACTZ_RAT	0	82.71	376	arp1 actin-related protein 1 homolog centractin alpha	gi|114053021|ref|NP_001040336.1|ARP1 actin-related protein 1-like protein A [Bombyx mori] >gi|95102550|gb|ABF51213.1| ARP1 actin-related protein 1-like protein A [Bombyx mori]	0	97
Locus_7563_Transcrip	485	0	0	0	0	0	0		Alpha-defensin-related sequence 1	Mouse	sp|P17533|DFAR1_MOUSE	0.82	30.77	52	#N/A	#N/A	#N/A	#N/A
Locus_619_Transcrip	2104	0	0	0	0	0	0		Alpha-endosulfine	Western clawed frog	sp|Q6NVR1|ENSA_XENTR	5e-10	50.63	79	isoform a	gi|195129017|ref|XP_002008955.1|GI13773 [Drosophila mojavensis] >gi|193920564|gb|EDW19431.1| GI13773 [Drosophila mojavensis]	3.01489e-11	86
Locus_29385_Transcrip	228	0	0	0	0	0	0	3.6.3.48	Alpha-factor-transporting ATPase	Yeast	sp|P53706|HST6_CANAL	1.6	39.02	41	#N/A	#N/A	#N/A	#N/A
Locus_24588_Transcrip	201	0	0	0	0	0	0	3.2.1.22	Alpha-galactosidase A	Pseudomonas fluorescens subsp. cellulosa	sp|B3PGJ1|AGAL_CELJU	4.7	80	15	#N/A	#N/A	#N/A	#N/A
103671	336	0	0	0	0	0	0	2.7.9.4	Alpha-glucan water dikinase 1 chloroplastic	Mouse-ear cress	sp|Q9SAC6|GWD1_ARATH	4.7	26.98	63	#N/A	#N/A	#N/A	#N/A
Locus_23712_Transcrip	365	0	0	0	0	0	0	3.2.1.2	Alpha-glucosidase	Fission yeast	sp|Q9P6J3|MALT_SCHPO	8	41.38	29	#N/A	#N/A	#N/A	#N/A
Locus_16956_Transcrip	442	0	0	0	0	0	0		Alpha-latrocrustotoxin-Lt1a	Mediterranean black widow spider	sp|Q9XZC0|LCTA_LATTR	6.9	30.23	43	#N/A	#N/A	#N/A	#N/A
Locus_27575_Transcrip	245	0	0	0	0	0	0	3.2.1.51	Alpha-L-fucosidase	Slime mold	sp|P10901|FUCO_DICDI	2.1	45.83	24	#N/A	#N/A	#N/A	#N/A
Locus_7950_Transcrip	517	0	0	0	0	0	0	3.2.1.76	Alpha-L-iduronidase	Mouse	sp|P48441|IDUA_MOUSE	8.3	37.5	32	#N/A	#N/A	#N/A	#N/A
Locus_10167_Transcrip	1229	0	0	0	0	0	0	3.2.1.76	Alpha-L-iduronidase	Mouse	sp|P48441|IDUA_MOUSE	4.3	38.71	31	#N/A	#N/A	#N/A	#N/A
Locus_12998_Transcrip	1381	GO:0006013	GO:0015923	0	0	0	K01231	3.2.1.114	Alpha-mannosidase 2	Fruit fly	sp|Q24451|MAN2_DROME	6e-68	35.67	471	alpha-mannosidase 2	gi|158298298|ref|XP_318477.4|AGAP004020-PA [Anopheles gambiae str. PEST] >gi|157014457|gb|EAA13579.5| AGAP004020-PA [Anopheles gambiae str. PEST]	1.09014e-71	55
Locus_4508_Transcrip	1916	GO:0004559	GO:0005975	0	0	0	K01191	3.2.1.114	Alpha-mannosidase 2	Fruit fly	sp|Q24451|MAN2_DROME	1e-155	47.76	559	alpha-mannosidase 2	gi|91086213|ref|XP_972030.1|PREDICTED: similar to mannosidase alpha class 2a [Tribolium castaneum] >gi|270009868|gb|EFA06316.1| hypothetical protein TcasGA2_TC009186 [Tribolium castaneum]	0	71
Locus_6746_Transcrip	1677	GO:0004559	GO:0005975	0	0	0	0	3.2.1.114	Alpha-mannosidase 2	Mouse	sp|P27046|MA2A1_MOUSE	4e-109	40.67	541	mannosidase alpha class 2a	gi|2245568|gb|AAB62719.1|alpha-mannosidase II [Spodoptera frugiperda]	0	94
Locus_7175_Transcrip	2667	GO:0006013	GO:0015923	0	0	0	0	3.2.1.114	Alpha-mannosidase 2	Mouse	sp|P27046|MA2A1_MOUSE	4e-52	29.01	555	mannosidase alpha class 2a	gi|2245568|gb|AAB62719.1|alpha-mannosidase II [Spodoptera frugiperda]	0	94
Locus_3513_Transcrip	1227	0	0	0	0	0	0	3.2.1.114	Alpha-mannosidase 2x	Human	sp|P49641|MA2A2_HUMAN	0.39	32.26	93	#N/A	#N/A	#N/A	#N/A
Locus_17655_Transcrip	965	0	0	0	0	0	K01796	3.2.1.24	Alpha-mannosidase D	Slime mold	sp|Q54YC4|MAND_DICDI	0.8	20.18	114	lysyl oxidase-like protein 4	gi|345495516|ref|XP_001603928.2|PREDICTED: hypothetical protein LOC100120269 [Nasonia vitripennis]	9.50624e-95	68
Locus_1636_Transcrip	2800	GO:0003824	GO:0008152	0	0	0	0	5.1.99.4	Alpha-methylacyl-CoA racemase	Mouse	sp|O09174|AMACR_MOUSE	4e-106	51.5	367	alpha-methylacyl- racemase	gi|321475345|gb|EFX86308.1|hypothetical protein DAPPUDRAFT_308522 [Daphnia pulex]	1.35743e-114	69
Locus_14725_Transcrip	547	0	0	0	0	0	0	3.2.1.49	Alpha-N-acetylgalactosaminidase	Chicken	sp|Q90744|NAGAB_CHICK	5e-14	52.05	73	alpha-N-acetylgalactosaminidase [Bombyx mori]	gi|114051916|ref|NP_001040191.1|alpha-N-acetylgalactosaminidase [Bombyx mori] >gi|87248331|gb|ABD36218.1| alpha-N-acetylgalactosaminidase [Bombyx mori]	7.68099e-24	90
Locus_17594_Transcrip	457	0	0	0	0	0	0	3.2.1.49	Alpha-N-acetylgalactosaminidase	Chicken	sp|Q90744|NAGAB_CHICK	1e-17	41.01	139	alpha-galactosidase alpha-n-acetylgalactosaminidase	gi|114051916|ref|NP_001040191.1|alpha-N-acetylgalactosaminidase [Bombyx mori] >gi|87248331|gb|ABD36218.1| alpha-N-acetylgalactosaminidase [Bombyx mori]	1.16086e-19	69
Locus_19812_Transcrip	411	GO:0004553	GO:0005975	0	0	0	0	3.2.1.49	Alpha-N-acetylgalactosaminidase	Chicken	sp|Q90744|NAGAB_CHICK	9e-41	53.62	138	alpha-galactosidase alpha-n-acetylgalactosaminidase	gi|114051916|ref|NP_001040191.1|alpha-N-acetylgalactosaminidase [Bombyx mori] >gi|87248331|gb|ABD36218.1| alpha-N-acetylgalactosaminidase [Bombyx mori]	1.07797e-78	91
Locus_21175_Transcrip	362	0	0	0	0	0	0	3.2.1.49	Alpha-N-acetylgalactosaminidase	Human	sp|P17050|NAGAB_HUMAN	0.039	37.1	62	isoform a	gi|114051916|ref|NP_001040191.1|alpha-N-acetylgalactosaminidase [Bombyx mori] >gi|87248331|gb|ABD36218.1| alpha-N-acetylgalactosaminidase [Bombyx mori]	3.20052e-22	70
Locus_25316_Transcrip	297	GO:0004553	GO:0005975	0	0	0	K01204	3.2.1.49	Alpha-N-acetylgalactosaminidase	Chicken	sp|Q90744|NAGAB_CHICK	2e-23	49.45	91	nagab_chick ame: full=alpha-n-acetylgalactosaminidase ame: full=alpha-galactosidase b	gi|198475823|ref|XP_002132504.1|GA27712 [Drosophila pseudoobscura pseudoobscura] >gi|198137975|gb|EDY69906.1| GA27712 [Drosophila pseudoobscura pseudoobscura]	9.50261e-28	71
Locus_309_Transcrip	1705	GO:0004553	GO:0005975	0	0	0	0	3.2.1.49	Alpha-N-acetylgalactosaminidase	Chicken	sp|Q90744|NAGAB_CHICK	4e-123	56.04	389	alpha-galactosidase alpha-n-acetylgalactosaminidase	gi|156551900|ref|XP_001606799.1|PREDICTED: alpha-N-acetylgalactosaminidase-like [Nasonia vitripennis]	0	89
Locus_19271_Transcrip	351	0	0	0	0	0	0	2.4.99.3	Alpha-N-acetylgalactosaminide alpha-26-sialyltransferase 1	Mouse	sp|Q9QZ39|SIA7A_MOUSE	3.6	40.62	32	#N/A	#N/A	#N/A	#N/A
Locus_11142_Transcrip	686	0	0	0	0	0	0	2.4.99.7	Alpha-N-acetyl-neuraminyl-23-beta-galactosyl-13-N-acetyl-galactosaminide alpha-26-sialyltransferase	Mouse	sp|Q9R2B6|SIA7D_MOUSE	8.7	38.1	42	#N/A	#N/A	#N/A	#N/A
Locus_5487_Transcrip	383	0	0	0	0	0	0	3.2.1.55	Alpha-N-arabinofuranosidase C	Aspergillus nidulans	sp|Q5BDV3|ABFC_EMENI	0.96	30.36	56	#N/A	#N/A	#N/A	#N/A
Locus_1087_Transcrip	1375	0	0	0	0	0	0	2.7.11.-	Alpha-protein kinase 1	Slime mold	sp|Q54DK4|AK1_DICDI	0.002	28.35	127	#N/A	#N/A	#N/A	#N/A
Locus_25793_Transcrip	420	0	0	0	0	0	0		Alpha-tectorin	Chicken	sp|Q9YH85|TECTA_CHICK	2.1	29.41	85	gag-pol polyprotein	gi|189242367|ref|XP_001807263.1|PREDICTED: similar to gag-pol polyprotein [Tribolium castaneum]	4.92413e-07	54
Locus_13735_Transcrip	594	0	0	0	0	0	0		Alpha-tocopherol transfer protein	Mouse	sp|Q8BWP5|TTPA_MOUSE	0.003	30	70	cg3823 cg3823-pa	gi|91077074|ref|XP_969460.1|PREDICTED: similar to CG3823 CG3823-PA [Tribolium castaneum] >gi|270001735|gb|EEZ98182.1| hypothetical protein TcasGA2_TC000611 [Tribolium castaneum]	1.25361e-17	68
Locus_1388_Transcrip	1553	0	0	0	0	0	0		Alpha-tocopherol transfer protein-like	Sumatran orangutan	sp|Q5RFR0|TTPAL_PONAB	2e-32	34.84	221	cral trio domain-containing protein	gi|158288175|ref|XP_310039.4|AGAP009364-PA [Anopheles gambiae str. PEST] >gi|157019254|gb|EAA05796.4| AGAP009364-PA [Anopheles gambiae str. PEST]	1.32998e-95	72
Locus_23377_Transcrip	354	0	0	0	0	0	0		Alpha-tocopherol transfer protein-like	Sumatran orangutan	sp|Q5RFR0|TTPAL_PONAB	2e-05	40.74	81	retinaldehyde binding protein 1	gi|170029318|ref|XP_001842540.1|cellular retinaldehyde-binding protein [Culex quinquefasciatus] >gi|167881643|gb|EDS45026.1| cellular retinaldehyde-binding protein [Culex quinquefasciatus]	4.4586e-13	60
Locus_18384_Transcrip	271	0	0	0	0	0	0		Alpha-tocopherol transfer protein-like	Sumatran orangutan	sp|Q5RFR0|TTPAL_PONAB	0.05	32.39	71	alpha-tocopherol transfer	gi|239791236|dbj|BAH72112.1|ACYPI002017 [Acyrthosiphon pisum]	3.71938e-15	67
Locus_29245_Transcrip	280	GO:0005215	GO:0005622	GO:0006810	0	0	0		Alpha-tocopherol transfer protein-like	Sumatran orangutan	sp|Q5RFR0|TTPAL_PONAB	1e-11	37.18	78	cg3823 cg3823-pa	gi|195397111|ref|XP_002057172.1|GJ16499 [Drosophila virilis] >gi|194146939|gb|EDW62658.1| GJ16499 [Drosophila virilis]	4.23501e-30	75
Locus_5617_Transcrip	1618	0	0	0	0	0	0		Alpha-tocopherol transfer protein-like	Sumatran orangutan	sp|Q5RFR0|TTPAL_PONAB	4e-25	30.71	267	cral trio domain-containing protein	gi|114051590|ref|NP_001040355.1|cellular retinaldehyde-binding protein [Bombyx mori] >gi|95102616|gb|ABF51246.1| cellular retinaldehyde-binding protein [Bombyx mori]	1.47993e-139	82
Locus_19024_Transcrip	288	0	0	0	0	0	0	2.3.1.18	Alpha-tubulin N-acetyltransferase 1	Fruit fly	sp|Q9VSY4|ATAT1_DROME	0.084	32.14	56	upf0635 protein	gi|332025623|gb|EGI65785.1|UPF0635 protein [Acromyrmex echinatior]	0.000737768	62
101868	860	0	0	0	0	0	0	2.7.1.1	Alpha-type platelet-derived growth factor receptor	Chicken	sp|Q9PUF6|PGFRA_CHICK	8e-15	29.82	275	alpha-type platelet-derived growth factor receptor-like	gi|326919182|ref|XP_003205861.1|PREDICTED: alpha-type platelet-derived growth factor receptor-like [Meleagris gallopavo]	1.39848e-14	45
109399	574	0	0	0	0	0	0	2.7.1.1	Alpha-type platelet-derived growth factor receptor	Chicken	sp|Q9PUF6|PGFRA_CHICK	0.017	33.04	112	#N/A	#N/A	#N/A	#N/A
Locus_15212_Transcrip	230	0	0	0	0	0	0	2.7.1.1	Alpha-type platelet-derived growth factor receptor	Human	sp|P16234|PGFRA_HUMAN	2.8	35.29	34	#N/A	#N/A	#N/A	#N/A
Locus_1858_Transcrip	3637	GO:0004553	GO:0005975	0	0	0	K04575	3.2.1.-	Alpha-xylosidase	Sulfolobus solfataricus	sp|Q9P999|XYLS_SULSO	1e-38	26.4	697	lpxtg-motif protein cell wall anchor domain protein	gi|307269420|ref|ZP_07550763.1|LPXTG-motif protein cell wall anchor domain protein [Enterococcus faecalis TX4248] >gi|306514259|gb|EFM82831.1| LPXTG-motif protein cell wall anchor domain protein [Enterococcus faecalis TX4248]	0	72
Locus_12664_Transcrip	1023	GO:0008408	0	0	0	0	0		Alsin	Chimpanzee	sp|Q5BIW4|ALS2_PANTR	3e-45	51.81	166	alsin	gi|340719103|ref|XP_003397996.1|PREDICTED: LOW QUALITY PROTEIN: alsin-like [Bombus terrestris]	2.28124e-50	83
Locus_12665_Transcrip	242	0	0	0	0	0	0		Alsin	Rat	sp|P0C5Y8|ALS2_RAT	1e-12	45.88	85	low quality protein: alsin-like	gi|328790514|ref|XP_396645.4|PREDICTED: alsin-like [Apis mellifera]	1.77029e-20	72
Locus_13467_Transcrip	840	0	0	0	0	0	0		Alsin	Mouse	sp|Q920R0|ALS2_MOUSE	8e-12	20.76	289	loc495281 protein	gi|322783024|gb|EFZ10736.1|hypothetical protein SINV_13488 [Solenopsis invicta]	6.33209e-54	58
Locus_14400_Transcrip	389	0	0	0	0	0	K04575		Alsin	Mouse	sp|Q920R0|ALS2_MOUSE	0.002	30	120	low quality protein: alsin-like	gi|307194211|gb|EFN76628.1|Alsin [Harpegnathos saltator]	1.50997e-16	58
Locus_17838_Transcrip	335	0	0	0	0	0	0		Alsin	Rat	sp|P0C5Y8|ALS2_RAT	4e-22	46.24	93	tpa_inf: alsin	gi|345497730|ref|XP_001601393.2|PREDICTED: alsin-like [Nasonia vitripennis]	6.74313e-45	85
Locus_18344_Transcrip	356	0	0	0	0	0	0		Alsin	Chimpanzee	sp|Q5BIW4|ALS2_PANTR	0.039	43.18	44	#N/A	#N/A	#N/A	#N/A
Locus_19848_Transcrip	352	0	0	0	0	0	0		Alsin	Mouse	sp|Q920R0|ALS2_MOUSE	2e-15	38.46	117	alsin isoform 1	gi|332024977|gb|EGI65164.1|Alsin [Acromyrmex echinatior]	3.78857e-29	68
Locus_4310_Transcrip	211	0	0	0	0	0	K04575		Alsin	Chimpanzee	sp|Q5BIW4|ALS2_PANTR	1e-12	51.47	68	low quality protein: alsin-like	gi|340719103|ref|XP_003397996.1|PREDICTED: LOW QUALITY PROTEIN: alsin-like [Bombus terrestris]	1.31244e-36	97
Locus_5500_Transcrip	353	0	0	0	0	0	0		Alsin	Mouse	sp|Q920R0|ALS2_MOUSE	3e-18	38.58	127	alsin	gi|307167933|gb|EFN61307.1|Alsin [Camponotus floridanus]	2.38555e-23	69
Locus_27243_Transcrip	280	0	0	0	0	0	0		Alstrom syndrome protein 1	Human	sp|Q8TCU4|ALMS1_HUMAN	0.94	42.86	35	#N/A	#N/A	#N/A	#N/A
Locus_27656_Transcrip	326	0	0	0	0	0	0		Altered inheritance of mitochondria protein 21	Yeast	sp|C4XXB1|AIM21_CLAL4	0.25	26.25	80	#N/A	#N/A	#N/A	#N/A
Locus_9686_Transcrip	390	0	0	0	0	0	0		Altered inheritance of mitochondria protein 21	Yeast	sp|Q6CQX5|AIM21_KLULA	0.32	35.38	65	#N/A	#N/A	#N/A	#N/A
4827	703	0	0	0	0	0	0		Altered inheritance of mitochondria protein 24 mitochondrial	Kluyveromyces polysporus	sp|A7TM98|AIM24_VANPO	5.3	34.78	46	#N/A	#N/A	#N/A	#N/A
Locus_20497_Transcrip	380	0	0	0	0	0	K00764		Amelogenin X isoform	Rat	sp|P63278|AMELX_RAT	3.6	44.12	34	#N/A	#N/A	#N/A	#N/A
Locus_1590_Transcrip	3216	GO:0004044	GO:0009113	0	0	0	0	2.4.2.14	Amidophosphoribosyltransferase	Fruit fly	sp|Q27601|PUR1_DROME	0	74.76	515	amidophosphoribosyltransferase	gi|332027115|gb|EGI67211.1|Amidophosphoribosyltransferase [Acromyrmex echinatior]	0	84
Locus_10483_Transcrip	634	0	0	0	0	0	0		Amiloride-sensitive sodium channel subunit gamma	Human	sp|P51170|SCNNG_HUMAN	7.4	30.16	63	#N/A	#N/A	#N/A	#N/A
Locus_3837_Transcrip	2080	0	0	0	0	0	K15437	5.1.1.-	Amino-acid racemase	Streptococcus faecalis	sp|Q93A44|VANTE_ENTFA	2.8	26.25	80	pyrazinamidase nicotinamidase	gi|270014887|gb|EFA11335.1|hypothetical protein TcasGA2_TC010874 [Tribolium castaneum]	7.68914e-16	88
Locus_1581_Transcrip	1069	GO:0000049	0	0	0	0	0		Aminoacyl tRNA synthase complex-interacting multifunctional protein 1	Chinese hamster	sp|O54873|AIMP1_CRIGR	7e-59	61.54	169	endothelial-monocyte activating polypeptide ii	gi|114053109|ref|NP_001040121.1|endothelial-monocyte activating polypeptide II [Bombyx mori] >gi|87248121|gb|ABD36113.1| endothelial-monocyte activating polypeptide II [Bombyx mori]	8.04591e-90	90
38658	238	0	0	0	0	0	0	3.5.1.14	Aminoacylase-1	Pig	sp|P37111|ACY1_PIG	3e-17	50.65	77	aminoacylase	gi|322800154|gb|EFZ21239.1|hypothetical protein SINV_00964 [Solenopsis invicta]	1.36797e-29	78
50116	227	0	0	0	0	0	0	3.5.1.14	Aminoacylase-1	Slime mold	sp|Q55DP8|ACY1_DICDI	3e-19	59.21	76	n-acyl-l-amino-acid amidohydrolase	gi|114052174|ref|NP_001040228.1|aminoacylase [Bombyx mori] >gi|87248447|gb|ABD36276.1| aminoacylase [Bombyx mori]	1.03913e-35	90
86446	223	0	0	0	0	0	0	3.5.1.14	Aminoacylase-1	Pig	sp|P37111|ACY1_PIG	5e-18	55.41	74	cg6465 cg6465-pa	gi|91090496|ref|XP_969212.1|PREDICTED: similar to aminoacylase, putative [Tribolium castaneum] >gi|270013867|gb|EFA10315.1| hypothetical protein TcasGA2_TC012531 [Tribolium castaneum]	2.046e-34	89
Locus_21082_Transcrip	315	GO:0016787	0	0	0	0	K14677	3.5.1.14	Aminoacylase-1	Pig	sp|P37111|ACY1_PIG	9e-20	42.42	99	cg6465 cg6465-pa	gi|322800154|gb|EFZ21239.1|hypothetical protein SINV_00964 [Solenopsis invicta]	1.27438e-31	72
Locus_22844_Transcrip	363	GO:0016787	0	0	0	0	0	3.5.1.14	Aminoacylase-1	Mouse	sp|Q99JW2|ACY1_MOUSE	1e-20	43.86	114	PREDICTED: aminoacylase-1-like [Bombus terrestris]	gi|340726792|ref|XP_003401737.1|PREDICTED: aminoacylase-1-like [Bombus terrestris]	7.71088e-40	83
Locus_22843_Transcrip	215	GO:0008152	GO:0016787	0	0	0	0	3.5.1.14	Aminoacylase-1	Mouse	sp|Q99JW2|ACY1_MOUSE	5e-20	64.71	68	n-acyl-l-amino-acid amidohydrolase	gi|156542554|ref|XP_001599353.1|PREDICTED: aminoacylase-1-like [Nasonia vitripennis]	7.2162e-29	87
113144	346	0	0	0	0	0	0	2.3.2.-	Aminoacyltransferase femA	Staphylococcus aureus (strain MW2)	sp|P0A0A4|FEMA_STAAW	1.2	31.58	57	#N/A	#N/A	#N/A	#N/A
Locus_22010_Transcrip	623	GO:0006508	0	0	0	0	0	3.4.11.-	Aminopeptidase 1	Fission yeast	sp|Q9USX1|APE1_SCHPO	7e-46	44.55	202	protease m1 zinc metalloprotease	gi|270002889|gb|EEZ99336.1|aminopeptidase N-like protein [Tribolium castaneum]	2.18843e-55	69
102002	423	0	0	0	0	0	0	3.4.22.4	Aminopeptidase C	Lactobacillus suntoryeus	sp|Q10744|PEPC_LACHE	0.94	41.18	34	truncated cytochrome p450	gi|149393001|gb|ABR26563.1|truncated cytochrome P450 [Helicoverpa zea] >gi|149393003|gb|ABR26564.1| truncated cytochrome P450 [Helicoverpa zea]	4.72375e-17	100
Locus_25015_Transcrip	389	GO:0006508	0	0	0	0	0	3.4.11.2	Aminopeptidase N	Pig	sp|P15145|AMPN_PIG	3e-10	28.91	128	protease m1 zinc metalloprotease	gi|242016955|ref|XP_002428960.1|Aminopeptidase N precursor, putative [Pediculus humanus corporis] >gi|212513789|gb|EEB16222.1| Aminopeptidase N precursor, putative [Pediculus humanus corporis]	1.59162e-19	58
Locus_9060_Transcrip	1623	GO:0006508	0	0	0	0	0	3.4.11.2	Aminopeptidase N	Bovine	sp|P79098|AMPN_BOVIN	5e-07	25.23	111	aminopeptidase n-like	gi|242016955|ref|XP_002428960.1|Aminopeptidase N precursor, putative [Pediculus humanus corporis] >gi|212513789|gb|EEB16222.1| Aminopeptidase N precursor, putative [Pediculus humanus corporis]	9.07921e-15	63
Locus_19568_Transcrip	428	0	0	0	0	0	0	3.4.11.-	Aminopeptidase Q	Mouse	sp|Q2KHK3|AMPQ_MOUSE	1.7	32.35	68	#N/A	#N/A	#N/A	#N/A
96196	322	0	0	0	0	0	0		Ammonium transporter 1	Slime mold	sp|Q9BLG4|AMT1_DICDI	1.6	35.14	37	#N/A	#N/A	#N/A	#N/A
Locus_8967_Transcrip	399	0	0	0	0	0	0		Ammonium transporter 1 member 2	Mouse-ear cress	sp|Q9ZPJ8|AMT12_ARATH	7.9	50	32	#N/A	#N/A	#N/A	#N/A
Locus_7206_Transcrip	748	0	0	0	0	0	0		Ammonium transporter Rh type B	Rat	sp|Q68FT6|RHBG_RAT	2.7	28.57	42	PREDICTED: hypothetical protein [Saccoglossus kowalevskii]	gi|291238382|ref|XP_002739109.1|PREDICTED: hypothetical protein [Saccoglossus kowalevskii]	2.41976e-09	50
Locus_12589_Transcrip	524	0	0	0	0	0	0		Ammonium transporter Rh type B-B	African clawed frog	sp|Q6DCG4|RHBGB_XENLA	2.9	39.47	38	#N/A	#N/A	#N/A	#N/A
Locus_15321_Transcrip	1274	0	0	0	0	0	0	3.5.4.6	AMP deaminase	Mouse-ear cress	sp|O80452|AMPD_ARATH	1.2	43.59	39	#N/A	#N/A	#N/A	#N/A
Locus_3834_Transcrip	402	0	0	0	0	0	K01490	3.5.4.6	AMP deaminase	Fission yeast	sp|P50998|AMPD_SCHPO	0.42	38	50	#N/A	#N/A	#N/A	#N/A
Locus_3044_Transcrip	3625	GO:0009168	GO:0019239	GO:0016020	0	0	0	3.5.4.6	AMP deaminase 2	Human	sp|Q01433|AMPD2_HUMAN	0	63.75	651	amp deaminase 2-like isoform 2	gi|340727259|ref|XP_003401965.1|PREDICTED: AMP deaminase 2-like isoform 1 [Bombus terrestris]	0	86
Locus_29668_Transcrip	234	GO:0009168	GO:0019239	GO:0016820	0	0	0	3.5.4.6	AMP deaminase 2	Rat	sp|Q02356|AMPD2_RAT	9e-34	85.71	77	ampd2 protein	gi|22267966|gb|AAH16662.2|Ampd2 protein [Mus musculus]	4.69354e-31	92
Locus_12999_Transcrip	374	GO:0005515	GO:0005737	0	0	0	K12562		Amphiphysin	Chicken	sp|P50478|AMPH_CHICK	2e-16	49.4	83	amphiphysin-like isoform 2	gi|158292506|ref|XP_001688482.1|AGAP005076-PB [Anopheles gambiae str. PEST] >gi|158292508|ref|XP_001688483.1| AGAP005076-PC [Anopheles gambiae str. PEST] >gi|157017024|gb|EDO64065.1| AGAP005076-PB [Anopheles gambiae str. PEST] >gi|157017025|gb|EDO64066.1| AGAP005076-PC [Anopheles gambiae str. PEST]	2.08847e-39	92
Locus_21513_Transcrip	398	GO:0005515	GO:0005737	0	0	0	0		Amphiphysin	Chicken	sp|P50478|AMPH_CHICK	8e-16	41.18	102	bridging integrator	gi|157126408|ref|XP_001660881.1|bridging integrator [Aedes aegypti] >gi|108873284|gb|EAT37509.1| bridging integrator [Aedes aegypti]	1.28441e-36	91
Locus_11954_Transcrip	876	0	0	0	0	0	0		Amphoterin-induced protein 2	Rat	sp|Q7TNJ4|AMGO2_RAT	4.5	40.48	42	#N/A	#N/A	#N/A	#N/A
86861	243	0	0	0	0	0	0		Amyloid beta A4 precursor protein-binding family B member 1-interacting protein	Chicken	sp|Q5ZL23|AB1IP_CHICK	0.55	27.14	70	#N/A	#N/A	#N/A	#N/A
Locus_17548_Transcrip	308	0	0	0	0	0	0		Amyloid beta A4 precursor protein-binding family B member 1-interacting protein	Zebrafish	sp|Q6PFT9|AB1IP_DANRE	6e-09	56	50	growth factor receptor-bound protein	gi|189237977|ref|XP_001812179.1|PREDICTED: similar to growth factor receptor-bound protein [Tribolium castaneum]	2.93953e-17	78
35883	389	0	0	0	0	0	0		Amyloid beta A4 precursor protein-binding family B member 2	Human	sp|Q92870|APBB2_HUMAN	2e-06	38.67	75	amyloid beta a4 precursor protein-binding family b member 2	gi|328789665|ref|XP_394328.4|PREDICTED: amyloid beta A4 precursor protein-binding family B member 2-like [Apis mellifera]	1.14949e-19	48
Locus_24819_Transcrip	265	0	0	0	0	0	0		Amyloid protein-binding protein 2	Rat	sp|A5HK05|APBP2_RAT	6e-11	37.8	82	amyloid protein-binding protein 2	gi|307177160|gb|EFN66393.1|Amyloid protein-binding protein 2 [Camponotus floridanus]	5.38526e-09	68
Locus_28652_Transcrip	328	0	0	0	0	0	0		Amyloid protein-binding protein 2	Rat	sp|A5HK05|APBP2_RAT	3e-41	75.23	109	amyloid protein-binding protein 2	gi|307191798|gb|EFN75236.1|Amyloid protein-binding protein 2 [Harpegnathos saltator]	4.32651e-54	90
Locus_22824_Transcrip	276	0	0	0	0	0	0		Amylovoran biosynthesis protein AmsF	Fire blight bacteria	sp|Q46636|AMSF_ERWAM	8	40.62	32	#N/A	#N/A	#N/A	#N/A
Locus_24179_Transcrip	442	0	0	0	0	0	0		AN1-type zinc finger and ubiquitin domain-containing protein 1	Human	sp|Q86XD8|ANUB1_HUMAN	2e-06	27.66	141	#N/A	#N/A	#N/A	#N/A
Locus_2718_Transcrip	1184	0	0	0	0	0	0		AN1-type zinc finger and ubiquitin domain-containing protein 1	Human	sp|Q86XD8|ANUB1_HUMAN	0.015	52.63	38	#N/A	#N/A	#N/A	#N/A
Locus_7730_Transcrip	660	0	0	0	0	0	0		AN1-type zinc finger and ubiquitin domain-containing protein 1	Human	sp|Q86XD8|ANUB1_HUMAN	2e-19	53.01	83	ubiquitin-like fusion protein	gi|170671962|ref|NP_001116289.1|hypothetical protein LOC100144290 [Xenopus (Silurana) tropicalis] >gi|165971463|gb|AAI58158.1| LOC100144290 protein [Xenopus (Silurana) tropicalis]	3.1251e-13	78
Locus_7259_Transcrip	1100	GO:0008270	0	0	0	0	0		AN1-type zinc finger protein 1	Human	sp|Q8TCF1|ZFAN1_HUMAN	2e-26	28.62	290	an1-type zinc finger protein 1	gi|189237657|ref|XP_001812177.1|PREDICTED: similar to predicted protein [Tribolium castaneum]	2.38775e-66	56
Locus_4697_Transcrip	987	GO:0008270	0	0	0	0	0		AN1-type zinc finger protein 2B	Mouse	sp|Q91X58|ZFN2B_MOUSE	1e-48	43.19	257	arsenite inducuble rna associated protein aip-1	gi|91080397|ref|XP_966803.1|PREDICTED: similar to zinc finger, AN1 type domain 2B [Tribolium castaneum] >gi|270005743|gb|EFA02191.1| hypothetical protein TcasGA2_TC007847 [Tribolium castaneum]	2.67362e-56	61
Locus_1912_Transcrip	1325	GO:0008270	0	0	0	0	0		AN1-type zinc finger protein 5	Mouse	sp|O88878|ZFAN5_MOUSE	3e-20	66.13	62	zinc finger protein	gi|345490399|ref|XP_001606981.2|PREDICTED: AN1-type zinc finger protein 6-like isoform 1 [Nasonia vitripennis]	1.64693e-18	95
Locus_2042_Transcrip	1230	GO:0003677	GO:0008270	0	0	0	0		AN1-type zinc finger protein 5	Mouse	sp|O88878|ZFAN5_MOUSE	4e-07	56.41	39	zinc finger protein	gi|195158487|ref|XP_002020117.1|GL13814 [Drosophila persimilis] >gi|194116886|gb|EDW38929.1| GL13814 [Drosophila persimilis]	1.06742e-16	97
101860	395	0	0	0	0	0	0		Anamorsin homolog	Plasmodium yoelii yoelii	sp|Q7RJY1|DRE2_PLAYO	0.065	37.7	61	#N/A	#N/A	#N/A	#N/A
Locus_1449_Transcrip	2722	0	0	0	0	0	0		Anamorsin homolog	Black-legged tick	sp|B7PP17|DRE2_IXOSC	1.3	21.39	187	transcription initiation factor tfiid subunit 3	gi|307171663|gb|EFN63415.1|Transcription initiation factor TFIID subunit 3 [Camponotus floridanus]	5.25417e-08	62
Locus_1972_Transcrip	1148	0	0	0	0	0	0		Anamorsin homolog	Yellowfever mosquito	sp|Q17L24|DRE2_AEDAE	9e-56	46.44	267	lethal 35bg	gi|157119465|ref|XP_001653395.1|anamorsin, putative [Aedes aegypti] >gi|122106997|sp|Q17L24.1|DRE2_AEDAE RecName: Full=Anamorsin homolog; AltName: Full=Fe-S cluster assembly protein DRE2 homolog >gi|108883178|gb|EAT47403.1| anamorsin, putative [Aedes aegypti]	5.3335e-40	60
102366	585	0	0	0	0	0	K03348		Anaphase-promoting complex subunit 1	Mouse	sp|P53995|APC1_MOUSE	2e-36	47.74	155	anaphase-promoting complex subunit 1	gi|91077392|ref|XP_975284.1|PREDICTED: similar to meiotic checkpoint regulator cut4 [Tribolium castaneum]	2.45063e-57	83
Locus_23100_Transcrip	420	0	0	0	0	0	0		Anaphase-promoting complex subunit 1	Human	sp|Q9H1A4|APC1_HUMAN	8e-45	58.99	139	meiotic checkpoint regulator cut4	gi|157104343|ref|XP_001648363.1|meiotic checkpoint regulator cut4 [Aedes aegypti] >gi|108880347|gb|EAT44572.1| meiotic checkpoint regulator cut4 [Aedes aegypti]	1.08683e-39	87
Locus_26230_Transcrip	716	0	0	0	0	0	0		Anaphase-promoting complex subunit 1	Mouse	sp|P53995|APC1_MOUSE	1e-27	32.27	220	anaphase-promoting complex subunit 1	gi|322802454|gb|EFZ22804.1|hypothetical protein SINV_80112 [Solenopsis invicta]	5.23367e-34	58
Locus_26817_Transcrip	477	0	0	0	0	0	0		Anaphase-promoting complex subunit 1	Human	sp|Q9H1A4|APC1_HUMAN	5e-18	36.42	151	anaphase-promoting complex subunit 1	gi|91077392|ref|XP_975284.1|PREDICTED: similar to meiotic checkpoint regulator cut4 [Tribolium castaneum]	4.30463e-12	57
Locus_27182_Transcrip	260	0	0	0	0	0	0		Anaphase-promoting complex subunit 1	Human	sp|Q9H1A4|APC1_HUMAN	4e-14	40.45	89	anaphase-promoting complex subunit 1	gi|328779926|ref|XP_001122449.2|PREDICTED: anaphase-promoting complex subunit 1 [Apis mellifera]	8.45107e-23	67
Locus_358_Transcrip	953	0	0	0	0	0	0		Anaphase-promoting complex subunit 1	Human	sp|Q9H1A4|APC1_HUMAN	7e-31	29.63	297	anaphase-promoting complex subunit 1	gi|340725930|ref|XP_003401317.1|PREDICTED: anaphase-promoting complex subunit 1-like isoform 1 [Bombus terrestris]	3.37352e-57	58
Locus_511_Transcrip	644	0	0	0	0	0	0		Anaphase-promoting complex subunit 1	Slime mold	sp|Q54NC6|APC1_DICDI	0.31	46.51	43	#N/A	#N/A	#N/A	#N/A
Locus_25904_Transcrip	786	0	0	0	0	0	K03348		Anaphase-promoting complex subunit 1	Slime mold	sp|Q54NC6|APC1_DICDI	0.069	25.25	198	PREDICTED: hypothetical protein [Tribolium castaneum]	gi|91087775|ref|XP_976468.1|PREDICTED: hypothetical protein [Tribolium castaneum] >gi|270010748|gb|EFA07196.1| hypothetical protein TcasGA2_TC010202 [Tribolium castaneum]	2.93568e-17	48
Locus_5284_Transcrip	1909	0	0	0	0	0	0		Anaphase-promoting complex subunit 1	Human	sp|Q9H1A4|APC1_HUMAN	3e-45	26.87	495	anaphase-promoting complex subunit 1	gi|340725932|ref|XP_003401318.1|PREDICTED: anaphase-promoting complex subunit 1-like isoform 2 [Bombus terrestris]	3.09849e-49	46
Locus_9501_Transcrip	432	0	0	0	0	0	K03240		Anaphase-promoting complex subunit 1	Slime mold	sp|Q54NC6|APC1_DICDI	8.6	27.45	51	#N/A	#N/A	#N/A	#N/A
Locus_573_Transcrip	2978	GO:0005680	GO:0030071	0	0	0	K03358		Anaphase-promoting complex subunit 10	Fruit fly	sp|Q9V831|APC10_DROME	3e-71	69.44	180	anaphase-promoting complex	gi|312385013|gb|EFR29607.1|hypothetical protein AND_01275 [Anopheles darlingi]	1.62739e-124	58
Locus_26763_Transcrip	412	0	0	0	0	0	0		Anaphase-promoting complex subunit 11	Sumatran orangutan	sp|Q5R8A2|APC11_PONAB	8e-40	77.78	81	anaphase promoting complex subunit 11	gi|114052204|ref|NP_001040231.1|anaphase promoting complex subunit 11 [Bombyx mori] >gi|87248457|gb|ABD36281.1| anaphase promoting complex subunit 11 [Bombyx mori]	5.52635e-54	100
Locus_16207_Transcrip	578	0	0	0	0	0	K03349		Anaphase-promoting complex subunit 2	Slime mold	sp|Q551S9|APC2_DICDI	0.95	26.89	119	#N/A	#N/A	#N/A	#N/A
Locus_2777_Transcrip	2424	GO:0006511	GO:0031461	0	0	0	0		Anaphase-promoting complex subunit 2	Human	sp|Q9UJX6|ANC2_HUMAN	8e-140	39.47	760	anaphase-promoting complex subunit 2	gi|340721920|ref|XP_003399361.1|PREDICTED: anaphase-promoting complex subunit 2-like [Bombus terrestris]	0	72
Locus_3108_Transcrip	2144	0	0	0	0	0	0		Anaphase-promoting complex subunit 2	Fission yeast	sp|Q874R3|APC2_SCHPO	8.5	33.93	56	#N/A	#N/A	#N/A	#N/A
Locus_16221_Transcrip	294	0	0	0	0	0	K03351		Anaphase-promoting complex subunit 3	Fission yeast	sp|P10505|APC3_SCHPO	6.2	28.05	82	#N/A	#N/A	#N/A	#N/A
Locus_12037_Transcrip	1413	0	0	0	0	0	0		Anaphase-promoting complex subunit 4	Human	sp|Q9UJX5|APC4_HUMAN	2e-58	34.1	434	anaphase-promoting complex subunit 4	gi|242017209|ref|XP_002429084.1|anaphase-promoting complex subunit, putative [Pediculus humanus corporis] >gi|212513948|gb|EEB16346.1| anaphase-promoting complex subunit, putative [Pediculus humanus corporis]	9.1386e-106	64
Locus_7504_Transcrip	1183	0	0	0	0	0	0		Anaphase-promoting complex subunit 4	Sumatran orangutan	sp|Q5RAQ5|APC4_PONAB	3e-22	26.61	357	anaphase-promoting complex subunit 4	gi|91094477|ref|XP_970702.1|PREDICTED: similar to anaphase promoting complex subunit 4 [Tribolium castaneum] >gi|270000742|gb|EEZ97189.1| hypothetical protein TcasGA2_TC004376 [Tribolium castaneum]	1.41147e-35	52
Locus_23373_Transcrip	361	0	0	0	0	0	0		Anaphase-promoting complex subunit 4	Slime mold	sp|Q54NI1|APC4_DICDI	3.6	39.29	28	#N/A	#N/A	#N/A	#N/A
Locus_13495_Transcrip	362	0	0	0	0	0	0		Anaphase-promoting complex subunit 5	Sumatran orangutan	sp|Q5RE52|APC5_PONAB	2e-13	39.8	98	anaphase-promoting complex subunit 5-like	gi|340716944|ref|XP_003396950.1|PREDICTED: anaphase-promoting complex subunit 5-like [Bombus terrestris]	1.70535e-15	57
Locus_13669_Transcrip	401	0	0	0	0	0	0		Anaphase-promoting complex subunit 5	Rat	sp|A1L1K3|APC5_RAT	2e-07	29.1	134	anaphase-promoting complex subunit 5	gi|115751595|ref|XP_792445.2|PREDICTED: similar to Anapc5 protein, partial [Strongylocentrotus purpuratus] >gi|115956415|ref|XP_001196812.1| PREDICTED: similar to Anapc5 protein, partial [Strongylocentrotus purpuratus]	9.65878e-13	53
Locus_18237_Transcrip	280	0	0	0	0	0	0		Anaphase-promoting complex subunit 5	Slime mold	sp|Q54VV5|APC5_DICDI	8	40	40	#N/A	#N/A	#N/A	#N/A
Locus_4516_Transcrip	793	0	0	0	0	0	K03352		Anaphase-promoting complex subunit 5	Baker's yeast	sp|Q08683|APC5_YEAST	2.2	45.24	42	#N/A	#N/A	#N/A	#N/A
Locus_8985_Transcrip	1149	0	0	0	0	0	0		Anaphase-promoting complex subunit 5	Sumatran orangutan	sp|Q5RE52|APC5_PONAB	3e-23	28.98	352	imaginal discs arrested	gi|312373652|gb|EFR21354.1|hypothetical protein AND_17158 [Anopheles darlingi]	3.28379e-35	54
Locus_20636_Transcrip	305	0	0	0	0	0	0		Anaphase-promoting complex subunit 6	Slime mold	sp|Q1ZXE6|CDC16_DICDI	2.1	50	26	#N/A	#N/A	#N/A	#N/A
Locus_18625_Transcrip	477	0	0	0	0	0	0		Anaphase-promoting complex subunit CDC16	Baker's yeast	sp|P09798|CDC16_YEAST	8.6	35.42	48	#N/A	#N/A	#N/A	#N/A
Locus_9809_Transcrip	584	GO:0055085	0	0	0	0	0		Anaphase-promoting complex subunit CDC26	Zebrafish	sp|Q68EK9|CDC26_DANRE	0.006	33.33	75	anaphase-promoting complex subunit	gi|270011709|gb|EFA08157.1|hypothetical protein TcasGA2_TC005777 [Tribolium castaneum]	6.68568e-05	59
Locus_24748_Transcrip	357	0	0	0	0	0	0		Anaphase-promoting complex subunit CDC27	Baker's yeast	sp|P38042|CDC27_YEAST	0.15	24.71	85	#N/A	#N/A	#N/A	#N/A
Locus_2675_Transcrip	1058	0	0	0	0	0	0		Anaphase-promoting complex subunit cdh1	Slime mold	sp|Q54KM3|CDH1_DICDI	1.6	27.12	118	#N/A	#N/A	#N/A	#N/A
Locus_3339_Transcrip	1555	GO:0005515	GO:0046961	0	0	0	0		Ancient ubiquitous protein 1	Rat	sp|A1L134|AUP1_RAT	2e-16	48.15	108	ancient ubiquitous protein 1	gi|156540746|ref|XP_001602032.1|PREDICTED: ancient ubiquitous protein 1-like [Nasonia vitripennis]	4.319e-08	71
Locus_9289_Transcrip	700	0	0	0	0	0	0		Ancient ubiquitous protein 1	African clawed frog	sp|B1H1N7|AUP1_XENLA	3e-08	30.07	153	ancient ubiquitous protein 1	gi|291244918|ref|XP_002742344.1|PREDICTED: hypothetical protein [Saccoglossus kowalevskii]	4.49308e-12	47
50920	735	0	0	0	0	0	0		Androgenic gland hormone	Common slater	sp|Q8I7X1|AGH_PORSC	2	37.78	45	isoform b	gi|170060638|ref|XP_001865890.1|conserved hypothetical protein [Culex quinquefasciatus] >gi|167879071|gb|EDS42454.1| conserved hypothetical protein [Culex quinquefasciatus]	9.44924e-22	47
Locus_2485_Transcrip	2643	GO:0016021	GO:0055085	0	0	0	0		Androgen-induced gene 1 protein	Mouse	sp|Q9D8B1|AIG1_MOUSE	1e-35	37.98	208	isoform b	gi|91088495|ref|XP_966863.1|PREDICTED: similar to CG3625 CG3625-PB isoform 1 [Tribolium castaneum]	6.0279e-83	75
Locus_6613_Transcrip	1554	0	0	0	0	0	0		Angio-associated migratory cell protein	Sumatran orangutan	sp|Q5RCG7|AAMP_PONAB	7e-62	39.55	354	angio-associated migratory cell	gi|340721888|ref|XP_003399345.1|PREDICTED: angio-associated migratory cell protein-like [Bombus terrestris]	9.96166e-83	61
Locus_14443_Transcrip	1273	0	0	0	0	0	0		Angiogenic factor with G patch and FHA domains 1	Human	sp|Q8N302|AGGF1_HUMAN	4e-12	26.45	431	angiogenic factor with g patch and fha domains 1	gi|328776632|ref|XP_394532.4|PREDICTED: angiogenic factor with G patch and FHA domains 1-like [Apis mellifera]	7.88257e-17	72
Locus_16281_Transcrip	768	GO:0003676	GO:0005622	0	0	0	0		Angiogenic factor with G patch and FHA domains 1	Human	sp|Q8N302|AGGF1_HUMAN	1e-23	38.37	172	angiogenic factor with g patch and fha domains 1	gi|322784096|gb|EFZ11199.1|hypothetical protein SINV_00992 [Solenopsis invicta]	6.39068e-26	62
14939	287	0	0	0	0	0	0		Angiomotin	Mouse	sp|Q8VHG2|AMOT_MOUSE	5e-05	34.67	75	angiomotin	gi|270001026|gb|EEZ97473.1|hypothetical protein TcasGA2_TC011305 [Tribolium castaneum]	2.35914e-20	98
Locus_22261_Transcrip	616	0	0	0	0	0	0		Angiomotin-like protein 1	Human	sp|Q8IY63|AMOL1_HUMAN	1.9	38.46	52	angiomotin	gi|345490495|ref|XP_001604499.2|PREDICTED: hypothetical protein LOC100120905 [Nasonia vitripennis]	1.35091e-26	59
Locus_18510_Transcrip	925	0	0	0	0	0	0	2.7.1.1	Angiopoietin-1 receptor	Mouse	sp|Q02858|TIE2_MOUSE	4e-26	29.67	246	tyrosine-protein kinase wsck-like	gi|91082551|ref|XP_973940.1|PREDICTED: similar to Wsck CG31127-PA [Tribolium castaneum] >gi|270007563|gb|EFA04011.1| hypothetical protein TcasGA2_TC014160 [Tribolium castaneum]	1.34996e-56	65
Locus_23714_Transcrip	481	GO:0006508	GO:0008237	GO:0008241	0	0	0	3.2.1.- 3.4.15.1	Angiotensin-converting enzyme	Golden hamster	sp|Q50JE5|ACE_MESAU	3e-09	42.59	54	angiotensin-converting enzyme-like	gi|157117464|ref|XP_001658780.1|angiotensin-converting-relatedenzyme [Aedes aegypti] >gi|108876065|gb|EAT40290.1| angiotensin-converting-relatedenzyme [Aedes aegypti]	4.93256e-40	74
Locus_3070_Transcrip	632	GO:0006508	GO:0008237	GO:0008241	0	0	K01283	3.2.1.- 3.4.15.1	Angiotensin-converting enzyme	Mouse	sp|P09470|ACE_MOUSE	5e-50	44.28	201	angiotensin-converting enzyme-like	gi|345483252|ref|XP_001602098.2|PREDICTED: angiotensin-converting enzyme-like [Nasonia vitripennis]	9.16152e-75	77
Locus_5214_Transcrip	1697	GO:0006508	GO:0008237	GO:0008241	0	0	0	3.2.1.- 3.4.15.1	Angiotensin-converting enzyme	Mouse	sp|P09470|ACE_MOUSE	3e-84	39.02	410	angiotensin converting enzyme	gi|157122005|ref|XP_001659916.1|angiotensin-converting enzyme (dipeptidyl carboxypeptidase [Aedes aegypti] >gi|108874605|gb|EAT38830.1| angiotensin-converting enzyme (dipeptidyl carboxypeptidase [Aedes aegypti]	2.16416e-91	58
Locus_8318_Transcrip	1026	GO:0006508	GO:0008237	GO:0008241	0	0	0	3.2.1.- 3.4.15.1	Angiotensin-converting enzyme	Golden hamster	sp|Q50JE5|ACE_MESAU	7e-11	28.49	186	angiotensin-converting enzyme	gi|270008859|gb|EFA05307.1|hypothetical protein TcasGA2_TC015465 [Tribolium castaneum]	2.34966e-17	51
Locus_9399_Transcrip	733	GO:0006508	GO:0008237	GO:0008241	0	0	0	3.2.1.- 3.4.15.1	Angiotensin-converting enzyme	Chimpanzee	sp|Q9GLN7|ACE_PANTR	8e-63	50.46	218	angiotensin-converting enzyme	gi|270009622|gb|EFA06070.1|hypothetical protein TcasGA2_TC008905 [Tribolium castaneum]	1.70813e-84	79
Locus_7166_Transcrip	280	GO:0006508	GO:0008237	GO:0008241	0	0	0	3.2.1.- 3.4.15.1	Angiotensin-converting enzyme	Chicken	sp|Q10751|ACE_CHICK	1e-31	64.77	88	angiotensin-converting enzyme-like	gi|195433557|ref|XP_002064777.1|GK15020 [Drosophila willistoni] >gi|194160862|gb|EDW75763.1| GK15020 [Drosophila willistoni]	3.65433e-17	87
Locus_14809_Transcrip	362	GO:0006508	GO:0008237	GO:0008241	0	0	0	3.4.17.23	Angiotensin-converting enzyme 2	Mouse	sp|Q8R0I0|ACE2_MOUSE	4e-10	32.35	102	angiotensin-converting enzyme-like	gi|345483252|ref|XP_001602098.2|PREDICTED: angiotensin-converting enzyme-like [Nasonia vitripennis]	1.85261e-32	70
Locus_25273_Transcrip	324	0	0	0	0	0	0	2.7.1.n1	Anhydro-N-acetylmuramic acid kinase	Pelagibacter ubique	sp|Q4FMN4|ANMK_PELUB	3.7	36.67	30	#N/A	#N/A	#N/A	#N/A
Locus_5618_Transcrip	421	0	0	0	0	0	0	2.7.1.n1	Anhydro-N-acetylmuramic acid kinase	Chromohalobacter salexigens (strain DSM 3043 / ATCC BAA-138 / NCIMB 13768)	sp|Q1QT13|ANMK_CHRSD	0.94	41.67	48	transmembrane protein 68-like	gi|328792903|ref|XP_003251799.1|PREDICTED: transmembrane protein 68-like [Apis mellifera]	3.98348e-14	75
Locus_11338_Transcrip	543	0	0	0	0	0	0		Anion exchange protein 2	Human	sp|P04920|B3A2_HUMAN	2.4	30	90	#N/A	#N/A	#N/A	#N/A
Locus_14864_Transcrip	1030	0	0	0	0	0	0		Anion exchange protein 3	Rat	sp|P23348|B3A3_RAT	9.8	38.64	44	#N/A	#N/A	#N/A	#N/A
Locus_17322_Transcrip	874	0	0	0	0	0	0		Ankyrin and armadillo repeat-containing protein	Mouse	sp|A2RT91|ANKAR_MOUSE	7.7	25.27	91	#N/A	#N/A	#N/A	#N/A
Locus_19507_Transcrip	282	0	0	0	0	0	0		Ankyrin and armadillo repeat-containing protein	Mouse	sp|A2RT91|ANKAR_MOUSE	4.7	43.59	39	#N/A	#N/A	#N/A	#N/A
Locus_26378_Transcrip	359	0	0	0	0	0	0		Ankyrin and armadillo repeat-containing protein	Human	sp|Q7Z5J8|ANKAR_HUMAN	6.2	41.67	36	#N/A	#N/A	#N/A	#N/A
Locus_7061_Transcrip	2101	GO:0005515	0	0	0	0	0		Ankyrin repeat SAM and basic leucine zipper domain-containing protein 1	Mouse	sp|Q8VD46|ASZ1_MOUSE	3e-19	22.37	456	ankyrin sam and basic leucine zipper domain-containing	gi|170059132|ref|XP_001865228.1|conserved hypothetical protein [Culex quinquefasciatus] >gi|167878056|gb|EDS41439.1| conserved hypothetical protein [Culex quinquefasciatus]	1.5539e-28	50
Locus_10627_Transcrip	438	0	0	0	0	0	0		Ankyrin repeat and ELMO domain-containing protein D	Slime mold	sp|Q54UP9|ELMOD_DICDI	8.8	28.57	56	#N/A	#N/A	#N/A	#N/A
35934	542	0	0	0	0	0	0		Ankyrin repeat and fibronectin type-III domain-containing protein 1	Human	sp|Q8N957|ANKF1_HUMAN	2e-21	31.29	163	cytoskeletal structural protein	gi|312375606|gb|EFR22944.1|hypothetical protein AND_13955 [Anopheles darlingi]	2.92683e-63	76
74649	260	0	0	0	0	0	0		Ankyrin repeat and fibronectin type-III domain-containing protein 1	Human	sp|Q8N957|ANKF1_HUMAN	9e-12	35.63	87	ankyrin repeat and fibronectin type-iii domain-containing protein 1	gi|332029498|gb|EGI69396.1|Ankyrin repeat and fibronectin type-III domain-containing protein 1 [Acromyrmex echinatior]	9.63121e-39	87
Locus_12906_Transcrip	539	0	0	0	0	0	0		Ankyrin repeat and FYVE domain-containing protein 1	Human	sp|Q9P2R3|ANFY1_HUMAN	4e-39	43.1	174	ankyrin repeat and fyve domain-containing protein 1-like	gi|170055496|ref|XP_001863608.1|conserved hypothetical protein [Culex quinquefasciatus] >gi|167875431|gb|EDS38814.1| conserved hypothetical protein [Culex quinquefasciatus]	2.80159e-62	80
Locus_14807_Transcrip	203	0	0	0	0	0	0		Ankyrin repeat and FYVE domain-containing protein 1	Mouse	sp|Q810B6|ANFY1_MOUSE	4e-13	67.16	67	ankyrin repeat and fyve domain containing 1	gi|327283800|ref|XP_003226628.1|PREDICTED: ankyrin repeat and FYVE domain-containing protein 1-like [Anolis carolinensis]	9.7134e-10	87
Locus_2189_Transcrip	1814	GO:0005515	0	0	0	0	0		Ankyrin repeat and FYVE domain-containing protein 1	Mouse	sp|Q810B6|ANFY1_MOUSE	3e-125	45.51	534	ankyrin repeat and fyve domain containing 1	gi|270009350|gb|EFA05798.1|hypothetical protein TcasGA2_TC030598 [Tribolium castaneum]	2.07765e-150	64
Locus_26365_Transcrip	258	0	0	0	0	0	0		Ankyrin repeat and FYVE domain-containing protein 1	Mouse	sp|Q810B6|ANFY1_MOUSE	2e-07	51.72	58	#N/A	#N/A	#N/A	#N/A
Locus_8731_Transcrip	2073	0	0	0	0	0	0		Ankyrin repeat and FYVE domain-containing protein 1	Mouse	sp|Q810B6|ANFY1_MOUSE	9e-55	58.64	162	ankyrin repeat and fyve domain-containing protein 1	gi|270009350|gb|EFA05798.1|hypothetical protein TcasGA2_TC030598 [Tribolium castaneum]	4.92849e-34	86
Locus_16605_Transcrip	252	0	0	0	0	0	0		Ankyrin repeat and KH domain-containing protein 1	Human	sp|Q8IWZ3|ANKH1_HUMAN	0.0001	77.78	27	#N/A	#N/A	#N/A	#N/A
Locus_25837_Transcrip	238	0	0	0	0	0	0		Ankyrin repeat and KH domain-containing protein 1	Human	sp|Q8IWZ3|ANKH1_HUMAN	0.05	42.86	35	#N/A	#N/A	#N/A	#N/A
Locus_20289_Transcrip	253	0	0	0	0	0	0		Ankyrin repeat and KH domain-containing protein mask	Fruit fly	sp|Q9VCA8|ANKHM_DROME	0.013	44.64	56	#N/A	#N/A	#N/A	#N/A
Locus_25602_Transcrip	369	GO:0005515	0	0	0	0	0		Ankyrin repeat and KH domain-containing protein mask	Fruit fly	sp|Q9VCA8|ANKHM_DROME	6e-50	76.03	121	ankyrin repeat domain-containing protein 17	gi|170285567|emb|CAM34503.1|putative ankyrin repeat domain protein 17 [Cotesia congregata]	1.15868e-48	95
Locus_28636_Transcrip	320	GO:0005515	0	0	0	0	0		Ankyrin repeat and KH domain-containing protein mask	Fruit fly	sp|Q9VCA8|ANKHM_DROME	3e-49	92.45	106	ankyrin repeat domain-containing protein 17	gi|345496985|ref|XP_003427871.1|PREDICTED: ankyrin repeat and KH domain-containing protein mask [Nasonia vitripennis]	3.37286e-58	98
Locus_29897_Transcrip	329	GO:0005515	0	0	0	0	0		Ankyrin repeat and KH domain-containing protein mask	Fruit fly	sp|Q9VCA8|ANKHM_DROME	1e-54	94.5	109	ankyrin repeat and kh domain containing 1	gi|322778745|gb|EFZ09161.1|hypothetical protein SINV_02554 [Solenopsis invicta]	4.31642e-46	98
Locus_9797_Transcrip	752	GO:0003723	0	0	0	0	0		Ankyrin repeat and KH domain-containing protein mask	Fruit fly	sp|Q9VCA8|ANKHM_DROME	2e-25	46.67	150	multiple ankyrin repeats single kh domain	gi|189234573|ref|XP_974489.2|PREDICTED: similar to Ankyrin repeat domain-containing protein 17 (Gene trap ankyrin repeat protein) (Serologically defined breast cancer antigen NY-BR-16) [Tribolium castaneum]	7.16984e-50	73
Locus_1728_Transcrip	3388	GO:0005515	0	0	0	0	0		Ankyrin repeat and LEM domain-containing protein 1	Human	sp|Q8NAG6|ANKL1_HUMAN	3e-45	52.57	175	ankyrin repeat and lem domain-containing protein 1	gi|189238966|ref|XP_973306.2|PREDICTED: similar to CG8679 CG8679-PA [Tribolium castaneum]	6.55882e-64	62
Locus_3903_Transcrip	1529	0	0	0	0	0	0		Ankyrin repeat and LEM domain-containing protein 2	Rat	sp|Q7TP65|ANKL2_RAT	8e-07	39.02	82	ankyrin repeat and lem domain-containing protein 2-like	gi|91080401|ref|XP_966987.1|PREDICTED: similar to ANK repeat and LEM domain-containing protein KIAA0692 [Tribolium castaneum] >gi|270005746|gb|EFA02194.1| hypothetical protein TcasGA2_TC007850 [Tribolium castaneum]	3.71102e-38	41
Locus_5564_Transcrip	1274	0	0	0	0	0	0		Ankyrin repeat and LEM domain-containing protein 2	Mouse	sp|Q6P1H6|ANKL2_MOUSE	8e-55	40	335	ankyrin repeat and lem domain-containing protein 2	gi|91080401|ref|XP_966987.1|PREDICTED: similar to ANK repeat and LEM domain-containing protein KIAA0692 [Tribolium castaneum] >gi|270005746|gb|EFA02194.1| hypothetical protein TcasGA2_TC007850 [Tribolium castaneum]	1.67301e-47	66
Locus_16551_Transcrip	339	0	0	0	0	0	0		Ankyrin repeat and MYND domain-containing protein 2	Bovine	sp|Q0VCS9|ANKY2_BOVIN	4.7	25	60	#N/A	#N/A	#N/A	#N/A
Locus_6733_Transcrip	1670	GO:0005515	0	0	0	0	0		Ankyrin repeat and MYND domain-containing protein 2	Bovine	sp|Q0VCS9|ANKY2_BOVIN	4e-72	40.82	365	ankyrin repeat and mynd domain-containing protein 2	gi|158293675|ref|XP_315022.4|AGAP004933-PA [Anopheles gambiae str. PEST] >gi|157016561|gb|EAA10489.4| AGAP004933-PA [Anopheles gambiae str. PEST]	5.11086e-112	69
10078	216	0	0	0	0	0	0	2.7.11.1	Ankyrin repeat and protein kinase domain-containing protein 1	Mouse	sp|Q8BZ25|ANKK1_MOUSE	0.0001	40.35	57	ankyrin repeat domain	gi|156554282|ref|XP_001602169.1|PREDICTED: ankyrin-2-like [Nasonia vitripennis]	7.34129e-06	64
Locus_26307_Transcrip	242	GO:0005515	0	0	0	0	0		Ankyrin repeat and SAM domain-containing protein 1A	Mouse	sp|P59672|ANS1A_MOUSE	1e-13	56.58	76	isoform cra_b	gi|322787430|gb|EFZ13518.1|hypothetical protein SINV_04566 [Solenopsis invicta]	5.86879e-31	93
Locus_1766_Transcrip	681	0	0	0	0	0	0		Ankyrin repeat and SAM domain-containing protein 4B	Mouse	sp|Q8K3X6|ANS4B_MOUSE	0.041	33.33	60	sans isoform a	gi|328716344|ref|XP_003245903.1|PREDICTED: hypothetical protein LOC100570075 [Acyrthosiphon pisum]	2.14482e-07	67
Locus_11281_Transcrip	211	0	0	0	0	0	0		Ankyrin repeat and SAM domain-containing protein 6	Human	sp|Q68DC2|ANKS6_HUMAN	0.11	35.82	67	#N/A	#N/A	#N/A	#N/A
50272	304	0	0	0	0	0	0		Ankyrin repeat and SOCS box protein 17	Mouse	sp|Q8VHP9|ASB17_MOUSE	1.6	42	50	#N/A	#N/A	#N/A	#N/A
Locus_2742_Transcrip	682	0	0	0	0	0	0		Ankyrin repeat and SOCS box protein 2	Human	sp|Q96Q27|ASB2_HUMAN	3.8	26.97	89	#N/A	#N/A	#N/A	#N/A
56036	519	0	0	0	0	0	0		Ankyrin repeat and SOCS box protein 3	Human	sp|Q9Y575|ASB3_HUMAN	4e-09	33.6	125	ankyrin repeat and socs box protein 3	gi|326439045|ref|NP_001191979.1|ankyrin repeat and SOCS box protein 3 [Monodelphis domestica]	2.55508e-09	53
64561	475	0	0	0	0	0	0		Ankyrin repeat and sterile alpha motif domain-containing protein 1B	Rat	sp|P0C6S7|ANS1B_RAT	4e-16	40.14	147	ankyrin repeat and sterile alpha motif domain-containing protein 1b	gi|195452582|ref|XP_002073417.1|GK13161 [Drosophila willistoni] >gi|194169502|gb|EDW84403.1| GK13161 [Drosophila willistoni]	3.18776e-21	69
Locus_25371_Transcrip	284	GO:0005515	0	0	0	0	0		Ankyrin repeat and sterile alpha motif domain-containing protein 1B	Rat	sp|P0C6S7|ANS1B_RAT	4e-12	42.31	78	ankyrin repeat and sterile alpha motif domain-containing protein 1b	gi|281343465|gb|EFB19049.1|hypothetical protein PANDA_019737 [Ailuropoda melanoleuca]	1.25881e-14	68
Locus_27016_Transcrip	341	0	0	0	0	0	0		Ankyrin repeat and sterile alpha motif domain-containing protein 1B	Human	sp|Q7Z6G8|ANS1B_HUMAN	3e-06	50	54	ankyrin repeat and sterile alpha motif domain-containing protein 1b	gi|307189165|gb|EFN73613.1|Ankyrin repeat and sterile alpha motif domain-containing protein 1B [Camponotus floridanus]	1.82483e-25	81
Locus_4316_Transcrip	348	GO:0005515	GO:0030259	0	0	0	0		Ankyrin repeat and sterile alpha motif domain-containing protein 1B	Rat	sp|P0C6S7|ANS1B_RAT	4e-12	47.83	92	ankyrin repeat and sterile alpha motif domain-containing protein 1b	gi|307211178|gb|EFN87391.1|Ankyrin repeat and sterile alpha motif domain-containing protein 1B [Harpegnathos saltator]	7.38661e-23	71
Locus_13672_Transcrip	879	GO:0004872	0	0	0	0	0		Ankyrin repeat and zinc finger domain-containing protein 1	Human	sp|Q9H8Y5|ANKZ1_HUMAN	4.5	34.72	72	tnfr superfamily protein wengen	gi|31321976|gb|AAM66764.1|VADER [Drosophila melanogaster]	1.91057e-15	51
Locus_4931_Transcrip	2819	GO:0005515	0	0	0	0	0		Ankyrin repeat and zinc finger domain-containing protein 1	Mouse	sp|Q80UU1|ANKZ1_MOUSE	2e-36	29.87	375	ankyrin repeat and zinc finger domain-containing protein 1-like	gi|340713917|ref|XP_003395480.1|PREDICTED: LOW QUALITY PROTEIN: ankyrin repeat and zinc finger domain-containing protein 1-like [Bombus terrestris]	1.18438e-57	53
Locus_17704_Transcrip	379	0	0	0	0	0	0		Ankyrin repeat domain-containing protein 12	Human	sp|Q6UB98|ANR12_HUMAN	6.2	44	25	#N/A	#N/A	#N/A	#N/A
Locus_3242_Transcrip	3773	GO:0005515	GO:0016020	0	0	0	0		Ankyrin repeat domain-containing protein 12	Human	sp|Q6UB98|ANR12_HUMAN	2e-44	35.41	353	ankyrin repeat domain-containing protein 12	gi|270016292|gb|EFA12738.1|hypothetical protein TcasGA2_TC002375 [Tribolium castaneum]	8.04789e-102	56
8860	251	0	0	0	0	0	0		Ankyrin repeat domain-containing protein 13B	Mouse	sp|Q5F259|AN13B_MOUSE	2e-07	50	50	ankyrin repeat domain-containing protein 13b	gi|242005302|ref|XP_002423509.1|ankyrin repeat domain-containing protein, putative [Pediculus humanus corporis] >gi|212506613|gb|EEB10771.1| ankyrin repeat domain-containing protein, putative [Pediculus humanus corporis]	4.49218e-14	78
9109	464	0	0	0	0	0	0		Ankyrin repeat domain-containing protein 13B	Mouse	sp|Q5F259|AN13B_MOUSE	1e-43	59.18	147	ankyrin repeat domain-containing protein 13b	gi|332024962|gb|EGI65149.1|Ankyrin repeat domain-containing protein 13B [Acromyrmex echinatior]	7.2125e-59	79
Locus_15075_Transcrip	2808	0	0	0	0	0	0		Ankyrin repeat domain-containing protein 13C	Human	sp|Q8N6S4|AN13C_HUMAN	4e-157	65.66	431	ankyrin repeat domain-containing protein 13c	gi|157114009|ref|XP_001657940.1|hypothetical protein AaeL_AAEL006663 [Aedes aegypti] >gi|108877492|gb|EAT41717.1| conserved hypothetical protein [Aedes aegypti]	0	87
Locus_17430_Transcrip	210	0	0	0	0	0	0		Ankyrin repeat domain-containing protein 13D	Mouse	sp|Q6PD24|AN13D_MOUSE	1e-17	66.15	65	ankyrin repeat domain-containing protein 13b	gi|332024962|gb|EGI65149.1|Ankyrin repeat domain-containing protein 13B [Acromyrmex echinatior]	2.85629e-15	89
Locus_18107_Transcrip	200	GO:0005515	0	0	0	0	0		Ankyrin repeat domain-containing protein 17	Mouse	sp|Q99NH0|ANR17_MOUSE	8e-29	92.42	66	multiple ankyrin repeats single kh domain protein	gi|241596155|ref|XP_002404523.1|multiple ankyrin repeats single kh domain protein, putative [Ixodes scapularis] >gi|215500429|gb|EEC09923.1| multiple ankyrin repeats single kh domain protein, putative [Ixodes scapularis]	5.55307e-34	96
Locus_28297_Transcrip	355	GO:0005515	0	0	0	0	0		Ankyrin repeat domain-containing protein 17	Mouse	sp|Q99NH0|ANR17_MOUSE	2e-49	81.2	117	ankyrin repeat domain-containing protein 17	gi|307212336|gb|EFN88140.1|Ankyrin repeat domain-containing protein 17 [Harpegnathos saltator]	2.72979e-09	89
Locus_6401_Transcrip	649	0	0	0	0	0	0		Ankyrin repeat domain-containing protein 17	Mouse	sp|Q99NH0|ANR17_MOUSE	8e-19	81.97	61	ankyrin repeat domain-containing protein 17	gi|322778745|gb|EFZ09161.1|hypothetical protein SINV_02554 [Solenopsis invicta]	1.59372e-09	92
Locus_2359_Transcrip	2145	GO:0005515	0	0	0	0	0		Ankyrin repeat domain-containing protein 27	Human	sp|Q96NW4|ANR27_HUMAN	6e-86	29.85	717	ankyrin repeat domain-containing protein 27	gi|218783306|dbj|BAH03677.1|putative VPS9-ankyrin repeat-containing protein [Bombyx mori]	0	87
Locus_24926_Transcrip	647	0	0	0	0	0	0		Ankyrin repeat domain-containing protein 27	Human	sp|Q96NW4|ANR27_HUMAN	7e-09	32.77	119	ankyrin repeat domain-containing protein 27	gi|291042662|ref|NP_001166968.1|putative VPS9-ankyrin repeat-containing protein [Bombyx mori] >gi|218783308|dbj|BAH03678.1| putative VPS9-ankyrin repeat-containing protein [Bombyx mori]	3.20809e-105	91
Locus_10978_Transcrip	401	GO:0005515	0	0	0	0	0		Ankyrin repeat domain-containing protein 29	Zebrafish	sp|Q502M6|ANR29_DANRE	0.0005	53.06	49	ankyrin repeat-rich membrane-spanning protein	gi|270013710|gb|EFA10158.1|hypothetical protein TcasGA2_TC012347 [Tribolium castaneum]	7.87523e-18	75
Locus_24007_Transcrip	558	GO:0005515	0	0	0	0	0		Ankyrin repeat domain-containing protein 29	Human	sp|Q8N6D5|ANR29_HUMAN	7e-17	49.47	95	ankyrin repeat domain-containing protein 29	gi|328780230|ref|XP_001122258.2|PREDICTED: ankyrin repeat domain-containing protein 29-like, partial [Apis mellifera]	2.68926e-31	81
Locus_4084_Transcrip	2293	GO:0005515	0	0	0	0	0		Ankyrin repeat domain-containing protein 39	Human	sp|Q53RE8|ANR39_HUMAN	6e-15	46.15	104	isoform b	gi|322793225|gb|EFZ16882.1|hypothetical protein SINV_07109 [Solenopsis invicta]	8.18434e-67	60
Locus_25943_Transcrip	210	0	0	0	0	0	0		Ankyrin repeat domain-containing protein 40	Mouse	sp|Q5SUE8|ANR40_MOUSE	1.2	37.84	37	#N/A	#N/A	#N/A	#N/A
Locus_5863_Transcrip	923	GO:0005515	0	0	0	0	0		Ankyrin repeat domain-containing protein 49	Mouse	sp|Q8VE42|ANR49_MOUSE	2e-21	42.77	159	ankyrin repeat domain-containing protein 49	gi|170029510|ref|XP_001842635.1|ankyrin repeat domain-containing protein 49 [Culex quinquefasciatus] >gi|167863219|gb|EDS26602.1| ankyrin repeat domain-containing protein 49 [Culex quinquefasciatus]	2.35798e-40	65
Locus_21735_Transcrip	392	0	0	0	0	0	0		Ankyrin repeat domain-containing protein 50	Human	sp|Q9ULJ7|ANR50_HUMAN	0.017	40.54	37	ankyrin repeat-containing	gi|242012557|ref|XP_002426999.1|ankyrin repeat-containing protein, putative [Pediculus humanus corporis] >gi|212511228|gb|EEB14261.1| ankyrin repeat-containing protein, putative [Pediculus humanus corporis]	2.56754e-08	59
Locus_22963_Transcrip	418	0	0	0	0	0	0		Ankyrin repeat domain-containing protein 50	Human	sp|Q9ULJ7|ANR50_HUMAN	2.1	29.41	68	#N/A	#N/A	#N/A	#N/A
Locus_26106_Transcrip	285	0	0	0	0	0	0		Ankyrin repeat domain-containing protein 50	Human	sp|Q9ULJ7|ANR50_HUMAN	0.19	46.03	63	ankyrin repeat domain-containing protein 50	gi|270008619|gb|EFA05067.1|hypothetical protein TcasGA2_TC015164 [Tribolium castaneum]	3.12344e-12	60
Locus_5158_Transcrip	812	GO:0005515	GO:0055085	0	0	0	0		Ankyrin repeat domain-containing protein 54	Human	sp|Q6NXT1|ANR54_HUMAN	3e-27	44.67	150	ankyrin repeat domain 54	gi|328708231|ref|XP_001946690.2|PREDICTED: ankyrin repeat domain-containing protein 54-like [Acyrthosiphon pisum]	4.94135e-39	62
Locus_326_Transcrip	630	0	0	0	0	0	0		Ankyrin repeat domain-containing protein 56	African clawed frog	sp|Q6NRK3|ANR56_XENLA	1e-09	35.29	85	ankyrin repeat domain-containing protein 56	gi|332024319|gb|EGI64518.1|Ankyrin repeat domain-containing protein 56 [Acromyrmex echinatior]	1.11099e-20	77
Locus_13075_Transcrip	742	GO:0005515	0	0	0	0	0		Ankyrin repeat domain-containing protein 57	Mouse	sp|Q8C0J6|ANR57_MOUSE	4e-19	35.76	151	ankyrin repeat domain-containing protein 57	gi|328777922|ref|XP_003249417.1|PREDICTED: hypothetical protein LOC410299 [Apis mellifera]	3.5539e-43	67
Locus_25723_Transcrip	436	0	0	0	0	0	0		Ankyrin repeat domain-containing protein 6	Human	sp|Q9Y2G4|ANKR6_HUMAN	0.002	39.51	81	nuclear factor nf-kappa-b p110 subunit isoform 1	gi|346987771|gb|AEO51739.1|relish [Helicoverpa armigera]	3.86423e-51	99
Locus_9418_Transcrip	536	0	0	0	0	0	0		Ankyrin repeat domain-containing protein CP77	CPV	sp|P12932|CP77_COWPX	5.2	35.56	45	#N/A	#N/A	#N/A	#N/A
Locus_17835_Transcrip	331	0	0	0	0	0	0		Ankyrin repeat domain-containing protein EMB506 chloroplastic	Mouse-ear cress	sp|Q9SQK3|EM506_ARATH	2e-09	33.64	107	ankyrin repeat protein	gi|326503334|dbj|BAJ99292.1|predicted protein [Hordeum vulgare subsp. vulgare]	2.27637e-11	50
Locus_18637_Transcrip	239	0	0	0	0	0	0		Ankyrin repeat protein B18	VACV	sp|P21076|VB18_VACCC	1.2	39.29	28	#N/A	#N/A	#N/A	#N/A
Locus_26358_Transcrip	279	0	0	0	0	0	0		Ankyrin repeat protein M1	VARV	sp|P33825|VM01_VAR67	0.55	27.94	68	#N/A	#N/A	#N/A	#N/A
Locus_17586_Transcrip	382	GO:0005515	0	0	0	0	K10380		Ankyrin-1	Human	sp|P16157|ANK1_HUMAN	6e-08	30.4	125	cd4-specific ankyrin repeat protein	gi|75766359|pdb|2BKK|BChain B, Crystal Structure Of Aminoglycoside Phosphotransferase Aph (3')-Iiia In Complex With The Inhibitor Ar_3a >gi|75766361|pdb|2BKK|D Chain D, Crystal Structure Of Aminoglycoside Phosphotransferase Aph (3')-Iiia In Complex With The Inhibitor Ar_3a	1.44633e-12	58
Locus_17366_Transcrip	1487	GO:0005515	0	0	0	0	0		Ankyrin-2	Human	sp|Q01484|ANK2_HUMAN	1e-32	29.26	352	ankyrin repeat protein	gi|242016049|ref|XP_002428651.1|ankyrin repeat-containing protein, putative [Pediculus humanus corporis] >gi|212513314|gb|EEB15913.1| ankyrin repeat-containing protein, putative [Pediculus humanus corporis]	3.16566e-82	58
Locus_18359_Transcrip	609	0	0	0	0	0	0		Ankyrin-2	Human	sp|Q01484|ANK2_HUMAN	4e-05	24.57	175	domain-containing protein	gi|58395788|gb|AAW72737.1|thrombospondin related adhesive protein [Plasmodium reichenowi]	5.48667e-06	46
Locus_15716_Transcrip	424	0	0	0	0	0	0		Ankyrin-2	Mouse	sp|Q8C8R3|ANK2_MOUSE	0.97	43.14	51	#N/A	#N/A	#N/A	#N/A
65565	268	0	0	0	0	0	0		Ankyrin-3	Human	sp|Q12955|ANK3_HUMAN	9e-17	42.86	84	ankyrin unc44	gi|242023416|ref|XP_002432130.1|ankyrin 2,3/unc44, putative [Pediculus humanus corporis] >gi|212517504|gb|EEB19392.1| ankyrin 2,3/unc44, putative [Pediculus humanus corporis]	1.0059e-25	74
Locus_23266_Transcrip	262	0	0	0	0	0	0		Ankyrin-3	Human	sp|Q12955|ANK3_HUMAN	8e-11	43.02	86	#N/A	#N/A	#N/A	#N/A
Locus_10715_Transcrip	585	GO:0005509	GO:0005544	0	0	0	0		Annexin-B10	Fruit fly	sp|P22465|ANX10_DROME	2e-49	63.16	152	annexin x	gi|148298736|ref|NP_001091758.1|annexin isoform 1 [Bombyx mori] >gi|87248453|gb|ABD36279.1| annexin isoform 1 [Bombyx mori]	2.18376e-74	94
Locus_5318_Transcrip	1663	GO:0005509	GO:0005544	0	0	0	0		Annexin-B10	Fruit fly	sp|P22465|ANX10_DROME	9e-58	68	175	annexin x	gi|148298736|ref|NP_001091758.1|annexin isoform 1 [Bombyx mori] >gi|87248453|gb|ABD36279.1| annexin isoform 1 [Bombyx mori]	4.02174e-35	89
Locus_443_Transcrip	2698	GO:0005509	GO:0005544	0	0	0	0		Annexin-B11	Fruit fly	sp|Q9VXG4|ANX11_DROME	3e-101	60.4	303	annexin b11 isoform a	gi|238915969|gb|ACR78451.1|annexin B [Heliothis virescens]	1.29512e-179	98
Locus_1201_Transcrip	1779	GO:0005509	GO:0005544	0	0	0	0		Annexin-B9	Fruit fly	sp|P22464|ANXB9_DROME	2e-126	76.64	321	annexin ix-b	gi|58864722|emb|CAI06089.1|putative annexin IX-B [Manduca sexta]	0	99
Locus_27830_Transcrip	225	0	0	0	0	0	0		Anoctamin-1	Mouse	sp|Q8BHY3|ANO1_MOUSE	2e-18	56.58	76	transmembrane protein	gi|332022972|gb|EGI63238.1|Anoctamin-1 [Acromyrmex echinatior]	2.57421e-35	89
Locus_27831_Transcrip	362	0	0	0	0	0	0		Anoctamin-1	Mouse	sp|Q8BHY3|ANO1_MOUSE	4e-36	52.42	124	transmembrane protein	gi|242012531|ref|XP_002426986.1|transmembrane protein 16E, putative [Pediculus humanus corporis] >gi|212511215|gb|EEB14248.1| transmembrane protein 16E, putative [Pediculus humanus corporis]	4.99219e-64	86
Locus_5562_Transcrip	357	0	0	0	0	0	0		Anoctamin-1	Human	sp|Q5XXA6|ANO1_HUMAN	4e-06	33.33	90	transmembrane protein	gi|91083099|ref|XP_969404.1|PREDICTED: similar to CG16718 CG16718-PA [Tribolium castaneum]	4.05347e-27	73
Locus_10493_Transcrip	909	0	0	0	0	0	0		Anoctamin-10	Mouse	sp|Q8BH79|ANO10_MOUSE	5e-39	37.41	286	anoctamin-8-like isoform 2	gi|328790237|ref|XP_392436.4|PREDICTED: anoctamin-8-like isoform 2 [Apis mellifera]	1.69836e-77	76
Locus_7614_Transcrip	293	0	0	0	0	0	0		Anoctamin-5	Mouse	sp|Q75UR0|ANO5_MOUSE	2.1	39.39	33	#N/A	#N/A	#N/A	#N/A
Locus_10017_Transcrip	223	0	0	0	0	0	0		Anoctamin-7	Human	sp|Q6IWH7|ANO7_HUMAN	9e-12	46.05	76	transmembrane protein	gi|242012531|ref|XP_002426986.1|transmembrane protein 16E, putative [Pediculus humanus corporis] >gi|212511215|gb|EEB14248.1| transmembrane protein 16E, putative [Pediculus humanus corporis]	3.93777e-21	72
Locus_16023_Transcrip	329	0	0	0	0	0	0		Anoctamin-8	Mouse	sp|Q6PB70|ANO8_MOUSE	0.002	56.41	39	#N/A	#N/A	#N/A	#N/A
Locus_19623_Transcrip	349	0	0	0	0	0	0		Anoctamin-8	Mouse	sp|Q6PB70|ANO8_MOUSE	2e-11	34.48	116	anoctamin-8-like isoform 2	gi|328790237|ref|XP_392436.4|PREDICTED: anoctamin-8-like isoform 2 [Apis mellifera]	2.44495e-26	62
Locus_23687_Transcrip	486	0	0	0	0	0	0		Anoctamin-8	Human	sp|Q9HCE9|ANO8_HUMAN	1e-38	45	160	transmembrane protein 16h	gi|307196905|gb|EFN78309.1|Transmembrane protein 16H [Harpegnathos saltator]	5.67713e-68	77
Locus_11606_Transcrip	224	0	0	0	0	0	0		Anosmin-1	Chicken	sp|P33005|KALM_CHICK	0.43	42.42	33	#N/A	#N/A	#N/A	#N/A
Locus_14957_Transcrip	382	0	0	0	0	0	0		Anterior gradient protein 2 homolog	Zebrafish	sp|Q5RZ65|AGR2_DANRE	3.6	39.13	23	#N/A	#N/A	#N/A	#N/A
Locus_23150_Transcrip	442	0	0	0	0	0	0		Anter-specific proline-rich protein APG	Mouse-ear cress	sp|P40602|APG_ARATH	0.02	36.21	58	#N/A	#N/A	#N/A	#N/A
46292	246	0	0	0	0	0	0	2.4.2.18	Anthranilate phosphoribosyltransferase	Shewanella amazonensis (strain ATCC BAA-1098 / SB2B)	sp|A1S7I0|TRPD_SHEAM	3.6	32.84	67	isoform b	gi|198476936|ref|XP_002136842.1|GA27618 [Drosophila pseudoobscura pseudoobscura] >gi|198145169|gb|EDY71873.1| GA27618 [Drosophila pseudoobscura pseudoobscura]	1.82054e-13	75
Locus_5353_Transcrip	619	0	0	0	0	0	0	2.4.2.18	Anthranilate phosphoribosyltransferase	Gramella forsetii (strain KT0803)	sp|A0M4T1|TRPD_GRAFK	3.2	33.93	56	#N/A	#N/A	#N/A	#N/A
62173	296	0	0	0	0	0	0	2.4.2.18	Anthranilate phosphoribosyltransferase	Idiomarina loihiensis	sp|Q5QX82|TRPD_IDILO	0.96	30.51	59	bel12_ag transposon polyprotein	gi|189242080|ref|XP_001809908.1|PREDICTED: similar to BEL12_AG transposon polyprotein [Tribolium castaneum]	8.53767e-09	66
Locus_20021_Transcrip	333	0	0	0	0	0	0	2.4.2.18	Anthranilate phosphoribosyltransferase	Buchnera aphidicola subsp. Schlechtendalia chinensis	sp|Q44602|TRPD_BUCSC	0.95	31.58	57	#N/A	#N/A	#N/A	#N/A
Locus_19642_Transcrip	292	0	0	0	0	0	0	4.1.3.27	Anthranilate synthase component 1	Buchnera aphidicola subsp. Baizongia pistaciae (strain Bp)	sp|Q89A29|TRPE_BUCBP	8.1	30.23	43	#N/A	#N/A	#N/A	#N/A
Locus_24337_Transcrip	421	0	0	0	0	0	0	4.1.3.27	Anthranilate synthase component 1	Neisseria gonorrhoeae	sp|Q9WW00|TRPE_NEIGO	3.6	48.15	27	#N/A	#N/A	#N/A	#N/A
Locus_15198_Transcrip	638	0	0	0	0	0	0		Anti-apoptotic protein NR13	Chicken	sp|Q90ZN1|NR13_CHICK	0.31	37.5	48	buffy [Bombyx mori]	gi|325197112|ref|NP_001191409.1|buffy [Bombyx mori] >gi|304421412|gb|ADM32505.1| Buffy [Bombyx mori]	7.78173e-26	88
Locus_13934_Transcrip	320	GO:0004867	0	0	0	0	K13963		Antichymotrypsin-2	Silk moth	sp|P80034|ACH2_BOMMO	3e-11	35.92	103	serpin 12 non-inhibitory serine protease inhibitor	gi|226342882|ref|NP_001139703.1|serine protease inhibitor 10 [Bombyx mori] >gi|195972024|gb|ACG61174.1| serpin-10 [Bombyx mori]	5.89939e-17	80
111917	1575	0	0	0	0	0	K13963		Antichymotrypsin-2	Silk moth	sp|P80034|ACH2_BOMMO	4e-67	41.4	372	serine protease inhibitor 2	gi|156254836|gb|ABU62829.1|serpin-2 [Spodoptera exigua]	7.6908e-170	88
111918	1578	0	0	0	0	0	0		Antichymotrypsin-2	Silk moth	sp|P80034|ACH2_BOMMO	4e-67	41.4	372	serine protease inhibitor 2	gi|156254836|gb|ABU62829.1|serpin-2 [Spodoptera exigua]	7.95551e-170	88
Locus_2032_Transcrip	813	GO:0005515	0	0	0	0	0		Antigen EM13	Echinococcus multilocularis	sp|Q07840|EM13_ECHMU	4e-23	55.56	99	protein kinase c and casein kinase substrate in neurons protein 2	gi|307196792|gb|EFN78235.1|Protein kinase C and casein kinase substrate in neurons protein 2 [Harpegnathos saltator]	1.15541e-40	84
Locus_10145_Transcrip	780	0	0	0	0	0	0		Antigen KI-67	Human	sp|P46013|KI67_HUMAN	0.98	25.98	127	golgin IMH1, putative [Pediculus humanus corporis]	gi|242004056|ref|XP_002422955.1|golgin IMH1, putative [Pediculus humanus corporis] >gi|212505871|gb|EEB10217.1| golgin IMH1, putative [Pediculus humanus corporis]	6.46939e-31	70
Locus_10677_Transcrip	344	0	0	0	0	0	0		Antigen WC1.1	Bovine	sp|P30205|WC11_BOVIN	0.72	28	75	major facilitator superfamily domain-containing protein 6-like	gi|158292728|ref|XP_314086.4|AGAP005188-PA [Anopheles gambiae str. PEST] >gi|157017129|gb|EAA09500.5| AGAP005188-PA [Anopheles gambiae str. PEST]	2.2343e-14	64
Locus_15712_Transcrip	397	0	0	0	0	0	0	2.7.11.3	Anti-Muellerian hormone type-2 receptor	Rat	sp|Q62893|AMHR2_RAT	6.1	39.29	28	#N/A	#N/A	#N/A	#N/A
Locus_27235_Transcrip	390	0	0	0	0	0	0		Antitermination protein Q homolog from lambdoid prophage Qin	Escherichia coli (strain K12)	sp|P76161|REQ2_ECOLI	2.1	34.92	63	hypothetical protein SINV_05289 [Solenopsis invicta]	gi|322795429|gb|EFZ18186.1|hypothetical protein SINV_05289 [Solenopsis invicta]	1.96086e-07	54
Locus_11062_Transcrip	1124	GO:0003676	GO:0005524	GO:0008026	0	0	0	3.6.4.13	Antiviral helicase SKI2	Baker's yeast	sp|P35207|SKI2_YEAST	4e-59	37.53	381	helicase ski2w	gi|270010333|gb|EFA06781.1|hypothetical protein TcasGA2_TC009717 [Tribolium castaneum]	7.97381e-94	64
Locus_13419_Transcrip	226	0	0	0	0	0	K12392		AP-1 accessory protein LAA1	Baker's yeast	sp|P39526|LAA1_YEAST	2.8	32.84	67	#N/A	#N/A	#N/A	#N/A
Locus_4189_Transcrip	2004	GO:0006886	GO:0016192	GO:0030117	0	0	0		AP-1 complex subunit beta-1	Human	sp|Q10567|AP1B1_HUMAN	0	88.21	585	beta adaptin	gi|195479665|ref|XP_002100977.1|GE15870 [Drosophila yakuba] >gi|194188501|gb|EDX02085.1| GE15870 [Drosophila yakuba]	0	98
Locus_14202_Transcrip	545	0	0	0	0	0	0		AP-1 complex subunit gamma	Slime mold	sp|Q8I8U2|AP1G_DICDI	7.1	38	50	#N/A	#N/A	#N/A	#N/A
Locus_21897_Transcrip	390	GO:0006886	GO:0016192	GO:0030117	0	0	K12391		AP-1 complex subunit gamma-1	Sumatran orangutan	sp|Q5R5M2|AP1G1_PONAB	1e-22	44.53	128	ap-1 complex subunit gamma-1	gi|158296882|ref|XP_317218.3|AGAP008251-PA [Anopheles gambiae str. PEST] >gi|157014925|gb|EAA12348.4| AGAP008251-PA [Anopheles gambiae str. PEST]	4.53916e-41	76
Locus_2506_Transcrip	1936	GO:0006886	GO:0016192	GO:0030117	0	0	0		AP-1 complex subunit gamma-1	Mouse	sp|P22892|AP1G1_MOUSE	0	73.28	464	ap-1 complex subunit gamma-1-like isoform 1	gi|270013512|gb|EFA09960.1|hypothetical protein TcasGA2_TC012117 [Tribolium castaneum]	0	95
Locus_25356_Transcrip	381	0	0	0	0	0	K12393		AP-1 complex subunit gamma-1	Mouse	sp|P22892|AP1G1_MOUSE	8e-05	28.28	145	#N/A	#N/A	#N/A	#N/A
Locus_3764_Transcrip	1362	GO:0005515	GO:0006886	GO:0016192	0	0	0		AP-1 complex subunit mu-1	Human	sp|Q9BXS5|AP1M1_HUMAN	0	84.12	422	clathrin coat assembly protein ap-1	gi|91093575|ref|XP_968639.1|PREDICTED: similar to AGAP011374-PA [Tribolium castaneum] >gi|270015574|gb|EFA12022.1| hypothetical protein TcasGA2_TC001437 [Tribolium castaneum]	0	98
Locus_15224_Transcrip	435	0	0	0	0	0	K12394		AP-1 complex subunit sigma-1	Baker's yeast	sp|P35181|AP1S1_YEAST	1.3	31.58	57	#N/A	#N/A	#N/A	#N/A
Locus_4779_Transcrip	1543	GO:0006886	GO:0016192	0	0	0	0		AP-1 complex subunit sigma-2	Human	sp|P56377|AP1S2_HUMAN	4e-69	83.33	156	ap-1 complex subunit sigma-2-like	gi|114052214|ref|NP_001040229.1|adaptin [Bombyx mori] >gi|87248449|gb|ABD36277.1| adaptin [Bombyx mori]	1.1826e-104	99
13119	503	0	0	0	0	0	0		AP-1-like transcription factor YAP6	Baker's yeast	sp|Q03935|YAP6_YEAST	3.4	29.63	54	ld14 cg12664-pb	gi|189236229|ref|XP_001812942.1|PREDICTED: similar to ld14 CG12664-PB [Tribolium castaneum]	6.09652e-41	77
Locus_14411_Transcrip	530	0	0	0	0	0	K11824		AP-2 complex subunit alpha	Baker's yeast	sp|P38065|AP2A_YEAST	0.27	34.04	47	#N/A	#N/A	#N/A	#N/A
Locus_1462_Transcrip	6173	GO:0006886	GO:0016192	GO:0030117	0	0	0		AP-2 complex subunit alpha	African malaria mosquito	sp|Q7QG73|AP2A_ANOGA	0	82.26	936	adaptor-related protein complex alpha 2 subunit	gi|307183303|gb|EFN70172.1|AP-2 complex subunit alpha [Camponotus floridanus]	0	91
Locus_14158_Transcrip	220	0	0	0	0	0	0		AP-2 complex subunit alpha	African malaria mosquito	sp|Q7QG73|AP2A_ANOGA	4.6	40.43	47	#N/A	#N/A	#N/A	#N/A
107999	377	0	0	0	0	0	0		AP-2 complex subunit beta	Rat	sp|P62944|AP2B1_RAT	0.42	71.43	21	#N/A	#N/A	#N/A	#N/A
Locus_24486_Transcrip	201	0	0	0	0	0	0		AP-2 complex subunit beta	Rat	sp|P62944|AP2B1_RAT	7e-09	50	66	ap-1 complex subunit beta-1	gi|270008535|gb|EFA04983.1|hypothetical protein TcasGA2_TC015061 [Tribolium castaneum]	2.19512e-19	76
Locus_6617_Transcrip	858	GO:0006886	GO:0016192	GO:0030131	0	0	K11827		AP-2 complex subunit beta	Rat	sp|P62944|AP2B1_RAT	3e-50	61.38	145	beta adaptin	gi|195345825|ref|XP_002039469.1|GM22988 [Drosophila sechellia] >gi|194134695|gb|EDW56211.1| GM22988 [Drosophila sechellia]	1.3664e-78	91
Locus_788_Transcrip	1626	GO:0030130	0	0	0	0	0		AP-2 complex subunit sigma	Rat	sp|P62744|AP2S1_RAT	1e-73	97.12	139	ap-2 complex subunit sigma	gi|91087215|ref|XP_975476.1|PREDICTED: similar to clathrin coat assembly protein ap17 [Tribolium castaneum] >gi|285027713|gb|ADC34230.1| clathrin coat assembly protein ap17 [Solenopsis invicta]	8.80173e-93	100
97042	249	0	0	0	0	0	0		AP2/ERF domain-containing protein PFD0985w	Plasmodium falciparum (isolate 3D7)	sp|Q8I1N6|AP2A_PLAF7	4.7	52.17	23	#N/A	#N/A	#N/A	#N/A
Locus_21683_Transcrip	240	0	0	0	0	0	0		AP2/ERF domain-containing protein PFD0985w	Plasmodium falciparum (isolate 3D7)	sp|Q8I1N6|AP2A_PLAF7	3.6	26.98	63	#N/A	#N/A	#N/A	#N/A
Locus_25894_Transcrip	337	0	0	0	0	0	0		AP2/ERF domain-containing protein PFD0985w	Plasmodium falciparum (isolate 3D7)	sp|Q8I1N6|AP2A_PLAF7	4.7	32.08	53	#N/A	#N/A	#N/A	#N/A
Locus_10845_Transcrip	593	0	0	0	0	0	0		AP2-like ethylene-responsive transcription factor At1g16060	Mouse-ear cress	sp|Q94AN4|AP2L1_ARATH	5	32.31	65	#N/A	#N/A	#N/A	#N/A
Locus_13485_Transcrip	210	0	0	0	0	0	K12397		AP-3 complex subunit beta-2	Mouse	sp|Q9JME5|AP3B2_MOUSE	0.006	34.72	72	ap-3 complex subunit beta-2	gi|332025565|gb|EGI65728.1|AP-3 complex subunit beta-2 [Acromyrmex echinatior]	1.03243e-06	65
Locus_20693_Transcrip	340	GO:0006886	GO:0016192	GO:0030117	GO:0055085	0	K12397		AP-3 complex subunit beta-2	Mouse	sp|Q9JME5|AP3B2_MOUSE	2e-43	75.89	112	ap-3 complex subunit beta-2	gi|307204863|gb|EFN83421.1|AP-3 complex subunit beta-2 [Harpegnathos saltator]	8.46331e-55	93
Locus_20694_Transcrip	493	GO:0006886	GO:0016192	GO:0030117	0	0	0		AP-3 complex subunit beta-2	Mouse	sp|Q9JME5|AP3B2_MOUSE	2e-40	74.81	135	beta3 protein	gi|72077017|ref|XP_789041.1|PREDICTED: similar to AP-3 complex beta3B subunit, partial [Strongylocentrotus purpuratus]	2.87078e-45	94
Locus_17196_Transcrip	339	0	0	0	0	0	K12396		AP-3 complex subunit delta	Fruit fly	sp|P54362|AP3D_DROME	2e-06	45.45	77	apl5 protein	gi|170054253|ref|XP_001863042.1|apl5 protein [Culex quinquefasciatus] >gi|167874562|gb|EDS37945.1| apl5 protein [Culex quinquefasciatus]	3.69197e-06	66
Locus_5569_Transcrip	1515	GO:0006886	GO:0016192	GO:0030117	GO:0046961	0	0		AP-3 complex subunit delta	Fruit fly	sp|P54362|AP3D_DROME	0	86.68	443	ap-3 complex subunit delta-1	gi|340711936|ref|XP_003394522.1|PREDICTED: AP-3 complex subunit delta-1-like [Bombus terrestris]	0	96
Locus_14607_Transcrip	318	0	0	0	0	0	0		AP-3 complex subunit delta-1	Mouse	sp|O54774|AP3D1_MOUSE	0.017	33.82	68	#N/A	#N/A	#N/A	#N/A
Locus_23012_Transcrip	446	0	0	0	0	0	0		AP-3 complex subunit delta-1	Human	sp|O14617|AP3D1_HUMAN	0.3	35.29	51	rho-type gtpase activating protein	gi|340709648|ref|XP_003393415.1|PREDICTED: hypothetical protein LOC100652305 [Bombus terrestris]	3.87468e-18	69
Locus_27552_Transcrip	513	0	0	0	0	0	0		AP-3 complex subunit delta-1	Mouse	sp|O54774|AP3D1_MOUSE	0.72	39.58	48	#N/A	#N/A	#N/A	#N/A
Locus_16049_Transcrip	307	0	0	0	0	0	K12398		AP-3 complex subunit mu-1	Chicken	sp|Q5ZMP7|AP3M1_CHICK	6.1	29.09	55	#N/A	#N/A	#N/A	#N/A
Locus_7780_Transcrip	1776	GO:0005515	GO:0006886	GO:0016192	0	0	K12399		AP-3 complex subunit mu-2	Human	sp|P53677|AP3M2_HUMAN	5e-174	68.59	417	ap-3 complex subunit mu-1	gi|91091862|ref|XP_968876.1|PREDICTED: similar to GA15778-PA [Tribolium castaneum] >gi|270000812|gb|EEZ97259.1| hypothetical protein TcasGA2_TC011059 [Tribolium castaneum]	0	94
104852	1847	0	0	0	0	0	0		AP-3 complex subunit sigma-2	Bovine	sp|Q1JQA3|AP3S2_BOVIN	9e-78	73.54	189	clathrin coat assembly protein	gi|58378278|ref|XP_308356.2|AGAP007522-PA [Anopheles gambiae str. PEST] >gi|55245404|gb|EAA04682.2| AGAP007522-PA [Anopheles gambiae str. PEST]	6.81196e-121	97
Locus_24038_Transcrip	773	0	0	0	0	0	0		AP-4 complex subunit beta	Slime mold	sp|Q54R84|AP4B_DICDI	0.013	26	100	#N/A	#N/A	#N/A	#N/A
Locus_12115_Transcrip	1021	0	0	0	0	0	0		AP-4 complex subunit epsilon	Slime mold	sp|Q54VE0|AP4E_DICDI	1.9	30.91	55	#N/A	#N/A	#N/A	#N/A
Locus_14580_Transcrip	367	0	0	0	0	0	0		AP-4 complex subunit epsilon-1	Human	sp|Q9UPM8|AP4E1_HUMAN	0.065	28.74	87	#N/A	#N/A	#N/A	#N/A
Locus_15937_Transcrip	376	0	0	0	0	0	0		Apical endosomal glycoprotein	Mouse	sp|A2AJA7|AEGP_MOUSE	1.2	32.76	58	#N/A	#N/A	#N/A	#N/A
Locus_18947_Transcrip	250	0	0	0	0	0	0		Apicoplast 30S ribosomal protein S4	Coccidian parasite	sp|Q7YN81|RR4_EIMTE	3.6	41.86	43	#N/A	#N/A	#N/A	#N/A
81666	309	0	0	0	0	0	0		Apocytochrome f	Cassava	sp|B1NWG3|CYF_MANES	0.065	52.38	42	#N/A	#N/A	#N/A	#N/A
Locus_11121_Transcrip	914	GO:0005319	GO:0006869	0	0	0	0		Apolipophorins	Tobacco hawkmoth	sp|Q25490|APLP_MANSE	8e-13	25.38	260	PREDICTED: similar to conserved hypothetical protein [Tribolium castaneum]	gi|189233821|ref|XP_971721.2|PREDICTED: similar to conserved hypothetical protein [Tribolium castaneum]	3.18047e-57	65
Locus_219_Transcrip	11622	GO:0005319	GO:0006869	0	0	0	0		Apolipophorins	Migratory locust	sp|Q9U943|APLP_LOCMI	6e-61	24.6	886	#N/A	#N/A	#N/A	#N/A
Locus_13255_Transcrip	588	GO:0005215	GO:0005501	GO:0006810	0	0	0		Apolipoprotein D	Human	sp|P05090|APOD_HUMAN	1e-26	41.29	155	apolipoprotein d	gi|307200185|gb|EFN80483.1|Apolipoprotein D [Harpegnathos saltator]	9.53858e-61	79
Locus_14986_Transcrip	788	GO:0005215	GO:0005488	GO:0006810	0	0	0		Apolipoprotein D	Human	sp|P05090|APOD_HUMAN	2e-13	27.98	193	apolipoprotein d	gi|156544556|ref|XP_001600276.1|PREDICTED: apolipoprotein D-like [Nasonia vitripennis]	2.90526e-86	76
Locus_4065_Transcrip	1327	0	0	0	0	0	0		Apolipoprotein D	Guinea pig	sp|P51909|APOD_CAVPO	0.004	23.56	174	apolipoprotein d	gi|91079502|ref|XP_969250.1|PREDICTED: similar to GA17982-PA [Tribolium castaneum] >gi|270004422|gb|EFA00870.1| hypothetical protein TcasGA2_TC003773 [Tribolium castaneum]	2.19623e-49	72
85522	201	0	0	0	0	0	0		Apolipoprotein D	Rabbit	sp|P37153|APOD_RABIT	0.013	46.51	43	#N/A	#N/A	#N/A	#N/A
94382	231	0	0	0	0	0	0	2.3.1.-	Apolipoprotein N-acyltransferase	Wigglesworthia glossinidia brevipalpis	sp|Q8D2A8|LNT_WIGBR	4.8	28.89	45	#N/A	#N/A	#N/A	#N/A
108770	346	0	0	0	0	0	0	2.3.1.-	Apolipoprotein N-acyltransferase	Campylobacter jejuni	sp|Q9PNJ9|LNT_CAMJE	0.93	33.33	69	#N/A	#N/A	#N/A	#N/A
114329	291	0	0	0	0	0	0	2.3.1.-	Apolipoprotein N-acyltransferase	Haemophilus ducreyi	sp|Q7VM56|LNT_HAEDU	8.1	41.86	43	#N/A	#N/A	#N/A	#N/A
Locus_25416_Transcrip	255	0	0	0	0	0	0	2.3.1.-	Apolipoprotein N-acyltransferase	Rickettsia typhi	sp|Q68X09|LNT_RICTY	4.6	47.06	34	#N/A	#N/A	#N/A	#N/A
Locus_4156_Transcrip	536	0	0	0	0	0	0	2.3.1.-	Apolipoprotein N-acyltransferase	Azotobacter vinelandii (strain DJ / ATCC BAA-1303)	sp|C1DMW2|LNT_AZOVD	1.4	32.5	80	#N/A	#N/A	#N/A	#N/A
Locus_8293_Transcrip	388	0	0	0	0	0	0	2.3.1.-	Apolipoprotein N-acyltransferase	Wigglesworthia glossinidia brevipalpis	sp|Q8D2A8|LNT_WIGBR	1.6	28.85	52	pao retrotransposon peptidase family	gi|270016322|gb|EFA12768.1|hypothetical protein TcasGA2_TC010296 [Tribolium castaneum]	1.82653e-09	54
Locus_18941_Transcrip	938	0	0	0	0	0	0	2.3.1.-	Apolipoprotein N-acyltransferase	Lyme disease spirochete	sp|O51253|LNT_BORBU	6.5	31.25	48	#N/A	#N/A	#N/A	#N/A
Locus_6772_Transcrip	453	0	0	0	0	0	0	2.3.1.-	Apolipoprotein N-acyltransferase	Campylobacter jejuni	sp|Q9PNJ9|LNT_CAMJE	4.3	33.33	39	#N/A	#N/A	#N/A	#N/A
Locus_3271_Transcrip	987	0	0	0	0	0	0		Apolipoprotein O-like	Bovine	sp|Q3SZ27|APOOL_BOVIN	0.02	25.35	142	hypothetical conserved protein	gi|94469280|gb|ABF18489.1|hypothetical conserved protein [Aedes aegypti]	2.34178e-16	56
Locus_17564_Transcrip	523	0	0	0	0	0	0		Apomucin	Pig	sp|P12021|MUCAP_PIG	4.9	28.95	76	#N/A	#N/A	#N/A	#N/A
Locus_10792_Transcrip	350	GO:0005622	GO:0016021	0	0	0	K04725	6.3.2.-	Apoptosis 1 inhibitor	Fruit fly	sp|Q24306|IAP1_DROME	4e-13	36.45	107	inhibitor of apoptosis protein 1	gi|312380935|gb|EFR26798.1|hypothetical protein AND_06841 [Anopheles darlingi]	8.42047e-18	61
Locus_3049_Transcrip	970	GO:0005622	GO:0048500	0	0	0	K04725		Apoptosis 2 inhibitor	Fruit fly	sp|Q24307|IAP2_DROME	4e-23	33.85	192	apoptosis 2 inhibitor	gi|321400074|ref|NP_001189458.1|inhibitor of apoptosis 2 [Bombyx mori] >gi|304421448|gb|ADM32523.1| iap2 [Bombyx mori]	4.12315e-89	75
Locus_4984_Transcrip	2533	0	0	0	0	0	0		Apoptosis 2 inhibitor	Fruit fly	sp|Q24307|IAP2_DROME	1e-18	58.11	74	inhibitor of apoptosis 2	gi|321400074|ref|NP_001189458.1|inhibitor of apoptosis 2 [Bombyx mori] >gi|304421448|gb|ADM32523.1| iap2 [Bombyx mori]	1.25499e-09	56
Locus_145_Transcrip	2455	0	0	0	0	0	0		Apoptosis inhibitor 5	Chicken	sp|Q5ZMW3|API5_CHICK	4e-114	49.24	459	apoptosis inhibitor 5	gi|307183123|gb|EFN70040.1|Apoptosis inhibitor 5 [Camponotus floridanus]	6.30537e-162	71
114032	1082	0	0	0	0	0	0		Apoptosis inhibitor 5 homolog	Fruit fly	sp|Q9V431|API5_DROME	0.013	45.65	46	apoptosis inhibitor 5	gi|189236247|ref|XP_974012.2|PREDICTED: similar to rCG26895 [Tribolium castaneum]	0.000176132	75
114033	1083	0	0	0	0	0	K04725		Apoptosis inhibitor 5 homolog	Fruit fly	sp|Q9V431|API5_DROME	0.013	45.65	46	apoptosis inhibitor 5	gi|189236247|ref|XP_974012.2|PREDICTED: similar to rCG26895 [Tribolium castaneum]	0.000177171	75
Locus_4076_Transcrip	1986	GO:0005622	0	0	0	0	0		Apoptosis inhibitor IAP	CpGV	sp|P41436|IAP_GVCPM	4e-54	66.47	170	inhibitor of apoptosis protein	gi|304423112|gb|ADM32901.1|inhibitor of apoptosis protein [Helicoverpa armigera]	1.29364e-94	99
Locus_9154_Transcrip	722	GO:0005622	0	0	0	0	0		Apoptosis inhibitor IAP	CpGV	sp|P41436|IAP_GVCPM	2e-17	74.51	51	inhibitor of apoptosis protein	gi|304423112|gb|ADM32901.1|inhibitor of apoptosis protein [Helicoverpa armigera]	3.60919e-87	99
Locus_1849_Transcrip	753	0	0	0	0	0	K04727		Apoptosis regulatory protein Siva	Mouse	sp|O54926|SIVA_MOUSE	3e-09	29.41	170	apoptosis regulatory protein siva	gi|47230280|emb|CAG10694.1|unnamed protein product [Tetraodon nigroviridis]	3.52451e-13	45
51486	420	0	0	0	0	0	0	1.-.-.-	Apoptosis-inducing factor 1 mitochondrial	Rat	sp|Q9JM53|AIFM1_RAT	3e-43	61.31	137	programmed cell death 8	gi|58531942|gb|AAW78686.1|programmed cell death 8 [Siniperca chuatsi]	1.44593e-08	75
98470	465	0	0	0	0	0	0	1.-.-.-	Apoptosis-inducing factor 1 mitochondrial	Human	sp|O95831|AIFM1_HUMAN	8e-05	41.18	51	apoptosis-inducing factor	gi|321400082|ref|NP_001189462.1|apoptosis-inducing factor [Bombyx mori] >gi|304421420|gb|ADM32509.1| AIF [Bombyx mori]	1.90248e-19	78
Locus_12082_Transcrip	218	0	0	0	0	0	0	1.-.-.-	Apoptosis-inducing factor 1 mitochondrial	Human	sp|O95831|AIFM1_HUMAN	3e-13	53.23	62	#N/A	#N/A	#N/A	#N/A
Locus_752_Transcrip	3510	GO:0006412	0	0	0	0	0	1.-.-.-	Apoptosis-inducing factor 3	Human	sp|Q96NN9|AIFM3_HUMAN	5e-111	40.22	557	disulfide oxidoreductase	gi|312374349|gb|EFR21922.1|hypothetical protein AND_16041 [Anopheles darlingi]	0	71
41192	222	0	0	0	0	0	0		Apoptosis-linked gene 2-interacting protein X 1	Caenorhabditis elegans	sp|P34552|ALX1_CAEEL	1e-06	38.71	62	programmed cell death 6-interacting protein	gi|189234326|ref|XP_973055.2|PREDICTED: similar to programmed cell death 6-interacting protein [Tribolium castaneum]	1.39166e-15	77
Locus_29778_Transcrip	323	0	0	0	0	0	K12200		Apoptosis-linked gene 2-interacting protein X 1	Caenorhabditis elegans	sp|P34552|ALX1_CAEEL	1.6	32.65	49	#N/A	#N/A	#N/A	#N/A
Locus_9613_Transcrip	1293	GO:0004852	GO:0033014	0	0	0	0		Apoptosis-linked gene 2-interacting protein X 1	Caenorhabditis elegans	sp|P34552|ALX1_CAEEL	2e-44	46.92	211	programmed cell death 6-interacting protein	gi|110671859|gb|ABG82044.1|ALG-2 interacting protein x [Penaeus monodon]	1.56765e-71	80
Locus_25630_Transcrip	316	0	0	0	0	0	K12875		Apoptosis-stimulating of p53 protein 2	Mouse	sp|Q8CG79|ASPP2_MOUSE	0.25	26.44	87	#N/A	#N/A	#N/A	#N/A
103118	3367	0	0	0	0	0	0		Apoptotic chromatin condensation inducer in the nucleus	Human	sp|Q9UKV3|ACINU_HUMAN	4e-44	27.63	742	apoptotic chromatin condensation inducer in the nucleus	gi|304421418|gb|ADM32508.1|acinus [Bombyx mori]	0	67
Locus_16010_Transcrip	430	0	0	0	0	0	0		Apoptotic chromatin condensation inducer in the nucleus	Human	sp|Q9UKV3|ACINU_HUMAN	1.3	38.6	57	achi protein	gi|238915927|gb|ACR78435.1|ACHI protein [Bombyx mori]	4.40202e-39	94
53359	278	0	0	0	0	0	0		Apoptotic enhancer 1 protein	Caenorhabditis elegans	sp|Q9XVN3|IASPP_CAEEL	0.72	32.73	55	PREDICTED: similar to ENSANGP00000020392 [Strongylocentrotus purpuratus]	gi|115842565|ref|XP_001197542.1|PREDICTED: similar to ENSANGP00000020392 [Strongylocentrotus purpuratus] >gi|115943844|ref|XP_001196101.1| PREDICTED: similar to ENSANGP00000020392 [Strongylocentrotus purpuratus]	1.61895e-13	59
Locus_16141_Transcrip	1298	GO:0005524	GO:0006915	0	0	0	0		Apoptotic protease-activating factor 1	Zebrafish	sp|Q9I9H8|APAF_DANRE	1e-29	29.5	417	apoptotic protease-activating factor 1-like	gi|317108135|ref|NP_001186937.1|Apaf-1 protein [Bombyx mori] >gi|310769189|gb|ADP21242.1| Apaf-1 [Bombyx mori]	3.07532e-142	79
Locus_18888_Transcrip	831	0	0	0	0	0	0		Apoptotic protease-activating factor 1	Zebrafish	sp|Q9I9H8|APAF_DANRE	9e-14	26.54	211	apoptotic protease-activating factor 1-like	gi|317108135|ref|NP_001186937.1|Apaf-1 protein [Bombyx mori] >gi|310769189|gb|ADP21242.1| Apaf-1 [Bombyx mori]	9.72482e-27	82
Locus_4018_Transcrip	1059	0	0	0	0	0	K01081	4.2.99.18	Aprataxin and PNK-like factor	Mouse	sp|Q9D842|APLF_MOUSE	2e-09	41.77	79	aprataxin and pnk-like factor	gi|312380980|gb|EFR26837.1|hypothetical protein AND_06799 [Anopheles darlingi]	2.01519e-13	38
Locus_1519_Transcrip	3086	GO:0009166	GO:0016787	GO:0032924	0	0	0	3.6.1.5	Apyrase	Yellowfever mosquito	sp|P50635|APY_AEDAE	1e-89	36.84	532	5 -nucleotidase	gi|302025915|gb|ADK90114.1|apyrase [Helicoverpa zea]	0	99
Locus_23943_Transcrip	299	GO:0009166	GO:0016787	GO:0016820	0	0	0	3.6.1.5	Apyrase	Yellowfever mosquito	sp|P50635|APY_AEDAE	3e-17	50.6	83	5 nucleotidase	gi|302025915|gb|ADK90114.1|apyrase [Helicoverpa zea]	7.40078e-38	88
Locus_26179_Transcrip	280	GO:0009166	GO:0016787	GO:0016820	0	0	0	3.6.1.5	Apyrase	Yellowfever mosquito	sp|P50635|APY_AEDAE	4e-15	42.53	87	salivary apyrase	gi|302025915|gb|ADK90114.1|apyrase [Helicoverpa zea]	8.98076e-26	70
Locus_29877_Transcrip	230	GO:0009166	GO:0016787	GO:0016820	0	0	K09884	3.6.1.5	Apyrase	Yellowfever mosquito	sp|P50635|APY_AEDAE	0.087	31.58	57	5 nucleotidase	gi|312382626|gb|EFR28020.1|hypothetical protein AND_04541 [Anopheles darlingi]	7.15746e-07	60
Locus_15027_Transcrip	442	GO:0005215	GO:0006810	GO:0016020	0	0	0		Aquaporin AQPAe.a	Yellowfever mosquito	sp|Q9NHW7|AQP_AEDAE	2e-26	56.12	98	aquaporin	gi|237648968|ref|NP_001153661.1|aquaporin [Bombyx mori] >gi|225320705|dbj|BAH29748.1| aquaporin AQP-Bom3 [Bombyx mori]	4.79031e-40	93
11040	378	0	0	0	0	0	0		Aquaporin-2	Sheep	sp|O62735|AQP2_SHEEP	2e-12	53.73	67	isoform a	gi|237648968|ref|NP_001153661.1|aquaporin [Bombyx mori] >gi|225320705|dbj|BAH29748.1| aquaporin AQP-Bom3 [Bombyx mori]	4.53352e-45	86
Locus_18193_Transcrip	293	0	0	0	0	0	0	3.6.3.17	Arabinose import ATP-binding protein AraG	Shigella flexneri	sp|Q83KP2|ARAG_SHIFL	2.1	29.07	86	orf	gi|270016831|gb|EFA13277.1|hypothetical protein TcasGA2_TC016028 [Tribolium castaneum]	1.52348e-08	56
Locus_19313_Transcrip	444	0	0	0	0	0	0	3.2.1.55	Arabinoxylan arabinofuranohydrolase	Bacillus polymyxa	sp|P45796|XYND_PAEPO	4.2	45.45	33	#N/A	#N/A	#N/A	#N/A
48238	217	0	0	0	0	0	0		Arachidonate 5-lipoxygenase-activating protein	Bovine	sp|Q148F2|AL5AP_BOVIN	6.1	38.1	42	#N/A	#N/A	#N/A	#N/A
Locus_11141_Transcrip	543	0	0	0	0	0	K12487		Arachin 21 kDa protein	Peanut	sp|P20780|ARA1_ARAHY	0.63	30	40	#N/A	#N/A	#N/A	#N/A
566	268	0	0	0	0	0	K15044		ARF GTPase-activating protein GIT2	Human	sp|Q14161|GIT2_HUMAN	2e-21	58.89	90	arf gtpase-activating protein git2	gi|157124755|ref|XP_001660508.1|hypothetical protein AaeL_AAEL009958 [Aedes aegypti] >gi|108873879|gb|EAT38104.1| conserved hypothetical protein [Aedes aegypti]	1.13118e-24	77
Locus_11389_Transcrip	447	GO:0008060	GO:0008270	0	0	0	K12489		Arf-GAP domain and FG repeats-containing protein 1	Rat	sp|Q4KLH5|AGFG1_RAT	3e-36	47.37	152	nucleoporin-like protein rip	gi|282165792|ref|NP_001164135.1|drongo protein isoform 2 [Tribolium castaneum] >gi|270008252|gb|EFA04700.1| drongo [Tribolium castaneum]	1.02744e-51	83
58383	540	0	0	0	0	0	0		Arf-GAP with coiled-coil ANK repeat and PH domain-containing protein 3	Human	sp|Q96P50|ACAP3_HUMAN	5e-29	51.13	133	centaurin beta	gi|270014057|gb|EFA10505.1|hypothetical protein TcasGA2_TC012753 [Tribolium castaneum]	1.23732e-57	75
111984	519	0	0	0	0	0	0		Arf-GAP with coiled-coil ANK repeat and PH domain-containing protein 2	Rat	sp|Q5FVC7|ACAP2_RAT	0.2	38.71	31	#N/A	#N/A	#N/A	#N/A
Locus_11997_Transcrip	598	GO:0008060	GO:0008270	0	0	0	K12489		Arf-GAP with coiled-coil ANK repeat and PH domain-containing protein 1	Mouse	sp|Q8K2H4|ACAP1_MOUSE	5e-24	57.65	85	centaurin beta	gi|189241302|ref|XP_975199.2|PREDICTED: similar to centaurin beta [Tribolium castaneum]	3.58645e-33	57
Locus_15933_Transcrip	388	0	0	0	0	0	0		Arf-GAP with coiled-coil ANK repeat and PH domain-containing protein 2	Chicken	sp|Q5ZK62|ACAP2_CHICK	3e-25	42.86	126	centaurin beta	gi|307192436|gb|EFN75652.1|Centaurin-beta-2 [Harpegnathos saltator]	3.227e-48	82
Locus_25997_Transcrip	361	0	0	0	0	0	0		Arf-GAP with coiled-coil ANK repeat and PH domain-containing protein 2	Rat	sp|Q5FVC7|ACAP2_RAT	1e-19	47	100	centaurin beta	gi|242025396|ref|XP_002433110.1|Centaurin-beta, putative [Pediculus humanus corporis] >gi|212518651|gb|EEB20372.1| Centaurin-beta, putative [Pediculus humanus corporis]	8.19955e-37	82
Locus_10887_Transcrip	1326	GO:0008060	GO:0008270	0	0	0	0		Arf-GAP with dual PH domain-containing protein 1	Human	sp|O75689|ADAP1_HUMAN	6e-101	46.13	375	centaurin alpha	gi|332018523|gb|EGI59113.1|Arf-GAP with dual PH domain-containing protein 1 [Acromyrmex echinatior]	0	84
Locus_14194_Transcrip	612	0	0	0	0	0	0		Arf-GAP with GTPase ANK repeat and PH domain-containing protein 2	Rat	sp|Q8CGU4|AGAP2_RAT	0.37	40.38	52	isoform a	gi|270012524|gb|EFA08972.1|hypothetical protein TcasGA2_TC006679 [Tribolium castaneum]	4.53001e-28	76
Locus_2056_Transcrip	4602	GO:0005622	GO:0007165	0	0	0	0		Arf-GAP with Rho-GAP domain ANK repeat and PH domain-containing protein 2	Mouse	sp|Q8BZ05|ARAP2_MOUSE	7e-45	25.63	675	isoform b	gi|189235004|ref|XP_970036.2|PREDICTED: similar to RhoGAP15B CG4937-PB [Tribolium castaneum] >gi|270003924|gb|EFA00372.1| hypothetical protein TcasGA2_TC003215 [Tribolium castaneum]	7.13433e-169	54
Locus_24707_Transcrip	340	GO:0008060	GO:0008270	0	0	0	K12488		Arf-GAP with SH3 domain ANK repeat and PH domain-containing protein 1	Rat	sp|Q1AAU6|ASAP1_RAT	5e-32	57.02	114	arf-gap with sh3 ank repeat and ph domain-containing protein 1-like	gi|328782643|ref|XP_003250174.1|PREDICTED: arf-GAP with SH3 domain, ANK repeat and PH domain-containing protein 2-like isoform 1 [Apis mellifera]	1.4554e-45	76
Locus_9283_Transcrip	1263	0	0	0	0	0	0		Arf-GAP with SH3 domain ANK repeat and PH domain-containing protein 1	Bovine	sp|O97902|ASAP1_BOVIN	2e-110	56.79	361	arf-gap with sh3 ank repeat and ph domain-containing protein 1-like	gi|340720034|ref|XP_003398449.1|PREDICTED: arf-GAP with SH3 domain, ANK repeat and PH domain-containing protein 1-like [Bombus terrestris]	0	92
71997	481	0	0	0	0	0	0		Arf-GAP with SH3 domain ANK repeat and PH domain-containing protein 2	Mouse	sp|Q7SIG6|ASAP2_MOUSE	5e-18	43.7	119	arf-gap with sh3 ank repeat and ph domain-containing protein 1-like	gi|328782643|ref|XP_003250174.1|PREDICTED: arf-GAP with SH3 domain, ANK repeat and PH domain-containing protein 2-like isoform 1 [Apis mellifera]	1.69653e-37	75
Locus_16131_Transcrip	626	0	0	0	0	0	0	3.5.3.1	Arginase non-hepatic 2	African clawed frog	sp|Q91554|ARGN2_XENLA	4.3	30.56	72	#N/A	#N/A	#N/A	#N/A
Locus_26607_Transcrip	296	GO:0005634	GO:0008270	GO:0031625	0	0	0	2.3.1.1 2.3.1.35	Arginine biosynthesis bifunctional protein ArgJ mitochondrial	Baker's yeast	sp|Q04728|ARGJ_YEAST	0.96	43.75	32	#N/A	#N/A	#N/A	#N/A
Locus_14233_Transcrip	434	0	0	0	0	0	0	3.5.3.6	Arginine deiminase	Rhodococcus erythropolis (strain PR4 / NBRC 100887)	sp|C1A399|ARCA_RHOE4	0.46	53.85	26	rap gtpase-activating protein	gi|157127440|ref|XP_001654981.1|rap gtpase-activating protein [Aedes aegypti] >gi|108882416|gb|EAT46641.1| rap gtpase-activating protein [Aedes aegypti]	1.00968e-05	73
Locus_26525_Transcrip	557	0	0	0	0	0	0	3.5.3.6	Arginine deiminase	Staphylococcus aureus (strain MW2)	sp|Q8NUK7|ARCA_STAAW	1.5	42.42	33	#N/A	#N/A	#N/A	#N/A
Locus_6264_Transcrip	905	0	0	0	0	0	K00933	3.5.3.6	Arginine deiminase	Listeria innocua	sp|Q92FR7|ARCA_LISIN	8	32.47	77	#N/A	#N/A	#N/A	#N/A
Locus_994_Transcrip	1627	GO:0016301	GO:0016772	0	0	0	0	2.7.3.3	Arginine kinase	Indianmeal moth	sp|Q95PM9|KARG_PLOIN	0	95.21	355	arginine kinase	gi|290048171|gb|ADD22718.1|arginine kinase [Helicoverpa armigera] >gi|308223359|gb|ADO23657.1| arginine kinase [Helicoverpa assulta]	1.32207e-154	100
Locus_20797_Transcrip	423	0	0	0	0	0	0	2.1.1.-	Arginine N-methyltransferase 2	Yeast	sp|Q759W1|RMT2_ASHGO	1.6	24.19	62	#N/A	#N/A	#N/A	#N/A
Locus_29136_Transcrip	286	0	0	0	0	0	0		Arginine/ornithine antiporter	Lactobacillus sakei	sp|O53092|ARCD_LACSK	1.2	37.84	37	#N/A	#N/A	#N/A	#N/A
Locus_4267_Transcrip	1846	0	0	0	0	0	0		Arginine/serine-rich coiled-coil protein 2	African clawed frog	sp|Q7ZYR8|RSRC2_XENLA	3e-20	42.96	135	arginine serine-rich coiled-coil protein 2	gi|193695280|ref|XP_001951783.1|PREDICTED: hypothetical protein LOC100166599 [Acyrthosiphon pisum]	8.37649e-34	57
Locus_14408_Transcrip	654	0	0	0	0	0	K01463		Arginine-glutamic acid dipeptide repeats protein	Rat	sp|Q62901|RERE_RAT	2e-17	36.19	210	arginine-glutamic acid dipeptide repeats protein	gi|270008439|gb|EFA04887.1|hypothetical protein TcasGA2_TC014949 [Tribolium castaneum]	1.55596e-68	83
Locus_2956_Transcrip	805	GO:0006468	GO:0007165	0	0	0	0		Arginine-glutamic acid dipeptide repeats protein	Rat	sp|Q62901|RERE_RAT	2e-34	59.85	132	arginine-glutamic acid dipeptide repeats protein	gi|270008438|gb|EFA04886.1|hypothetical protein TcasGA2_TC014948 [Tribolium castaneum]	2.18095e-42	85
Locus_14159_Transcrip	1181	0	0	0	0	0	0		Arginine-glutamic acid dipeptide repeats protein	Rat	sp|Q62901|RERE_RAT	0.37	35.09	57	#N/A	#N/A	#N/A	#N/A
Locus_8703_Transcrip	499	0	0	0	0	0	0	4.3.2.1	Argininosuccinate lyase	Roseiflexus castenholzii (strain DSM 13941 / HLO8)	sp|A7NF38|ARLY_ROSCS	4.5	23.33	90	#N/A	#N/A	#N/A	#N/A
Locus_24972_Transcrip	326	0	0	0	0	0	0	4.3.2.1	Argininosuccinate lyase	Streptococcus sanguinis (strain SK36)	sp|A3CQQ3|ARLY_STRSV	4.8	37.04	27	#N/A	#N/A	#N/A	#N/A
27335	478	0	0	0	0	0	0	6.3.4.5	Argininosuccinate synthase	Acidothermus cellulolyticus (strain ATCC 43068 / 11B)	sp|A0LUB9|ASSY_ACIC1	3.9	40.82	49	#N/A	#N/A	#N/A	#N/A
60474	293	0	0	0	0	0	0	6.3.4.5	Argininosuccinate synthase	Chicken	sp|Q5ZJ23|ASSY_CHICK	3.7	39.29	28	#N/A	#N/A	#N/A	#N/A
Locus_24398_Transcrip	247	0	0	0	0	0	K01940	6.3.4.5	Argininosuccinate synthase	Prochlorococcus marinus (strain NATL2A)	sp|Q46I72|ASSY_PROMT	8	28.57	35	#N/A	#N/A	#N/A	#N/A
Locus_3157_Transcrip	836	GO:0004055	GO:0005524	GO:0006526	0	0	0	6.3.4.5	Argininosuccinate synthase	Yellowfever mosquito	sp|Q0IFL5|ASSY_AEDAE	1e-95	59.64	275	argininosuccinate synthase	gi|91091728|ref|XP_967315.1|PREDICTED: similar to argininosuccinate synthetase [Tribolium castaneum] >gi|270001069|gb|EEZ97516.1| hypothetical protein TcasGA2_TC011361 [Tribolium castaneum]	3.44601e-112	76
Locus_5927_Transcrip	254	GO:0004055	GO:0005524	GO:0006526	0	0	0	6.3.4.5	Argininosuccinate synthase	Zebrafish	sp|Q66I24|ASSY_DANRE	0.013	85	20	#N/A	#N/A	#N/A	#N/A
Locus_11346_Transcrip	2530	0	0	0	0	0	0	6.1.1.19	Arginyl-tRNA synthetase	Mycoplasma genitalium	sp|P47618|SYR_MYCGE	4.6	25	76	#N/A	#N/A	#N/A	#N/A
Locus_12128_Transcrip	694	0	0	0	0	0	0	6.1.1.19	Arginyl-tRNA synthetase	Prochlorococcus marinus (strain NATL2A)	sp|Q46HI6|SYR_PROMT	0.47	31.58	76	bel12_ag transposon polyprotein	gi|189242082|ref|XP_001809963.1|PREDICTED: similar to BEL12_AG transposon polyprotein [Tribolium castaneum] >gi|270017009|gb|EFA13455.1| hypothetical protein TcasGA2_TC010686 [Tribolium castaneum]	8.40258e-43	60
Locus_14005_Transcrip	302	0	0	0	0	0	0	3.1.11.5	Exodeoxyribonuclease V alpha chain	Acyrthosiphon pisum symbiotic bacterium	sp|P57530|EX5A_BUCAI	4.7	34.48	58	#N/A	#N/A	#N/A	#N/A
Locus_17466_Transcrip	485	0	0	0	0	0	0	6.1.1.19	Arginyl-tRNA synthetase	Helicobacter acinonychis (strain Sheeba)	sp|Q17X54|SYR_HELAH	0.37	31.17	77	#N/A	#N/A	#N/A	#N/A
Locus_17823_Transcrip	711	0	0	0	0	0	0	6.1.1.19	Arginyl-tRNA synthetase	Nitrosomonas eutropha (strain C91)	sp|Q0AFN4|SYR_NITEC	7	31.58	38	#N/A	#N/A	#N/A	#N/A
Locus_19183_Transcrip	326	0	0	0	0	0	0	6.1.1.19	Arginyl-tRNA synthetase	Mycoplasma genitalium	sp|P47618|SYR_MYCGE	2.1	41.86	43	#N/A	#N/A	#N/A	#N/A
Locus_20752_Transcrip	609	0	0	0	0	0	0	6.1.1.19	Arginyl-tRNA synthetase	Prochlorococcus marinus (strain MIT 9312)	sp|Q31CZ4|SYR_PROM9	1.1	48.28	29	#N/A	#N/A	#N/A	#N/A
Locus_21939_Transcrip	345	0	0	0	0	0	0	6.1.1.19	Arginyl-tRNA synthetase	Chlamydophila pneumoniae	sp|Q9Z7Y3|SYR_CHLPN	4.6	45.83	24	mariner transposase	gi|307215403|gb|EFN90072.1|Histone-lysine N-methyltransferase SETMAR [Harpegnathos saltator]	9.13445e-11	65
Locus_22326_Transcrip	413	0	0	0	0	0	0	6.1.1.19	Arginyl-tRNA synthetase	Buchnera aphidicola subsp. Cinara cedri	sp|Q057S1|SYR_BUCCC	4.7	40.62	32	#N/A	#N/A	#N/A	#N/A
Locus_26197_Transcrip	377	0	0	0	0	0	0	6.1.1.19	Arginyl-tRNA synthetase	Bacteroides thetaiotaomicron	sp|Q8A3X5|SYR_BACTN	0.42	41.94	31	#N/A	#N/A	#N/A	#N/A
Locus_29451_Transcrip	208	0	0	0	0	0	0	6.1.1.19	Arginyl-tRNA synthetase	Prochlorococcus marinus subsp. pastoris (strain CCMP1986 / MED4)	sp|Q7V396|SYR_PROMP	8	36.59	41	#N/A	#N/A	#N/A	#N/A
Locus_29616_Transcrip	296	0	0	0	0	0	K01887	6.1.1.19	Arginyl-tRNA synthetase	Aeropyrum pernix (strain ATCC 700893 / DSM 11879 / JCM 9820 / NBRC 100138 / K1)	sp|Q9YB39|SYR_AERPE	0.56	40.91	44	hypothetical protein G5I_11689 [Acromyrmex echinatior]	gi|332019673|gb|EGI60147.1|hypothetical protein G5I_11689 [Acromyrmex echinatior]	2.27482e-25	75
Locus_508_Transcrip	2350	GO:0004814	GO:0005524	GO:0005737	0	0	0	6.1.1.19	Arginyl-tRNA synthetase cytoplasmic	Rat	sp|P40329|SYRC_RAT	0	59.57	648	arginyl-trna synthetase	gi|340712657|ref|XP_003394872.1|PREDICTED: arginyl-tRNA synthetase, cytoplasmic-like [Bombus terrestris]	0	77
Locus_11366_Transcrip	274	0	0	0	0	0	0	6.1.1.19	Arginyl-tRNA synthetase	Pelagibacter ubique	sp|Q4FM10|SYR_PELUB	6.1	27.27	44	#N/A	#N/A	#N/A	#N/A
Locus_1238_Transcrip	547	0	0	0	0	0	0	6.1.1.19	Arginyl-tRNA synthetase	Thiobacillus denitrificans (strain ATCC 25259)	sp|Q3SF80|SYR_THIDA	9.3	34.85	66	#N/A	#N/A	#N/A	#N/A
Locus_26479_Transcrip	311	0	0	0	0	0	K00685	2.7.7.7	DNA polymerase IV	Magnetococcus sp. (strain MC-1)	sp|A0L5I2|SYR_MAGSM	1.8	62.5	16	#N/A	#N/A	#N/A	#N/A
Locus_10791_Transcrip	1093	GO:0004057	GO:0016598	0	0	0	0	2.3.2.8	Arginyl-tRNA--protein transferase 1	Human	sp|O95260|ATE1_HUMAN	4e-58	42.86	343	arginyl-trna--protein transferase 1	gi|297491035|ref|XP_002698594.1|PREDICTED: arginyltransferase 1 [Bos taurus] >gi|296472575|gb|DAA14690.1| arginyltransferase 1 [Bos taurus]	1.26639e-51	55
Locus_13833_Transcrip	528	0	0	0	0	0	0	2.3.2.8	Arginyl-tRNA--protein transferase 1	Mouse	sp|Q9Z2A5|ATE1_MOUSE	0.21	29.33	75	arginyl-trna--protein transferase 1-like isoform 1	gi|345482053|ref|XP_001606898.2|PREDICTED: arginyl-tRNA--protein transferase 1-like isoform 1 [Nasonia vitripennis]	0.000118571	60
Locus_15744_Transcrip	449	GO:0005515	0	0	0	0	0		ARMADILLO BTB ARABIDOPSIS PROTEIN 1	Mouse-ear cress	sp|B7U179|ABAP1_ARATH	5e-10	25.85	147	kelch-like protein	gi|326914664|ref|XP_003203644.1|PREDICTED: kelch-like protein 35-like [Meleagris gallopavo]	1.17771e-10	60
107095	598	0	0	0	0	0	0		Armadillo repeat protein deleted in velo-cardio-facial syndrome homolog	Mouse	sp|P98203|ARVC_MOUSE	1e-20	59.26	81	catenin delta-2	gi|270015599|gb|EFA12047.1|hypothetical protein TcasGA2_TC001464 [Tribolium castaneum]	5.11302e-47	62
64358	253	0	0	0	0	0	0		Armadillo repeat protein deleted in velo-cardio-facial syndrome homolog	Mouse	sp|P98203|ARVC_MOUSE	7e-20	52.81	89	armadillo repeat	gi|242010696|ref|XP_002426096.1|armadillo repeat protein, putative [Pediculus humanus corporis] >gi|212510129|gb|EEB13358.1| armadillo repeat protein, putative [Pediculus humanus corporis]	1.00075e-27	88
Locus_1732_Transcrip	2548	GO:0004497	GO:0005506	GO:0009055	0	0	0		Armadillo repeat-containing protein 5	Rat	sp|Q5PQP9|ARMC5_RAT	2e-11	27.57	341	cytochrome p450 cyp315a1	gi|270003223|gb|EEZ99670.1|hypothetical protein TcasGA2_TC002427 [Tribolium castaneum]	7.90031e-39	56
Locus_28883_Transcrip	267	0	0	0	0	0	0		Armadillo repeat-containing protein 5	Mouse	sp|Q5EBP3|ARMC5_MOUSE	4e-07	35.23	88	armadillo repeat-containing protein 5-like	gi|80476507|gb|AAI08615.1|LOC733409 protein [Xenopus laevis]	5.31513e-11	61
45391	213	0	0	0	0	0	0		Armadillo repeat-containing protein 6 homolog	Fruit fly	sp|Q7K486|ARMC6_DROME	8	30.77	65	#N/A	#N/A	#N/A	#N/A
Locus_3107_Transcrip	2298	GO:0005515	GO:0055085	0	0	0	0		Armadillo repeat-containing protein 6 homolog	Fruit fly	sp|Q7K486|ARMC6_DROME	1e-91	40.82	463	armadillo repeat-containing protein 6 homolog	gi|91087077|ref|XP_974907.1|PREDICTED: similar to CG5721 CG5721-PA [Tribolium castaneum] >gi|270010538|gb|EFA06986.1| hypothetical protein TcasGA2_TC009947 [Tribolium castaneum]	2.3827e-114	62
Locus_5946_Transcrip	533	0	0	0	0	0	0		Armadillo repeat-containing protein 7	Mouse	sp|Q3UJZ3|ARMC7_MOUSE	9e-21	51.38	109	armadillo repeat-containing protein 7	gi|170047702|ref|XP_001851351.1|conserved hypothetical protein [Culex quinquefasciatus] >gi|167870034|gb|EDS33417.1| conserved hypothetical protein [Culex quinquefasciatus]	2.67031e-10	70
Locus_13246_Transcrip	1182	0	0	0	0	0	0		Armadillo repeat-containing protein 8	Human	sp|Q8IUR7|ARMC8_HUMAN	3e-117	55.05	396	armadillo repeat-containing protein 8	gi|91079360|ref|XP_970234.1|PREDICTED: similar to armadillo repeat-containing protein 8 [Tribolium castaneum] >gi|270004363|gb|EFA00811.1| hypothetical protein TcasGA2_TC003698 [Tribolium castaneum]	1.53656e-131	79
Locus_8646_Transcrip	916	GO:0005515	0	0	0	0	0		Armadillo repeat-containing protein 8	African clawed frog	sp|Q68FK4|ARMC8_XENLA	3e-20	38.24	136	armadillo repeat-containing protein 8	gi|328790940|ref|XP_001122388.2|PREDICTED: armadillo repeat-containing protein 8-like [Apis mellifera]	5.17283e-38	65
Locus_25145_Transcrip	399	0	0	0	0	0	0		Armadillo repeat-containing X-linked protein 3	Sumatran orangutan	sp|Q5R9J3|ARMX3_PONAB	4.7	43.24	37	#N/A	#N/A	#N/A	#N/A
Locus_23780_Transcrip	425	0	0	0	0	0	K02105		Armadillo repeat-containing X-linked protein 5	Mouse	sp|Q3UZB0|ARMX5_MOUSE	8.2	24.66	73	#N/A	#N/A	#N/A	#N/A
Locus_14822_Transcrip	1841	GO:0005515	0	0	0	0	0		Armadillo segment polarity protein	Fruit fly	sp|Q29I35|ARM_DROPS	0	89.69	553	armadillo segment polarity protein	gi|307212553|gb|EFN88276.1|Armadillo segment polarity protein [Harpegnathos saltator]	0	95
Locus_7336_Transcrip	791	0	0	0	0	0	0		Armadillo segment polarity protein	House fly	sp|Q02453|ARM_MUSDO	5e-07	64.29	42	#N/A	#N/A	#N/A	#N/A
Locus_8883_Transcrip	639	GO:0005515	0	0	0	0	0		Armadillo segment polarity protein	Fruit fly	sp|P18824|ARM_DROME	5e-76	75.12	201	armadillo segment polarity	gi|322793751|gb|EFZ17135.1|hypothetical protein SINV_02762 [Solenopsis invicta]	3.18108e-62	81
Locus_13173_Transcrip	520	GO:0006520	GO:0016831	0	0	0	0	4.1.1.28	Aromatic-L-amino-acid decarboxylase	Tobacco hawkmoth	sp|P48861|DDC_MANSE	5e-63	83.97	131	dopa-decarboxylase	gi|15824041|dbj|BAB68549.1|dopa decarboxylase [Mythimna separata]	5.79842e-81	99
Locus_23719_Transcrip	271	GO:0006520	GO:0016831	0	0	0	K01593	4.1.1.28	Aromatic-L-amino-acid decarboxylase	Tobacco hawkmoth	sp|P48861|DDC_MANSE	4e-14	94.59	37	dopa decarboxylase	gi|15824041|dbj|BAB68549.1|dopa decarboxylase [Mythimna separata]	1.76068e-15	97
Locus_27095_Transcrip	490	GO:0016831	GO:0019752	GO:0030170	GO:0016531	0	0	4.1.1.28	Aromatic-L-amino-acid decarboxylase	Tobacco hawkmoth	sp|P48861|DDC_MANSE	2e-87	92.59	162	dopa decarboxylase	gi|2108066|gb|AAB58082.1|dopa decarboxylase [Helicoverpa assulta]	1.13994e-119	100
Locus_160_Transcrip	3972	0	0	0	0	0	0		Arrestin domain-containing protein 2	Mouse	sp|Q9D668|ARRD2_MOUSE	3e-21	27.13	317	arrestin domain containing 4	gi|158301492|ref|XP_321170.4|AGAP001894-PA [Anopheles gambiae str. PEST] >gi|157012497|gb|EAA01049.4| AGAP001894-PA [Anopheles gambiae str. PEST]	4.80631e-52	50
34345	247	0	0	0	0	0	0		Arrestin domain-containing protein 3	Sumatran orangutan	sp|Q5R5L7|ARRD3_PONAB	5e-05	35.44	79	arrestin domain-containing	gi|239791507|dbj|BAH72209.1|ACYPI005464 [Acyrthosiphon pisum]	9.18402e-27	71
Locus_18721_Transcrip	867	0	0	0	0	0	0		Arrestin domain-containing protein 3	Rat	sp|Q6TXF1|ARRD3_RAT	2e-26	30.83	266	arrestin domain containing 4	gi|157118098|ref|XP_001659007.1|hypothetical protein AaeL_AAEL008185 [Aedes aegypti] >gi|108875859|gb|EAT40084.1| conserved hypothetical protein [Aedes aegypti]	7.01576e-81	73
Locus_14108_Transcrip	443	0	0	0	0	0	0		Arrestin domain-containing protein 4	Human	sp|Q8NCT1|ARRD4_HUMAN	0.0001	27.83	115	vitamin d	gi|91092722|ref|XP_972691.1|PREDICTED: similar to AGAP002691-PA [Tribolium castaneum] >gi|270014876|gb|EFA11324.1| hypothetical protein TcasGA2_TC010863 [Tribolium castaneum]	5.77779e-58	93
Locus_20842_Transcrip	218	0	0	0	0	0	0		Arrestin domain-containing protein 4	Rat	sp|Q7TP90|ARRD4_RAT	4.6	25	56	arrestin domain containing 4	gi|289741749|gb|ADD19622.1|thioredoxin binding protein tBP-2/VDUP1 [Glossina morsitans morsitans]	2.99368e-12	65
Locus_3522_Transcrip	1741	0	0	0	0	0	K04439		Arrestin domain-containing protein F	Slime mold	sp|Q54HT7|ADCF_DICDI	0.0004	19.72	284	GJ10070 [Drosophila virilis]	gi|195396166|ref|XP_002056703.1|GJ10070 [Drosophila virilis] >gi|194143412|gb|EDW59815.1| GJ10070 [Drosophila virilis]	0.000376548	46
Locus_17502_Transcrip	405	GO:0007165	GO:0007600	0	0	0	0		Arrestin red cell isoform 1	Rainbow trout	sp|P51466|ARR1_ONCMY	2e-44	65.32	124	beta-arrestin 1	gi|189233648|ref|XP_972556.2|PREDICTED: similar to beta-arrestin 1 [Tribolium castaneum]	2.97678e-75	98
87790	329	0	0	0	0	0	0		Arrestin-C	African clawed frog	sp|P51483|ARRC_XENLA	0.56	28.99	69	#N/A	#N/A	#N/A	#N/A
Locus_12027_Transcrip	977	0	0	0	0	0	K09097		Aryl hydrocarbon receptor nuclear translocator homolog	Fruit fly	sp|O15945|ARNT_DROME	0.82	75	24	#N/A	#N/A	#N/A	#N/A
Locus_2021_Transcrip	1393	GO:0003700	GO:0005634	GO:0006355	0	0	0		Aryl hydrocarbon receptor nuclear translocator homolog	Fruit fly	sp|O15945|ARNT_DROME	1e-173	69.86	428	aryl hydrocarbon receptor nuclear translocator homolog	gi|189233619|ref|XP_970422.2|PREDICTED: similar to arylhydrocarbon receptor nuclear translocator homolog b [Tribolium castaneum]	0	82
Locus_19927_Transcrip	787	0	0	0	0	0	0		Aryl hydrocarbon receptor nuclear translocator-like protein 1	Chicken	sp|Q9I8T7|BMAL1_CHICK	0.09	55.56	27	aryl hydrocarbon receptor nuclear translocator-like protein 1	gi|112983424|ref|NP_001036982.1|Cycle like factor b [Bombyx mori] >gi|20373017|dbj|BAB91178.1| Cycle like factor BmCyc b [Bombyx mori]	2.50292e-26	81
Locus_893_Transcrip	2057	0	0	0	0	0	0		Aryl hydrocarbon receptor nuclear translocator-like protein 1	Barn owl	sp|Q6YGZ5|BMAL1_TYTAL	3e-08	90.62	32	#N/A	#N/A	#N/A	#N/A
Locus_22595_Transcrip	693	GO:0006457	0	0	0	0	0		Aryl-hydrocarbon-interacting protein-like 1	Rat	sp|Q9JLG9|AIPL1_RAT	8e-33	40.43	188	isoform a	gi|270016257|gb|EFA12703.1|hypothetical protein TcasGA2_TC002337 [Tribolium castaneum]	3.10496e-58	70
Locus_29409_Transcrip	329	0	0	0	0	0	0	3.1.6.1	aslA	Escherichia coli (strain K12)	sp|P25549|ASLA_ECOLI	3.6	24.32	74	#N/A	#N/A	#N/A	#N/A
Locus_19260_Transcrip	227	GO:0016021	GO:0055085	0	0	0	0		ASC1-like protein 2	Rice	sp|Q6YWS8|ASCL2_ORYSJ	2e-13	47.69	65	longevity assurance factor 1	gi|340720429|ref|XP_003398641.1|PREDICTED: LAG1 longevity assurance homolog 6-like [Bombus terrestris]	2.66036e-32	91
Locus_15871_Transcrip	652	0	0	0	0	0	0		Ashwin	Human	sp|Q9BVC5|ASHWN_HUMAN	3e-06	22.6	177	ashwin protein	gi|229487409|emb|CAY54162.1|unnamed protein product [Heliconius melpomene]	6.10186e-49	72
Locus_22706_Transcrip	389	0	0	0	0	0	K01953		Asialoglycoprotein receptor 2	Rat	sp|P08290|ASGR2_RAT	0.95	38.24	34	#N/A	#N/A	#N/A	#N/A
Locus_601_Transcrip	2539	GO:0004066	GO:0006529	0	0	0	0	6.3.5.4	Asparagine synthetase [glutamine-hydrolyzing]	Chicken	sp|Q5ZJU3|ASNS_CHICK	3e-146	52.58	563	asparagine synthetase	gi|112984002|ref|NP_001037414.1|asparagine synthetase [Bombyx mori] >gi|85062656|gb|ABC69171.1| asparagine synthetase [Bombyx mori]	0	85
Locus_9687_Transcrip	1349	GO:0004066	GO:0006529	0	0	0	0		Asparagine synthetase domain-containing protein CG17486	Fruit fly	sp|Q5LJP9|ASND1_DROME	6e-43	32.99	391	asparagine synthetase	gi|157113450|ref|XP_001657834.1|asparagine synthetase [Aedes aegypti] >gi|108877721|gb|EAT41946.1| asparagine synthetase [Aedes aegypti]	1.36365e-51	49
Locus_10455_Transcrip	527	0	0	0	0	0	K03844		Asparagine synthetase domain-containing protein YML096W	Baker's yeast	sp|Q04489|ASND1_YEAST	2.3	26.32	76	#N/A	#N/A	#N/A	#N/A
Locus_4868_Transcrip	1335	0	0	0	0	0	0	2.4.-.-	Asparagine-linked glycosylation protein 11 homolog	African clawed frog	sp|Q08B22|ALG11_XENLA	2e-70	46.05	291	asparagine-linked glycosylation protein 11-like protein	gi|195592208|ref|XP_002085828.1|GD14979 [Drosophila simulans] >gi|194197837|gb|EDX11413.1| GD14979 [Drosophila simulans]	1.81427e-77	72
104872	668	0	0	0	0	0	0	2.4.1.n4	Asparagine-linked glycosylation protein 11 homolog	Human	sp|Q2TAA5|ALG11_HUMAN	5e-37	48.05	154	alpha- -mannosyltransferase alg11	gi|215259847|gb|ACJ64415.1|alpha-1,2-mannosyltransferase alg11 [Culex tarsalis]	3.51066e-60	78
111439	822	0	0	0	0	0	0		Asparagine-rich protein	Plasmodium falciparum	sp|P04931|ARP_PLAFA	0.82	31.37	51	PREDICTED: similar to Y26D4A.14 [Hydra magnipapillata]	gi|221110927|ref|XP_002163838.1|PREDICTED: similar to Y26D4A.14 [Hydra magnipapillata]	0.000797617	54
Locus_13965_Transcrip	409	0	0	0	0	0	0		Asparagine-rich protein	Plasmodium falciparum	sp|P04931|ARP_PLAFA	0.0001	26.61	124	patatin family protein	gi|330804080|ref|XP_003290027.1|hypothetical protein DICPUDRAFT_80773 [Dictyostelium purpureum] >gi|325079876|gb|EGC33456.1| hypothetical protein DICPUDRAFT_80773 [Dictyostelium purpureum]	5.76404e-05	47
Locus_7320_Transcrip	1194	0	0	0	0	0	K01893		Asparagine-rich protein	Plasmodium falciparum	sp|P04931|ARP_PLAFA	1.9	26.19	84	#N/A	#N/A	#N/A	#N/A
Locus_2026_Transcrip	1834	GO:0000166	GO:0004812	GO:0005524	GO:0006418	0	0	6.1.1.22	Asparaginyl-tRNA synthetase cytoplasmic	Mouse	sp|Q8BP47|SYNC_MOUSE	0	69.6	546	aspartyl-trna synthetase	gi|195438242|ref|XP_002067046.1|GK24233 [Drosophila willistoni] >gi|194163131|gb|EDW78032.1| GK24233 [Drosophila willistoni]	0	85
Locus_23362_Transcrip	277	0	0	0	0	0	0	6.1.1.22	Asparaginyl-tRNA synthetase	Blochmannia pennsylvanicus (strain BPEN)	sp|Q492P3|SYN_BLOPB	3.6	23.88	67	#N/A	#N/A	#N/A	#N/A
Locus_23388_Transcrip	295	0	0	0	0	0	0	6.1.1.22	Asparaginyl-tRNA synthetase	Buchnera aphidicola subsp. Baizongia pistaciae (strain Bp)	sp|P59517|SYN_BUCBP	4.8	37.78	45	#N/A	#N/A	#N/A	#N/A
Locus_10035_Transcrip	351	0	0	0	0	0	0	6.1.1.22	Asparaginyl-tRNA synthetase	Mycoplasma pulmonis	sp|Q98PF2|SYN_MYCPU	0.43	40	50	#N/A	#N/A	#N/A	#N/A
Locus_27410_Transcrip	238	0	0	0	0	0	K14454	4.1.1.11	Aspartate 1-decarboxylase	Arcobacter butzleri (strain RM4018)	sp|A8ERX9|PAND_ARCB4	1.6	29.82	57	#N/A	#N/A	#N/A	#N/A
Locus_111_Transcrip	3652	GO:0006520	GO:0008483	0	0	0	0	2.6.1.1	Aspartate aminotransferase cytoplasmic	Chicken	sp|P00504|AATC_CHICK	4e-135	55.77	407	glutamine-oxaloacetic transaminase	gi|156554459|ref|XP_001601449.1|PREDICTED: aspartate aminotransferase, cytoplasmic-like [Nasonia vitripennis]	0	80
Locus_26778_Transcrip	306	0	0	0	0	0	K14455	2.6.1.1	Aspartate aminotransferase mitochondrial	Mouse-ear cress	sp|P46643|AAT1_ARATH	8	32.76	58	#N/A	#N/A	#N/A	#N/A
Locus_4746_Transcrip	1693	GO:0006520	GO:0008483	0	0	0	0	2.6.1.1	Aspartate aminotransferase mitochondrial	Rat	sp|P00507|AATM_RAT	4e-142	59.36	406	aspartate aminotransferase	gi|114053127|ref|NP_001040337.1|aspartate aminotransferase [Bombyx mori] >gi|95102552|gb|ABF51214.1| aspartate aminotransferase [Bombyx mori]	0	89
14816	305	0	0	0	0	0	0	2.1.3.2	Aspartate carbamoyltransferase	Neisseria meningitidis serogroup C / serotype 2a (strain ATCC 700532 / FAM18)	sp|A1KRE1|PYRB_NEIMF	6.1	40.54	37	#N/A	#N/A	#N/A	#N/A
Locus_21365_Transcrip	238	0	0	0	0	0	0	2.1.3.2	Aspartate carbamoyltransferase	Legionella pneumophila (strain Lens)	sp|Q5WYW3|PYRB_LEGPL	8	46.67	30	#N/A	#N/A	#N/A	#N/A
Locus_17362_Transcrip	300	0	0	0	0	0	0	3.4.23.-	Aspartic proteinase-like protein 1	Mouse-ear cress	sp|Q9LX20|ASPL1_ARATH	3.6	50	22	#N/A	#N/A	#N/A	#N/A
Locus_25139_Transcrip	217	0	0	0	0	0	0	3.4.23.-	Aspartic-type endopeptidase ctsD	Aspergillus fumigatus	sp|Q4WNV0|CTSD_ASPFU	6.1	46.15	26	integrase core domain protein	gi|195456452|ref|XP_002075145.1|GK23365 [Drosophila willistoni] >gi|194171230|gb|EDW86131.1| GK23365 [Drosophila willistoni]	7.53923e-09	67
Locus_7887_Transcrip	428	0	0	0	0	0	0	3.5.1.15	Aspartoacylase	Rat	sp|Q9R1T5|ACY2_RAT	2.9	46.43	28	#N/A	#N/A	#N/A	#N/A
Locus_4414_Transcrip	1019	0	0	0	0	0	K00476	3.5.1.-	Aspartoacylase-2	Human	sp|Q96HD9|ACY3_HUMAN	1.5	34.88	43	#N/A	#N/A	#N/A	#N/A
Locus_5676_Transcrip	1706	GO:0004597	GO:0018193	GO:0030176	0	0	0	1.14.11.16	Aspartyl/asparaginyl beta-hydroxylase	Bovine	sp|Q28056|ASPH_BOVIN	2e-71	44.05	336	aspartyl asparaginyl beta-hydroxylase	gi|170030938|ref|XP_001843344.1|aspartyl/asparaginyl beta-hydroxylase [Culex quinquefasciatus] >gi|167868824|gb|EDS32207.1| aspartyl/asparaginyl beta-hydroxylase [Culex quinquefasciatus]	1.82426e-96	62
21869	206	0	0	0	0	0	0	6.3.5.-	Aspartyl/glutamyl-tRNA(Asn/Gln) amidotransferase subunit B	Peptostreptococcus magnus	sp|B0RZW3|GATB_FINM2	3.6	44	25	cuticle protein cph35	gi|262034611|gb|ACY06930.1|putative cuticle protein CPH35 [Bombyx mori]	0.000205745	67
84707	205	0	0	0	0	0	0	6.3.5.-	Aspartyl/glutamyl-tRNA(Asn/Gln) amidotransferase subunit B	Streptomyces coelicolor	sp|Q9Z578|GATB_STRCO	3.6	35.9	39	#N/A	#N/A	#N/A	#N/A
Locus_10046_Transcrip	491	0	0	0	0	0	0	6.3.5.-	Aspartyl/glutamyl-tRNA(Asn/Gln) amidotransferase subunit B	Geobacter sp. (strain M21)	sp|C6E6Z3|GATB_GEOSM	5.5	30.26	76	#N/A	#N/A	#N/A	#N/A
Locus_20846_Transcrip	232	0	0	0	0	0	0	6.3.5.-	Aspartyl/glutamyl-tRNA(Asn/Gln) amidotransferase subunit B	Clostridium novyi (strain NT)	sp|A0Q2P9|GATB_CLONN	8.1	38.64	44	si:dkey- protein	gi|72176552|ref|XP_789683.1|PREDICTED: hypothetical protein [Strongylocentrotus purpuratus] >gi|115974944|ref|XP_001185557.1| PREDICTED: hypothetical protein [Strongylocentrotus purpuratus]	1.08113e-12	65
Locus_23039_Transcrip	217	GO:0003723	GO:0003964	GO:0006278	0	0	0	6.3.5.-	Aspartyl/glutamyl-tRNA(Asn/Gln) amidotransferase subunit B	Sulfolobus acidocaldarius (strain ATCC 33909 / DSM 639 / JCM 8929 / NBRC 15157 / NCIMB 11770)	sp|Q4JAU9|GATB_SULAC	2.1	30	50	#N/A	#N/A	#N/A	#N/A
Locus_27207_Transcrip	232	0	0	0	0	0	0	6.3.5.-	Aspartyl/glutamyl-tRNA(Asn/Gln) amidotransferase subunit B	Methylobacterium chloromethanicum (strain CM4 / NCIMB 13688)	sp|B7KTR5|GATB_METC4	3.6	34.43	61	#N/A	#N/A	#N/A	#N/A
Locus_23042_Transcrip	255	0	0	0	0	0	0	6.3.5.-	Aspartyl/glutamyl-tRNA(Asn/Gln) amidotransferase subunit B	Thermosipho melanesiensis (strain BI429 / DSM 12029)	sp|A6LLK6|GATB_THEM4	0.42	32.81	64	#N/A	#N/A	#N/A	#N/A
93771	259	0	0	0	0	0	K01876	6.1.1.12	Aspartyl-tRNA synthetase	Buchnera aphidicola subsp. Acyrthosiphon pisum (strain Tuc7)	sp|B8D7K8|SYD_BUCAT	1.3	42.86	35	#N/A	#N/A	#N/A	#N/A
Locus_10709_Transcrip	2039	GO:0000166	GO:0004815	GO:0005524	GO:0006422	0	0	6.1.1.12	Aspartyl-tRNA synthetase mitochondrial	Rat	sp|Q3KRD0|SYDM_RAT	6e-142	47.01	585	aspartyl-trna mitochondrial-like	gi|189237891|ref|XP_966901.2|PREDICTED: similar to aspartyl-tRNA synthetase [Tribolium castaneum]	1.02891e-152	68
Locus_10990_Transcrip	238	0	0	0	0	0	0	6.1.1.12	Aspartyl-tRNA synthetase	Campylobacter concisus (strain 13826)	sp|A7ZEH3|SYD_CAMC1	3.6	38.46	52	#N/A	#N/A	#N/A	#N/A
Locus_1455_Transcrip	750	GO:0003676	0	0	0	0	0	6.1.1.12	Aspartyl-tRNA synthetase cytoplasmic	Sumatran orangutan	sp|Q5R9I5|SYDC_PONAB	4e-28	52.63	133	aspartyl-trna synthetase	gi|91079194|ref|XP_968957.1|PREDICTED: similar to Aspartyl-tRNA synthetase CG3821-PA [Tribolium castaneum] >gi|270003601|gb|EFA00049.1| hypothetical protein TcasGA2_TC002857 [Tribolium castaneum]	1.39826e-40	72
Locus_18875_Transcrip	235	0	0	0	0	0	K01876	6.1.1.12	Aspartyl-tRNA synthetase	Mycoplasma penetrans	sp|Q8EWB7|SYD_MYCPE	8.1	40.54	37	#N/A	#N/A	#N/A	#N/A
Locus_2483_Transcrip	1705	GO:0000166	GO:0004812	GO:0005524	GO:0006418	0	0	6.1.1.12	Aspartyl-tRNA synthetase cytoplasmic	Human	sp|P14868|SYDC_HUMAN	3e-154	71.55	362	aspartyl-trna synthetase	gi|170060018|ref|XP_001865617.1|aspartyl-tRNA synthetase [Culex quinquefasciatus] >gi|167878624|gb|EDS42007.1| aspartyl-tRNA synthetase [Culex quinquefasciatus]	0	92
Locus_25699_Transcrip	340	0	0	0	0	0	0	6.1.1.12	Aspartyl-tRNA synthetase	Amoebophilus asiaticus (strain 5a2)	sp|B3EUH5|SYD_AMOA5	4.7	40.62	32	#N/A	#N/A	#N/A	#N/A
Locus_4406_Transcrip	321	0	0	0	0	0	0	6.1.1.12	Aspartyl-tRNA synthetase	Caulobacter vibrioides	sp|Q9A734|SYD_CAUCR	1.6	34.43	61	#N/A	#N/A	#N/A	#N/A
Locus_6059_Transcrip	2224	0	0	0	0	0	0	6.1.1.12	Aspartyl-tRNA synthetase	Methanosarcina frisia	sp|Q8Q0R2|SYD_METMA	0.12	48.72	39	#N/A	#N/A	#N/A	#N/A
Locus_12675_Transcrip	524	0	0	0	0	0	0	6.1.1.12	Aspartyl-tRNA synthetase cytoplasmic 2	Slime mold	sp|Q559M9|SYDC2_DICDI	1	33.82	68	#N/A	#N/A	#N/A	#N/A
Locus_15080_Transcrip	289	0	0	0	0	0	0	6.1.1.12	Aspartyl-tRNA synthetase	Treponema pallidum subsp. pallidum (strain SS14)	sp|B2S4M2|SYD_TREPS	1.2	36.54	52	#N/A	#N/A	#N/A	#N/A
Locus_22926_Transcrip	466	0	0	0	0	0	0		Assembly factor CBP4	Kluyveromyces polysporus	sp|A7TFK6|CBP4_VANPO	3.7	44.44	36	#N/A	#N/A	#N/A	#N/A
Locus_15486_Transcrip	323	0	0	0	0	0	0		ASTRA-associated protein 1	Yeast	sp|C5MH59|ASA1_CANTT	2.8	31.03	58	#N/A	#N/A	#N/A	#N/A
Locus_16111_Transcrip	238	0	0	0	0	0	0		ASTRA-associated protein 1	Kluyveromyces polysporus	sp|A7TKC6|ASA1_VANPO	3.6	33.96	53	hypothetical protein SINV_07476 [Solenopsis invicta]	gi|322782443|gb|EFZ10405.1|hypothetical protein SINV_07476 [Solenopsis invicta]	1.7576e-05	55
Locus_17004_Transcrip	488	0	0	0	0	0	0		ASTRA-associated protein 1	Yeast	sp|C4YBE4|ASA1_CLAL4	5.4	34.88	43	#N/A	#N/A	#N/A	#N/A
Locus_26214_Transcrip	237	0	0	0	0	0	0		ASTRA-associated protein 1	Yeast	sp|B9WJ47|ASA1_CANDC	3.6	48.28	29	#N/A	#N/A	#N/A	#N/A
59981	550	0	0	0	0	0	0		Astrotactin-2	Mouse	sp|Q80Z10|ASTN2_MOUSE	1.5	51.72	29	#N/A	#N/A	#N/A	#N/A
Locus_3194_Transcrip	3006	0	0	0	0	0	0		Ataxin-10	Mouse	sp|P28658|ATX10_MOUSE	5e-20	47.87	94	atxn10 protein	gi|328775868|ref|XP_001122527.2|PREDICTED: hypothetical protein LOC726806 [Apis mellifera]	4.28692e-32	74
Locus_17724_Transcrip	436	0	0	0	0	0	0		Ataxin-10 homolog	Slime mold	sp|Q55EI6|ATX10_DICDI	3.9	34.78	46	#N/A	#N/A	#N/A	#N/A
Locus_13414_Transcrip	672	0	0	0	0	0	0		Ataxin-2 homolog	Fruit fly	sp|Q29A33|ATX2_DROPS	9e-39	44.44	189	ataxin-2-like protein	gi|332018822|gb|EGI59381.1|Ataxin-2-like protein [Acromyrmex echinatior]	4.06553e-32	66
Locus_15087_Transcrip	793	0	0	0	0	0	0		Ataxin-7-like protein 1	Human	sp|Q9ULK2|AT7L1_HUMAN	3e-08	34.26	108	#N/A	#N/A	#N/A	#N/A
Locus_19885_Transcrip	412	0	0	0	0	0	0		Ataxin-7-like protein 2	Human	sp|Q5T6C5|AT7L2_HUMAN	0.73	54.55	22	#N/A	#N/A	#N/A	#N/A
Locus_23119_Transcrip	320	0	0	0	0	0	0		Ataxin-7-like protein 3	Mouse	sp|A2AWT3|AT7L3_MOUSE	0.11	28.57	77	#N/A	#N/A	#N/A	#N/A
Locus_8912_Transcrip	309	0	0	0	0	0	0		Ataxin-7-like protein 3	Mouse	sp|A2AWT3|AT7L3_MOUSE	3e-14	58.33	60	#N/A	#N/A	#N/A	#N/A
Locus_13997_Transcrip	451	GO:0003924	0	0	0	0	0	3.6.5.-	Atlastin	Fruit fly	sp|Q9VC57|ATLAS_DROME	1e-14	59.74	77	atlastin-like isoform 1	gi|189239475|ref|XP_975363.2|PREDICTED: similar to AGAP002047-PA [Tribolium castaneum] >gi|270010557|gb|EFA07005.1| hypothetical protein TcasGA2_TC009975 [Tribolium castaneum]	4.12929e-10	78
Locus_18046_Transcrip	422	0	0	0	0	0	0	3.6.5.-	Atlastin	Fruit fly	sp|Q9VC57|ATLAS_DROME	2e-16	41.86	86	isoform a	gi|189239475|ref|XP_975363.2|PREDICTED: similar to AGAP002047-PA [Tribolium castaneum] >gi|270010557|gb|EFA07005.1| hypothetical protein TcasGA2_TC009975 [Tribolium castaneum]	1.07149e-24	70
Locus_23661_Transcrip	416	GO:0003924	0	0	0	0	0	3.6.5.-	Atlastin	Fruit fly	sp|Q9VC57|ATLAS_DROME	1e-22	54.05	111	atlastin-like isoform 1	gi|328775866|ref|XP_623280.2|PREDICTED: atlastin [Apis mellifera]	9.95167e-32	77
Locus_2665_Transcrip	1288	GO:0003924	0	0	0	0	0	3.6.5.-	Atlastin	Fruit fly	sp|Q9VC57|ATLAS_DROME	0	72.9	428	isoform a	gi|58395103|ref|XP_321004.2|AGAP002047-PA [Anopheles gambiae str. PEST] >gi|55233335|gb|EAA01072.3| AGAP002047-PA [Anopheles gambiae str. PEST]	9.26505e-90	86
Locus_3259_Transcrip	1198	GO:0003924	0	0	0	0	0	3.6.5.-	Atlastin-2	Mouse	sp|Q6PA06|ATLA2_MOUSE	3e-90	52.46	345	adp-ribosylation factor-like 6 interacting protein 2	gi|149050612|gb|EDM02785.1|ADP-ribosylation factor-like 6 interacting protein 2 [Rattus norvegicus]	1.22905e-107	70
Locus_21326_Transcrip	399	GO:0005622	GO:0008270	0	0	0	0		ATM interactor	Human	sp|O43313|ATMIN_HUMAN	3e-07	26.04	96	gastrula zinc finger protein	gi|170033452|ref|XP_001844591.1|conserved hypothetical protein [Culex quinquefasciatus] >gi|167874439|gb|EDS37822.1| conserved hypothetical protein [Culex quinquefasciatus]	2.19497e-12	53
106949	470	0	0	0	0	0	0	2.4.2.17	ATP phosphoribosyltransferase	Methanococcus jannaschii	sp|Q58601|HIS1_METJA	1.7	40.43	47	#N/A	#N/A	#N/A	#N/A
Locus_7409_Transcrip	570	0	0	0	0	0	0	2.4.2.17	ATP phosphoribosyltransferase	Cyanobacteria bacterium Yellowstone B-Prime	sp|Q2JL97|HIS1_SYNJB	0.7	30.88	68	#N/A	#N/A	#N/A	#N/A
Locus_9247_Transcrip	463	0	0	0	0	0	0	2.4.2.17	ATP phosphoribosyltransferase	Agmenellum quadruplicatum	sp|B1XPZ8|HIS1_SYNP2	2.8	51.85	27	#N/A	#N/A	#N/A	#N/A
Locus_11287_Transcrip	881	0	0	0	0	0	0		ATP synthase gamma chain sodium ion specific	Propionigenium modestum	sp|P29710|ATPG_PROMO	0.022	25.93	162	GL19081 [Drosophila persimilis]	gi|195146502|ref|XP_002014223.1|GL19081 [Drosophila persimilis] >gi|198475883|ref|XP_002132209.1| GA25338 [Drosophila pseudoobscura pseudoobscura] >gi|194106176|gb|EDW28219.1| GL19081 [Drosophila persimilis] >gi|198137449|gb|EDY69611.1| GA25338 [Drosophila pseudoobscura pseudoobscura]	1.01699e-17	52
Locus_19981_Transcrip	541	0	0	0	0	0	0		ATP synthase gamma chain	Buchnera aphidicola subsp. Schlechtendalia chinensis	sp|Q9RQ77|ATPG_BUCSC	3.1	28.95	76	#N/A	#N/A	#N/A	#N/A
Locus_201_Transcrip	415	0	0	0	0	0	0		ATP synthase gamma chain	Caldicellulosiruptor saccharolyticus (strain ATCC 43494 / DSM 8903)	sp|A4XKX1|ATPG_CALS8	8.7	39.53	43	#N/A	#N/A	#N/A	#N/A
Locus_23188_Transcrip	420	0	0	0	0	0	K02128		ATP synthase gamma chain	Ehrlichia ruminantium (strain Gardel)	sp|Q5FH34|ATPG_EHRRG	4.7	25.22	115	#N/A	#N/A	#N/A	#N/A
Locus_1164_Transcrip	1098	GO:0015078	GO:0015986	GO:0045263	0	0	0		ATP synthase lipid-binding protein mitochondrial	Tobacco hawkmoth	sp|Q9U505|AT5G_MANSE	4e-29	91.84	98	atp synthase c-subunit-like	gi|12585194|sp|Q9U505.1|ATP9_MANSERecName: Full=ATP synthase lipid-binding protein, mitochondrial; AltName: Full=ATPase protein 9; AltName: Full=ATPase subunit c; Flags: Precursor >gi|6560655|gb|AAF16705.1|AF117583_1 ATP synthase subunit c [Manduca sexta]	1.25921e-15	95
Locus_30056_Transcrip	334	0	0	0	0	0	K07555		ATP synthase lipid-binding protein mitochondrial	Bovine	sp|P07926|AT5G2_BOVIN	0.25	31.51	73	#N/A	#N/A	#N/A	#N/A
Locus_5717_Transcrip	991	GO:0005739	GO:0006461	0	0	0	K07556		ATP synthase mitochondrial F1 complex assembly factor 1	Zebrafish	sp|Q1L987|ATPF1_DANRE	8e-39	35.89	248	chaperone atp11p	gi|157124805|ref|XP_001660532.1|chaperone atp11p [Aedes aegypti] >gi|108873863|gb|EAT38088.1| chaperone atp11p [Aedes aegypti]	5.5083e-73	70
Locus_10648_Transcrip	1003	GO:0043461	0	0	0	0	0		ATP synthase mitochondrial F1 complex assembly factor 2	Mouse	sp|Q91YY4|ATPF2_MOUSE	6e-53	42.62	244	atp synthase mitochondrial f1 complex assembly factor 2-like	gi|270007362|gb|EFA03810.1|hypothetical protein TcasGA2_TC013923 [Tribolium castaneum]	2.94521e-87	72
Locus_1032_Transcrip	1501	0	0	0	0	0	K02126		ATP synthase subunit a	Trypanosoma brucei brucei	sp|P24499|ATP6_TRYBB	0.5	27.72	101	#N/A	#N/A	#N/A	#N/A
Locus_1040_Transcrip	410	GO:0015078	GO:0015986	GO:0045263	0	0	0		ATP synthase subunit a	Fruit fly	sp|P50269|ATP6_DROSI	6e-35	66.39	122	atp synthase f0 subunit 6	gi|312233071|ref|YP_004021055.1|ATP synthase F0 subunit 6 [Helicoverpa armigera] >gi|270486466|gb|ACZ83041.1| ATP synthase F0 subunit 6 [Helicoverpa armigera]	8.24499e-55	95
Locus_12735_Transcrip	556	0	0	0	0	0	0		ATP synthase subunit a chloroplastic	Marine flagellate	sp|Q20EV6|ATPI_OLTVI	5.7	37.84	37	#N/A	#N/A	#N/A	#N/A
Locus_12844_Transcrip	1587	0	0	0	0	0	0		ATP synthase subunit a	Ehrlichia ruminantium (strain Welgevonden)	sp|Q5HA45|ATP6_EHRRW	0.24	28.45	116	#N/A	#N/A	#N/A	#N/A
Locus_15119_Transcrip	1026	0	0	0	0	0	0		ATP synthase subunit a	Trypanosoma brucei brucei	sp|P24499|ATP6_TRYBB	0.001	23.94	188	#N/A	#N/A	#N/A	#N/A
Locus_15468_Transcrip	504	0	0	0	0	0	0		ATP synthase subunit a	Amoeba	sp|Q37385|ATP6_ACACA	0.18	38.46	52	#N/A	#N/A	#N/A	#N/A
Locus_16776_Transcrip	303	0	0	0	0	0	0		ATP synthase subunit a	Zebrafish	sp|Q9MIY5|ATP6_DANRE	4.8	40	35	#N/A	#N/A	#N/A	#N/A
Locus_18957_Transcrip		0	0	0	0	0	0		ATP synthase subunit a	Brine shrimp	sp|Q37708|ATP6_ARTSF	6.1	39.53	43	#N/A	#N/A	#N/A	#N/A
Locus_21085_Transcrip	361	0	0	0	0	0	0		ATP synthase subunit a	Mycobacterium leprae	sp|P45829|ATP6_MYCLE	3.6	51.72	29	#N/A	#N/A	#N/A	#N/A
Locus_21759_Transcrip	261	0	0	0	0	0	0		ATP synthase subunit a	Maricaulis maris (strain MCS10)	sp|Q0AMJ4|ATP6_MARMM	3.6	31.34	67	#N/A	#N/A	#N/A	#N/A
Locus_2427_Transcrip	862	0	0	0	0	0	0		ATP synthase subunit a	Trypanosoma brucei brucei	sp|P24499|ATP6_TRYBB	0.18	25.53	94	#N/A	#N/A	#N/A	#N/A
Locus_24862_Transcrip	317	0	0	0	0	0	0		ATP synthase subunit a	Trypanosoma brucei brucei	sp|P24499|ATP6_TRYBB	1.2	21.65	97	zinc knuckle domain protein	gi|328716627|ref|XP_003245995.1|PREDICTED: hypothetical protein LOC100570266 [Acyrthosiphon pisum]	1.24529e-24	67
Locus_28062_Transcrip	348	0	0	0	0	0	0		ATP synthase subunit a	Podospora anserina	sp|P15994|ATP6_PODAN	1.6	36.51	63	#N/A	#N/A	#N/A	#N/A
Locus_3374_Transcrip	2116	0	0	0	0	0	0		ATP synthase subunit a	Gut fungus	sp|Q3T4C2|ATP6_SMICU	6.5	36.76	68	#N/A	#N/A	#N/A	#N/A
Locus_5024_Transcrip	527	0	0	0	0	0	0		ATP synthase subunit a	Trypanosoma brucei brucei	sp|P24499|ATP6_TRYBB	1	48.72	39	#N/A	#N/A	#N/A	#N/A
Locus_5414_Transcrip	601	0	0	0	0	0	0		ATP synthase subunit a	Trypanosoma brucei brucei	sp|P24499|ATP6_TRYBB	3.9	31.15	61	#N/A	#N/A	#N/A	#N/A
Locus_641_Transcrip	684	GO:0015078	GO:0015986	GO:0045263	0	0	0		ATP synthase subunit a	Migratory locust	sp|P14569|ATP6_LOCMI	7e-15	63.27	98	atp synthase f0 subunit 6	gi|312233071|ref|YP_004021055.1|ATP synthase F0 subunit 6 [Helicoverpa armigera] >gi|270486466|gb|ACZ83041.1| ATP synthase F0 subunit 6 [Helicoverpa armigera]	2.2014e-25	94
Locus_7890_Transcrip	459	0	0	0	0	0	0		ATP synthase subunit a	Blue mussel	sp|Q00224|ATP6_MYTED	1.6	32.2	59	#N/A	#N/A	#N/A	#N/A
Locus_11321_Transcrip	212	0	0	0	0	0	0		ATP synthase subunit a	Buchnera aphidicola subsp. Baizongia pistaciae (strain Bp)	sp|Q89B45|ATP6_BUCBP	6.1	38.78	49	#N/A	#N/A	#N/A	#N/A
Locus_12312_Transcrip	566	0	0	0	0	0	0		ATP synthase subunit a	Trypanosoma brucei brucei	sp|P24499|ATP6_TRYBB	1.2	29.63	81	#N/A	#N/A	#N/A	#N/A
Locus_13151_Transcrip	756	0	0	0	0	0	0		ATP synthase subunit a	Histophilus somni (strain 2336)	sp|B0UWH1|ATP6_HAES2	7.9	28.57	63	#N/A	#N/A	#N/A	#N/A
Locus_22838_Transcrip	525	0	0	0	0	0	0		ATP synthase subunit a	Trypanosoma brucei brucei	sp|P24499|ATP6_TRYBB	2.2	25.76	66	#N/A	#N/A	#N/A	#N/A
Locus_26627_Transcrip	405	0	0	0	0	0	0		ATP synthase subunit a	Trypanosoma brucei brucei	sp|P24499|ATP6_TRYBB	3.6	30.43	69	#N/A	#N/A	#N/A	#N/A
Locus_25361_Transcrip	392	0	0	0	0	0	0		ATP synthase subunit a 1	Photobacterium sp. (strain SS9)	sp|Q6LLG2|ATP61_PHOPR	6.1	26.87	67	#N/A	#N/A	#N/A	#N/A
Locus_12976_Transcrip	509	0	0	0	0	0	K02132	3.6.3.14	ATP synthase subunit alpha	Carsonella ruddii (strain PV)	sp|Q05FY3|ATPA_CARRP	6	42.86	28	#N/A	#N/A	#N/A	#N/A
Locus_260_Transcrip	2022	GO:0005524	0	0	0	0	0		ATP synthase subunit alpha mitochondrial	Fruit fly	sp|P35381|ATPA_DROME	0	86.96	552	atp synthase	gi|114052278|ref|NP_001040233.1|ATP synthase [Bombyx mori] >gi|87248463|gb|ABD36284.1| ATP synthase [Bombyx mori]	0	97
Locus_3144_Transcrip	403	0	0	0	0	0	K02127	3.6.3.14	ATP synthase subunit alpha	Acyrthosiphon pisum symbiotic bacterium	sp|P57122|ATPA_BUCAI	6	36.11	36	#N/A	#N/A	#N/A	#N/A
Locus_228_Transcrip	960	GO:0000276	GO:0015078	GO:0015986	0	0	0		ATP synthase subunit b mitochondrial	Fruit fly	sp|Q94516|AT5F1_DROME	3e-77	67.84	199	atp synthase	gi|220028649|gb|ACL77780.1|ATP synthase b [Spodoptera exigua]	2.577e-132	90
Locus_4055_Transcrip	1830	0	0	0	0	0	0		ATP synthase subunit b chloroplastic	Chromophytic alga	sp|B7T1R8|ATPF_VAULI	2.4	39.02	41	#N/A	#N/A	#N/A	#N/A
Locus_7810_Transcrip	372	0	0	0	0	0	0		ATP synthase subunit b	Thermotoga sp. (strain RQ2)	sp|B1LBC3|ATPF_THESQ	3.6	27.59	58	#N/A	#N/A	#N/A	#N/A
Locus_11549_Transcrip	910	0	0	0	0	0	0	3.6.3.14	ATP synthase subunit beta	Anaeromyxobacter sp. (strain Fw109-5)	sp|A7HIX7|ATPB_ANADF	0.33	26.5	117	scavenger receptor	gi|189236185|ref|XP_968886.2|PREDICTED: similar to scavenger receptor class A-like, C-type lectin (AGAP009143-PA) [Tribolium castaneum]	1.242e-125	81
Locus_12450_Transcrip	288	0	0	0	0	0	0	3.6.3.14	ATP synthase subunit beta	Mycoplasma penetrans	sp|Q8EWY8|ATPB_MYCPE	2.7	35	60	#N/A	#N/A	#N/A	#N/A
Locus_13845_Transcrip	505	GO:0008553	GO:0015986	GO:0045261	0	0	K02133	3.6.3.14	ATP synthase subunit beta mitochondrial	Fruit fly	sp|Q24751|ATPB_DROVI	5e-25	90.32	62	h+ transporting atp synthase beta subunit	gi|115345328|ref|NP_001041705.1|H+ transporting ATP synthase beta subunit isoform 2 [Bombyx mori] >gi|95102940|gb|ABF51411.1| H+ transporting ATP synthase beta subunit isoform 2 [Bombyx mori]	6.13465e-44	78
Locus_13950_Transcrip	1601	GO:0008553	GO:0015986	GO:0045261	0	0	0	3.6.3.14	ATP synthase subunit beta mitochondrial	Fruit fly	sp|Q05825|ATPB_DROME	0	86.62	471	d chain low resolution structures of bovine mitochondrial f1-atpase during controlled dehydration: hydration state	gi|115345328|ref|NP_001041705.1|H+ transporting ATP synthase beta subunit isoform 2 [Bombyx mori] >gi|95102940|gb|ABF51411.1| H+ transporting ATP synthase beta subunit isoform 2 [Bombyx mori]	0	93
Locus_14890_Transcrip	222	0	0	0	0	0	K02133	3.6.3.14	ATP synthase subunit beta	Buchnera aphidicola subsp. Schizaphis graminum	sp|Q07232|ATPB_BUCAP	6	35.48	31	#N/A	#N/A	#N/A	#N/A
Locus_2694_Transcrip	1342	GO:0005524	0	0	0	0	0	3.6.3.14	ATP synthase subunit beta mitochondrial	Fruit fly	sp|Q05825|ATPB_DROME	0	95.74	399	atp synthase subunit mitochondrial	gi|300250972|gb|ADJ95799.1|ATP synthase [Helicoverpa zea]	0	99
Locus_28166_Transcrip	262	0	0	0	0	0	K02138	3.6.3.14	ATP synthase subunit beta	Wolinella succinogenes	sp|P42470|ATPB_WOLSU	1.6	41.38	29	#N/A	#N/A	#N/A	#N/A
Locus_20062_Transcrip	946	GO:0000276	GO:0015078	GO:0015986	0	0	0		ATP synthase subunit d mitochondrial	Fruit fly	sp|Q24251|ATP5H_DROME	1e-58	64.2	162	mitochondrial f0 atp synthase d	gi|294845756|gb|ADF43048.1|ATP synthase subunit d [Plutella xylostella]	5.28365e-100	91
Locus_10042_Transcrip	607	0	0	0	0	0	0		ATP synthase subunit delta	Wigglesworthia glossinidia brevipalpis	sp|Q8D3J6|ATPD_WIGBR	3.1	28.12	96	#N/A	#N/A	#N/A	#N/A
Locus_1459_Transcrip	836	0	0	0	0	0	0		ATP synthase subunit delta	Wolbachia sp. subsp. Brugia malayi (strain TRS)	sp|Q5GSX0|ATPD_WOLTR	7.1	35.48	62	#N/A	#N/A	#N/A	#N/A
Locus_22890_Transcrip	542	0	0	0	0	0	0		ATP synthase subunit delta	Campylobacter fetus subsp. fetus (strain 82-40)	sp|A0RR29|ATPD_CAMFF	8.2	29.03	62	#N/A	#N/A	#N/A	#N/A
Locus_3393_Transcrip	564	0	0	0	0	0	0		ATP synthase subunit delta	Thiomicrospira denitrificans (strain ATCC 33889 / DSM 1251)	sp|Q30QP8|ATPD_SULDN	4.5	28.72	94	#N/A	#N/A	#N/A	#N/A
Locus_3858_Transcrip	351	0	0	0	0	0	K02134		ATP synthase subunit delta	Pelagibacter ubique	sp|Q4FP35|ATPD_PELUB	0.71	28.57	84	#N/A	#N/A	#N/A	#N/A
[truncated: 25,773 more rows]
