# Supplementary material for: Transcriptome Sequencing of and Microarray Development for a Helicoverpa zea Cell Line to Investigate In Vitro Insect Cell-Baculovirus Interactions
Source: PLoS One. 2012 May 18;7(5):e36324. doi: 10.1371/journal.pone.0036324 (PMC3356360; doi:10.1371/journal.pone.0036324)
Supplement: Table S2 — Annotation and microarray analysis of immune genes. Putative immune related genes were identified based on KEGG pathways and literature data-mining from related insect species that have full genome sequences. For each immune pathway, gene ID, protein names, BLASTX results, and changes in expression level are shown. (XLS) [file pone.0036324.s002.xls]

## Sheet: Immune
TOLL pathway
Gene ID	Protein name	Protein ID and species	Identity (%)	alignment length (aa)	Up	Down
Locus_1940_Transcrip	Serine/threonine-protein kinase pelle	gi|332025350|gb|EGI65517.1|Serine/threonine-protein kinase pelle [Acromyrmex echinatior]	53	496	1.45731	#N/A
Locus_11288_Transcrip	toll	gi|157104054|ref|XP_001648238.1|toll [Aedes aegypti] >gi|108880454|gb|EAT44679.1| toll [Aedes aegypti]	67	1297	#N/A	1.31694
Locus_24914_Transcrip	pelle	gi|195449176|ref|XP_002071959.1|GK22593 [Drosophila willistoni] >gi|194168044|gb|EDW82945.1| GK22593 [Drosophila willistoni]	55	108	#N/A	1.64675
Locus_18899_Transcrip	toll, putative	gi|242005759|ref|XP_002423729.1|toll, putative [Pediculus humanus corporis] >gi|212506920|gb|EEB10991.1| toll, putative [Pediculus humanus corporis]	73	240	#N/A	3.07926
Locus_11288_Transcrip	toll	gi|157104054|ref|XP_001648238.1|toll [Aedes aegypti] >gi|108880454|gb|EAT44679.1| toll [Aedes aegypti]	70	152	#N/A	3.22113
Locus_20599_Transcrip	TOLL10 protein	gi|187453046|emb|CAP15905.1|TOLL10 protein [Anopheles gambiae] >gi|187453050|emb|CAP15907.1| TOLL10 protein [Anopheles gambiae]	77	63	#N/A	3.28538
Locus_18166_Transcrip	PREDICTED: similar to toll	gi|91076474|ref|XP_972312.1|PREDICTED: similar to toll [Tribolium castaneum] >gi|270002908|gb|EEZ99355.1| toll-7-like protein [Tribolium castaneum]	77	479	#N/A	3.28771
Locus_18900_Transcrip	toll	gi|170067408|ref|XP_001868469.1|toll [Culex quinquefasciatus] >gi|167863545|gb|EDS26928.1| toll [Culex quinquefasciatus]	74	179	#N/A	3.3384
11453	toll	gi|170056038|ref|XP_001863850.1|toll [Culex quinquefasciatus] >gi|167875818|gb|EDS39201.1| toll [Culex quinquefasciatus]	65	91	#N/A	3.45729
Locus_13497_Transcrip	Protein toll	gi|307200561|gb|EFN80713.1|Protein toll [Harpegnathos saltator]	54	217	#N/A	3.50638
Locus_18899_Transcrip	toll, putative	gi|242005759|ref|XP_002423729.1|toll, putative [Pediculus humanus corporis] >gi|212506920|gb|EEB10991.1| toll, putative [Pediculus humanus corporis]	62	829	#N/A	3.60279
Locus_18166_Transcrip	PREDICTED: similar to toll	gi|91076474|ref|XP_972312.1|PREDICTED: similar to toll [Tribolium castaneum] >gi|270002908|gb|EEZ99355.1| toll-7-like protein [Tribolium castaneum]	62	70	#N/A	3.98581
Locus_6660_Transcrip	toll receptor 18 wheeler	gi|318104931|gb|ADV41489.1|toll receptor 18 wheeler [Spodoptera frugiperda]	86	109	#N/A	4.01555
Locus_14756_Transcrip	cactus	gi|289629214|ref|NP_001166191.1|cactus [Bombyx mori] >gi|284424948|dbj|BAI67121.1| Cactus [Bombyx mori]	69	229	#N/A	#N/A
Locus_14997_Transcrip	dorsal	gi|346987765|gb|AEO51736.1|dorsal [Helicoverpa armigera]	98	147	#N/A	#N/A
Locus_7523_Transcrip	ecsit_drome ame: full=evolutionarily conserved signaling intermediate in toll mitochondrial flags: precursor	gi|195110537|ref|XP_001999836.1|GI24745 [Drosophila mojavensis] >gi|193916430|gb|EDW15297.1| GI24745 [Drosophila mojavensis]	76	111	#N/A	#N/A
Locus_20070_Transcrip	hemolymph proteinase 20	gi|56418421|gb|AAV91018.1|hemolymph proteinase 20 [Manduca sexta]	72	148	#N/A	#N/A
Locus_9733_Transcrip	PREDICTED: myeloid differentiation primary response protein MyD88	gi|156538248|ref|XP_001602490.1|PREDICTED: myeloid differentiation primary response protein MyD88 [Nasonia vitripennis]	48	165	#N/A	#N/A
Locus_19442_Transcrip	pelle	gi|194745760|ref|XP_001955355.1|GF18719 [Drosophila ananassae] >gi|190628392|gb|EDV43916.1| GF18719 [Drosophila ananassae]	74	122	#N/A	#N/A
Locus_13338_Transcrip	protein pellino	gi|270011061|gb|EFA07509.1|hypothetical protein TcasGA2_TC009672 [Tribolium castaneum]	85	348	#N/A	#N/A
Locus_25729_Transcrip	Toll-related protein	gi|22651844|gb|AAM97775.1|Toll-related protein [Aedes aegypti]	68	57	#N/A	#N/A
Locus_15115_Transcrip	protein toll precursor, putative	gi|242022031|ref|XP_002431445.1|protein toll precursor, putative [Pediculus humanus corporis] >gi|212516733|gb|EEB18707.1| protein toll precursor, putative [Pediculus humanus corporis]	64	108	#N/A	#N/A
Locus_12948_Transcrip	hemolymph proteinase 6	gi|56418393|gb|AAV91004.1|hemolymph proteinase 6 [Manduca sexta]	80	328	#N/A	#N/A
Locus_16643_Transcrip	serine-threonine protein kinase, plant-type, putative	gi|241012137|ref|XP_002405455.1|serine-threonine protein kinase, plant-type, putative [Ixodes scapularis] >gi|215491747|gb|EEC01388.1| serine-threonine protein kinase, plant-type, putative [Ixodes scapularis]	65	100	#N/A	#N/A
101533	PREDICTED: similar to Toll-interacting protein	gi|91081565|ref|XP_975168.1|PREDICTED: similar to Toll-interacting protein [Tribolium castaneum] >gi|270005116|gb|EFA01564.1| hypothetical protein TcasGA2_TC007125 [Tribolium castaneum]	73	216	#N/A	#N/A
Locus_359_Transcrip	traf2 and nck interacting kinase, tnik	gi|170052218|ref|XP_001862121.1|traf2 and nck interacting kinase, tnik [Culex quinquefasciatus] >gi|167873146|gb|EDS36529.1| traf2 and nck interacting kinase, tnik [Culex quinquefasciatus]	95	355	#N/A	#N/A
IMD pathway
Gene ID	Protein name	Protein ID and species	Identity (%)	alignment length (aa)	Up	Down
Locus_11551_Transcrip	mitogen-activated protein kinase kinase kinase 7-interacting protein 1	gi|321400084|ref|NP_001189463.1|tak1 [Bombyx mori] >gi|304421466|gb|ADM32532.1| tak1 [Bombyx mori]	82	359	#N/A	#N/A
Locus_14671_Transcrip	tak1 [Bombyx mori]	gi|321400084|ref|NP_001189463.1|tak1 [Bombyx mori] >gi|304421466|gb|ADM32532.1| tak1 [Bombyx mori]	65	93	#N/A	#N/A
Locus_18476_Transcrip	(tab2) mitogen-activated protein kinase kinase kinase 7-interacting protein 2	gi|283046740|ref|NP_001164317.1|TAK1-associated binding protein 2 isoform B [Tribolium castaneum]	46	130	#N/A	#N/A
Locus_2354_Transcrip	death domain-containing adapter protein bg4	gi|321400088|ref|NP_001189465.1|fadd [Bombyx mori] >gi|304421438|gb|ADM32518.1| fadd [Bombyx mori]	69	219	1.19094	#N/A
Locus_25723_Transcrip	nuclear factor nf-kappa-b p110 subunit isoform 1	gi|346987771|gb|AEO51739.1|relish [Helicoverpa armigera]	99	128	#N/A	#N/A
Locus_5329_Transcrip	relish	gi|346987771|gb|AEO51739.1|relish [Helicoverpa armigera]	99	694	#N/A	#N/A
Locus_6852_Transcrip	inhibitor of nuclear factor kappa b kinase beta subunit	gi|91095275|ref|XP_966944.1|PREDICTED: similar to inhibitor of kappaB kinase beta, partial [Tribolium castaneum]	61	397	#N/A	#N/A
Jak/STAT pathway
Gene ID	Protein name	Protein ID and species	Identity (%)	alignment length (aa)	Up	Down
Locus_13949_Transcrip	creb-binding protein	gi|307199283|gb|EFN79936.1|CREB-binding protein [Harpegnathos saltator]	89	92	#N/A	#N/A
Locus_18566_Transcrip	e3 ubiquitin-protein ligase ring1	gi|319803023|ref|NP_001188361.1|E3 ubiquitin-protein ligase RING1 [Bombyx mori] >gi|317175909|dbj|BAJ54070.1| sex combs extra [Bombyx mori]	93	217	#N/A	#N/A
Locus_9414_Transcrip	nedd8-conjugating enzyme ubc12	gi|114052396|ref|NP_001040241.1|ubiquitin-conjugating enzyme E2M [Bombyx mori] >gi|87248485|gb|ABD36295.1| ubiquitin-conjugating enzyme E2M [Bombyx mori]	98	183	#N/A	#N/A
69157	phosphatidylinositol- -bisphosphate 3-kinase catalytic subunit delta isoform-like	gi|66518863|ref|XP_623897.1|PREDICTED: phosphatidylinositol-4,5-bisphosphate 3-kinase catalytic subunit delta isoform-like [Apis mellifera]	75	52	#N/A	#N/A
Locus_2800_Transcrip	pi-3 kinase	gi|242008483|ref|XP_002425033.1|Phosphatidylinositol-4,5-bisphosphate 3-kinase catalytic subunit beta isoform, putative [Pediculus humanus corporis] >gi|212508682|gb|EEB12295.1| Phosphatidylinositol-4,5-bisphosphate 3-kinase catalytic subunit beta isoform, putative [Pediculus humanus corporis]	76	372	#N/A	#N/A
Locus_269_Transcrip	protein tyrosine phosphatase 1	gi|112983354|ref|NP_001036968.1|protein tyrosine phosphatase [Bombyx mori] >gi|38524575|dbj|BAD02367.1| protein tyrosine phosphatase [Bombyx mori]	76	214	#N/A	#N/A
Locus_21977_Transcrip	protein tyrosine phosphatase drome	gi|270015427|gb|EFA11875.1|hypothetical protein TcasGA2_TC004289 [Tribolium castaneum]	67	171	#N/A	1.39976
Locus_2420_Transcrip	protein tyrosine phosphatase n11	gi|333468266|gb|EAL40926.4|AGAP002438-PA [Anopheles gambiae str. PEST]	67	624	#N/A	1.33797
Locus_7332_Transcrip	tyrosine phosphatase drome	gi|170054864|ref|XP_001863323.1|tyrosine phosphatase 69d, drome [Culex quinquefasciatus] >gi|167875010|gb|EDS38393.1| tyrosine phosphatase 69d, drome [Culex quinquefasciatus]	49	765	#N/A	1.39782
Locus_1506_Transcrip	protein tyrosine phosphatase prl	gi|310755953|gb|ADP20217.1|protein tyrosine phosphatase type IVA 1 [Helicoverpa zea]	100	113	#N/A	#N/A
Locus_14434_Transcrip	protein tyrosine phosphatase-erk enhancer of ras1	gi|157129359|ref|XP_001661653.1|hypothetical protein AaeL_AAEL011434 [Aedes aegypti] >gi|108872249|gb|EAT36474.1| hypothetical protein AaeL_AAEL011434 [Aedes aegypti]	45	402	#N/A	#N/A
Locus_2129_Transcrip	protein tyrosine phosphatase-like protein ptplad1	gi|340725259|ref|XP_003400990.1|PREDICTED: 3-hydroxyacyl-CoA dehydratase-like [Bombus terrestris]	77	355	#N/A	#N/A
Locus_7977_Transcrip	protein-tyrosine phosphatase	gi|270001368|gb|EEZ97815.1|hypothetical protein TcasGA2_TC000182 [Tribolium castaneum]	93	44	#N/A	1.83036
Locus_15904_Transcrip	protein-tyrosine phosphatase n9	gi|195392800|ref|XP_002055042.1|GJ19159 [Drosophila virilis] >gi|194149552|gb|EDW65243.1| GJ19159 [Drosophila virilis]	81	83	#N/A	1.72744
30738	ras gtp exchange son of	gi|189238331|ref|XP_973401.2|PREDICTED: similar to ras GTP exchange factor, son of sevenless [Tribolium castaneum]	82	82	#N/A	#N/A
Locus_4525_Transcrip	signal transducer and activator of transcription	gi|17225566|gb|AAL37477.1|AF329947_1signal transducer and activator of transcription short form [Spodoptera frugiperda]	100	384	#N/A	1.536
Locus_21259_Transcrip	signal transducer and activator of transcription	gi|17225566|gb|AAL37477.1|AF329947_1signal transducer and activator of transcription short form [Spodoptera frugiperda]	97	364	#N/A	1.45244
Locus_18268_Transcrip	SOCS2-12 [Bombyx mori]	gi|326632043|gb|ADZ99024.1|SOCS2-12 [Bombyx mori]	100	39	#N/A	1.68162
Locus_9785_Transcrip	tyrosine phosphatase	gi|261335947|emb|CBH09280.1|putative tyrosine phosphatase [Heliconius melpomene]	76	1142	1.36604	#N/A
Locus_25738_Transcrip	tyrosine-protein kinase hopscotch	gi|345494631|ref|XP_001602854.2|PREDICTED: tyrosine-protein kinase hopscotch-like [Nasonia vitripennis]	59	253	#N/A	#N/A
Locus_917_Transcrip	ubiquinone biosynthesis protein mitochondrial	gi|311209844|ref|NP_001185652.1|suppressor of cytokine signaling 6 [Bombyx mori] >gi|308913478|gb|ADO51636.1| SOCS6 [Bombyx mori]	82	313	#N/A	#N/A
Locus_1718_Transcrip	sumo ligase	gi|307180996|gb|EFN68770.1|E3 SUMO-protein ligase PIAS1 [Camponotus floridanus]	84	279	#N/A	#N/A
Locus_4525_Transcrip	signal transducer and activator of transcription	gi|17225566|gb|AAL37477.1|AF329947_1signal transducer and activator of transcription short form [Spodoptera frugiperda]	100	384	#N/A	1.536
Locus_21259_Transcrip	signal transducer and activator of transcription	gi|17225566|gb|AAL37477.1|AF329947_1signal transducer and activator of transcription short form [Spodoptera frugiperda]	97	364	#N/A	1.45244
JNK pathway
Gene ID	Protein name	Protein ID and species	Identity (%)	alignment length (aa)	Up	Down
Locus_13347_Transcrip	jnk-interacting protein 3	gi|270003898|gb|EFA00346.1|hypothetical protein TcasGA2_TC003186 [Tribolium castaneum]	98	66	#N/A	#N/A
Locus_23756_Transcrip	jnk sapk-associated protein	gi|194751125|ref|XP_001957877.1|GF10633 [Drosophila ananassae] >gi|190625159|gb|EDV40683.1| GF10633 [Drosophila ananassae]	84	100	#N/A	#N/A
Locus_8057_Transcrip	jnk sapk-associated protein	gi|270003898|gb|EFA00346.1|hypothetical protein TcasGA2_TC003186 [Tribolium castaneum]	92	56	#N/A	#N/A
Locus_8058_Transcrip	jnk sapk-associated protein	gi|270003898|gb|EFA00346.1|hypothetical protein TcasGA2_TC003186 [Tribolium castaneum]	77	118	#N/A	#N/A
Locus_13985_Transcrip	c-jun nh2-terminal kinase	gi|158186758|ref|NP_001103396.1|c-Jun NH2-terminal kinase [Bombyx mori] >gi|154816105|dbj|BAF75352.1| c-Jun NH2-terminal kinase [Bombyx mori]	100	280	#N/A	#N/A
3452	c-jun-amino-terminal kinase-interacting	gi|270003898|gb|EFA00346.1|hypothetical protein TcasGA2_TC003186 [Tribolium castaneum]	89	105	#N/A	#N/A
Locus_2559_Transcrip	heme oxygenase	gi|114051499|ref|NP_001040361.1|heme oxygenase [Bombyx mori] >gi|95102630|gb|ABF51253.1| heme oxygenase [Bombyx mori]	86	221	#N/A	#N/A
Apoptosis related genes
Gene ID	Protein name	Protein ID and species	Identity (%)	alignment length (aa)	Up	Down
Locus_2354_Transcrip	death domain-containing adapter protein bg4	gi|321400088|ref|NP_001189465.1|fadd [Bombyx mori] >gi|304421438|gb|ADM32518.1| fadd [Bombyx mori]	69	219	1.19094	#N/A
Locus_15063_Transcrip	protein kinase c alpha binding protein	gi|302171918|gb|ADK97802.1|protein kinase C alpha binding protein [Spodoptera exigua]	100	204	1.19989	#N/A
Locus_17831_Transcrip	bcl2 adenovirus e1b 19-kd protein-interacting	gi|241594924|ref|XP_002404414.1|bcl2/adenovirus E1b 19-kD protein-interacting protein, putative [Ixodes scapularis] >gi|215500407|gb|EEC09901.1| bcl2/adenovirus E1b 19-kD protein-interacting protein, putative [Ixodes scapularis]	78	161	1.20521	#N/A
Locus_15850_Transcrip	prkca-binding protein	gi|302171918|gb|ADK97802.1|protein kinase C alpha binding protein [Spodoptera exigua]	93	204	1.22513	#N/A
Locus_1539_Transcrip	cell death activator cide-b	gi|168823417|ref|NP_001108342.1|cell death activator CIDE-B [Bombyx mori] >gi|163962995|gb|ABY50540.1| cell death activator CIDE-B [Bombyx mori]	96	197	1.2443	#N/A
Locus_9242_Transcrip	interleukin enhancer binding factor 3 isoform partial	gi|115633875|ref|XP_801974.2|PREDICTED: similar to interleukin enhancer binding factor 3 isoform 3, partial [Strongylocentrotus purpuratus]	75	36	1.25995	#N/A
114342	cytochrome c oxidase subunit iii	gi|312233072|ref|YP_004021056.1|cytochrome c oxidase subunit III [Helicoverpa armigera] >gi|270486467|gb|ACZ83042.1| cytochrome c oxidase subunit III [Helicoverpa armigera]	91	85	1.2608	#N/A
Locus_10557_Transcrip	p53 and dna damage-regulated protein 1-like	gi|307205341|gb|EFN83689.1|p53 and DNA damage-regulated protein 1 [Harpegnathos saltator]	73	122	1.26442	#N/A
Locus_27426_Transcrip	survivin-1 [Bombyx mori]	gi|304421450|gb|ADM32524.1|survivin-1 [Bombyx mori]	89	1112	1.28515	#N/A
Locus_22222_Transcrip	phosphoinositide-3- class 3	gi|189234456|ref|XP_968035.2|PREDICTED: similar to phosphatidylinositol 3-kinase catalytic subunit type 3 [Tribolium castaneum] >gi|270001744|gb|EEZ98191.1| hypothetical protein TcasGA2_TC000620 [Tribolium castaneum]	79	149	1.30089	#N/A
98470	apoptosis-inducing factor	gi|321400082|ref|NP_001189462.1|apoptosis-inducing factor [Bombyx mori] >gi|304421420|gb|ADM32509.1| AIF [Bombyx mori]	78	98	1.30162	#N/A
Locus_28931_Transcrip	tumor protein p53 binding protein 1	gi|157137645|ref|XP_001657111.1|hypothetical protein AaeL_AAEL003696 [Aedes aegypti] >gi|108880768|gb|EAT44993.1| conserved hypothetical protein [Aedes aegypti]	74	86	1.30251	#N/A
Locus_9622_Transcrip	tumor suppressor p53-binding protein 1	gi|312377070|gb|EFR23990.1|hypothetical protein AND_11745 [Anopheles darlingi]	62	82	1.31438	#N/A
Locus_15101_Transcrip	casp9-a protein	gi|339830948|gb|AEK20835.1|caspase-5 [Helicoverpa armigera]	100	156	1.32844	#N/A
Locus_2199_Transcrip	phosphatidylinositol 3-kinase regulatory subunit alpha	gi|304421462|gb|ADM32530.1|pi3k [Bombyx mori]	88	397	1.32943	#N/A
Locus_25320_Transcrip	pre-b-cell leukemia transcription factor 3	gi|158298056|ref|XP_318146.2|AGAP004696-PA [Anopheles gambiae str. PEST] >gi|190359338|sp|Q7PMT1.2|EXD_ANOGA RecName: Full=Homeobox protein extradenticle >gi|157014624|gb|EAA13242.3| AGAP004696-PA [Anopheles gambiae str. PEST]	98	74	1.33044	#N/A
Locus_13469_Transcrip	tumor suppressor p53-binding protein 1	gi|157137643|ref|XP_001657110.1|hypothetical protein AaeL_AAEL003671 [Aedes aegypti] >gi|108880767|gb|EAT44992.1| hypothetical protein AaeL_AAEL003671 [Aedes aegypti]	49	240	1.33487	#N/A
Locus_22777_Transcrip	leucine-rich repeat-containing protein 20	gi|223890168|ref|NP_001138799.1|death-associated small cytoplasmic leucine-rich protein [Bombyx mori] >gi|221579656|gb|ACM24345.1| death-associated small cytoplasmic leucine-rich protein [Bombyx mori]	96	125	1.3474	#N/A
Locus_11905_Transcrip	death related ced-3 nedd2-like protein	gi|339830954|gb|AEK20838.1|caspase-6 [Helicoverpa armigera]	99	542	1.34932	#N/A
Locus_278_Transcrip	p53 induced protein	gi|340718019|ref|XP_003397470.1|PREDICTED: etoposide-induced protein 2.4 homolog [Bombus terrestris]	79	307	1.35372	#N/A
41192	programmed cell death 6-interacting protein	gi|189234326|ref|XP_973055.2|PREDICTED: similar to programmed cell death 6-interacting protein [Tribolium castaneum]	77	62	1.36133	#N/A
Locus_9006_Transcrip	programmed cell death protein 2	gi|340719443|ref|XP_003398163.1|PREDICTED: programmed cell death protein 2-like [Bombus terrestris]	60	346	1.37516	#N/A
Locus_9556_Transcrip	baculoviral iap repeat-containing protein 6	gi|304421450|gb|ADM32524.1|survivin-1 [Bombyx mori]	79	1112	1.4174	#N/A
35883	amyloid beta a4 precursor protein-binding family b member 2	gi|328789665|ref|XP_394328.4|PREDICTED: amyloid beta A4 precursor protein-binding family B member 2-like [Apis mellifera]	48	158	1.43758	#N/A
Locus_24313_Transcrip	protein kinase	gi|242021441|ref|XP_002431153.1|protein kinase C, putative [Pediculus humanus corporis] >gi|212516402|gb|EEB18415.1| protein kinase C, putative [Pediculus humanus corporis]	87	133	1.45221	#N/A
68095	programmed cell death protein	gi|321400082|ref|NP_001189462.1|apoptosis-inducing factor [Bombyx mori] >gi|304421420|gb|ADM32509.1| AIF [Bombyx mori]	84	70	1.45578	#N/A
Locus_8143_Transcrip	apoptosis-stimulating of p53 protein 1	gi|340719671|ref|XP_003398271.1|PREDICTED: hypothetical protein LOC100646232 [Bombus terrestris]	78	56	1.53807	#N/A
Locus_3049_Transcrip	apoptosis 2 inhibitor	gi|321400074|ref|NP_001189458.1|inhibitor of apoptosis 2 [Bombyx mori] >gi|304421448|gb|ADM32523.1| iap2 [Bombyx mori]	75	253	1.54091	#N/A
114767	rho-associated protein kinase 2-like	gi|320202931|ref|NP_001188507.1|Rho-associated protein kinase [Bombyx mori] >gi|310769191|gb|ADP21243.1| Rock1 [Bombyx mori]	96	286	1.65366	#N/A
Locus_4984_Transcrip	inhibitor of apoptosis 2	gi|321400074|ref|NP_001189458.1|inhibitor of apoptosis 2 [Bombyx mori] >gi|304421448|gb|ADM32523.1| iap2 [Bombyx mori]	56	176	1.66427	#N/A
Locus_23132_Transcrip	a chain structure of an ml- chimera bound to a peptidomimetic	gi|321400074|ref|NP_001189458.1|inhibitor of apoptosis 2 [Bombyx mori] >gi|304421448|gb|ADM32523.1| iap2 [Bombyx mori]	89	68	1.80993	#N/A
Locus_5681_Transcrip	apaf1 interacting protein	gi|194767065|ref|XP_001965639.1|GF22600 [Drosophila ananassae] >gi|294956614|sp|B3MW09.1|MTNB_DROAN RecName: Full=Probable methylthioribulose-1-phosphate dehydratase; Short=MTRu-1-P dehydratase >gi|190619630|gb|EDV35154.1| GF22600 [Drosophila ananassae]	82	220	#N/A	1.21672
Locus_80_Transcrip	protein rrp5 homolog	gi|330779404|gb|AEC46534.1|programmed cell death 11-like protein [Spodoptera litura]	89	229	#N/A	1.25188
Locus_12133_Transcrip	apoptosis-linked protein 2	gi|124365239|gb|ABN09648.1|apoptosis-linked protein 2 [Bombyx mori]	94	34	#N/A	1.26367
Locus_4475_Transcrip	mitogen-activated protein kinase 1	gi|112982894|ref|NP_001036921.1|extracellular regulated MAP kinase [Bombyx mori] >gi|77799292|dbj|BAE46741.1| Extracellular regulated MAP kinase [Bombyx mori]	94	35	#N/A	1.26535
Locus_2424_Transcrip	apoptosis-linked protein 2	gi|124365239|gb|ABN09648.1|apoptosis-linked protein 2 [Bombyx mori]	98	177	#N/A	1.3077
Locus_5652_Transcrip	serine protease htra2	gi|325197114|ref|NP_001191410.1|high temperature requirement protein A2 [Bombyx mori] >gi|304421446|gb|ADM32522.1| htra2 [Bombyx mori]	88	344	#N/A	1.32728
Locus_5622_Transcrip	isoform c	gi|321400090|ref|NP_001189466.1|death associated protein kinase [Bombyx mori] >gi|304421432|gb|ADM32515.1| dapk [Bombyx mori]	97	147	#N/A	1.33824
Locus_11206_Transcrip	cg5363	gi|112984382|ref|NP_001037512.1|cell division cycle 2 [Bombyx mori] >gi|2257629|dbj|BAA21483.1| Bm cdc2 [Bombyx mori]	97	314	#N/A	1.39456
Locus_2124_Transcrip	death-associated lim-only protein	gi|312451917|gb|ADQ86007.1|death-associated LIM-only protein [Helicoverpa armigera]	99	187	#N/A	1.41772
Locus_415_Transcrip	caspase-1	gi|151574042|gb|ABS18284.1|caspase-1 [Helicoverpa armigera] >gi|334855399|gb|AEH16632.1| caspase-1 [Helicoverpa armigera]	100	294	#N/A	1.44083
Locus_10917_Transcrip	atypical protein kinase c	gi|112982924|ref|NP_001036923.1|atypical protein kinase C [Bombyx mori] >gi|71979726|dbj|BAE17023.1| atypical protein kinase C [Bombyx mori]	95	381	#N/A	1.54577
105733	apoptosis-linked protein 2	gi|124365239|gb|ABN09648.1|apoptosis-linked protein 2 [Bombyx mori]	99	112	#N/A	1.55965
Locus_29813_Transcrip	tnf receptor associated factor	gi|157113963|ref|XP_001652160.1|tnf receptor associated factor [Aedes aegypti] >gi|108877524|gb|EAT41749.1| tnf receptor associated factor [Aedes aegypti]	93	66	#N/A	1.77879
Locus_3375_Transcrip	bcl2 adenovirus e1b 19 kda protein-interacting	gi|242014013|ref|XP_002427693.1|BCL2/adenovirus E1B 19 kDa protein-interacting protein, putative [Pediculus humanus corporis] >gi|212512123|gb|EEB14955.1| BCL2/adenovirus E1B 19 kDa protein-interacting protein, putative [Pediculus humanus corporis]	54	169	#N/A	1.85001
Locus_1205_Transcrip	pyruvate dehydrogenase	gi|167860162|ref|NP_001108115.1|pyruvate dehydrogenase kinase [Bombyx mori] >gi|165969955|gb|ABY76060.1| pyruvate dehydrogenase kinase [Bombyx mori]	95	420	#N/A	1.97034
Locus_9154_Transcrip	inhibitor of apoptosis protein	gi|304423112|gb|ADM32901.1|inhibitor of apoptosis protein [Helicoverpa armigera]	99	147	#N/A	2.01732
Locus_4076_Transcrip	inhibitor of apoptosis protein	gi|304423112|gb|ADM32901.1|inhibitor of apoptosis protein [Helicoverpa armigera]	99	170	#N/A	2.05272
Locus_22667_Transcrip	map kinase-activating death domain protein	gi|307173757|gb|EFN64544.1|MAP kinase-activating death domain protein [Camponotus floridanus]	74	50	#N/A	2.09814
Locus_15017_Transcrip	tumor necrosis factor induced protein	gi|189234283|ref|XP_969754.2|PREDICTED: similar to tumor necrosis factor induced protein [Tribolium castaneum]	64	95	#N/A	2.24875
Locus_28736_Transcrip	apoptosis-linked protein 2	gi|124365239|gb|ABN09648.1|apoptosis-linked protein 2 [Bombyx mori]	94	34	#N/A	#N/A
Locus_3430_Transcrip	mitogen-activated protein kinase kinase kinase kinase 5	gi|340717284|ref|XP_003397115.1|PREDICTED: mitogen-activated protein kinase kinase kinase kinase 5-like isoform 2 [Bombus terrestris]	84	51	#N/A	#N/A
69157	phosphatidylinositol- -bisphosphate 3-kinase catalytic subunit delta isoform-like	gi|66518863|ref|XP_623897.1|PREDICTED: phosphatidylinositol-4,5-bisphosphate 3-kinase catalytic subunit delta isoform-like [Apis mellifera]	75	52	#N/A	#N/A
Locus_29604_Transcrip	mitogen-activated protein kinase kinase kinase	gi|157127548|ref|XP_001661084.1|mitogen-activated protein kinase kinase kinase [Aedes aegypti] >gi|108872913|gb|EAT37138.1| mitogen-activated protein kinase kinase kinase [Aedes aegypti]	93	60	#N/A	#N/A
105426	cytochrome c oxidase subunit iii	gi|312233072|ref|YP_004021056.1|cytochrome c oxidase subunit III [Helicoverpa armigera] >gi|270486467|gb|ACZ83042.1| cytochrome c oxidase subunit III [Helicoverpa armigera]	90	64	#N/A	#N/A
Locus_19139_Transcrip	mitogen-activated protein kinase kinase kinase 4	gi|332028559|gb|EGI68596.1|Mitogen-activated protein kinase kinase kinase 4 [Acromyrmex echinatior]	80	65	#N/A	#N/A
Locus_28902_Transcrip	nf-kappa-b inhibitor-interacting ras-like protein	gi|156552764|ref|XP_001602315.1|PREDICTED: NF-kappa-B inhibitor-interacting Ras-like protein-like isoform 1 [Nasonia vitripennis] >gi|345487062|ref|XP_003425618.1| PREDICTED: NF-kappa-B inhibitor-interacting Ras-like protein-like isoform 2 [Nasonia vitripennis]	84	65	#N/A	#N/A
Locus_6151_Transcrip	calpain protein	gi|118136510|gb|ABK62875.1|calpain protein [Bombyx mori]	57	68	#N/A	#N/A
40459	death executioner bcl-2 homologue	gi|325197112|ref|NP_001191409.1|buffy [Bombyx mori] >gi|304421412|gb|ADM32505.1| Buffy [Bombyx mori]	100	71	#N/A	#N/A
Locus_29605_Transcrip	isoform d	gi|307213536|gb|EFN88945.1|Mitogen-activated protein kinase kinase kinase 12 [Harpegnathos saltator]	74	71	#N/A	#N/A
Locus_21386_Transcrip	myeloid differentiation primary response protein 88	gi|307203736|gb|EFN82696.1|Myeloid differentiation primary response protein MyD88 [Harpegnathos saltator]	68	74	#N/A	#N/A
51486	programmed cell death 8	gi|58531942|gb|AAW78686.1|programmed cell death 8 [Siniperca chuatsi]	75	79	#N/A	#N/A
Locus_13131_Transcrip	interleukin enhancer binding factor	gi|114051277|ref|NP_001040383.1|interleukin enhancer binding factor [Bombyx mori] >gi|95102700|gb|ABF51288.1| interleukin enhancer binding factor isoform 1 [Bombyx mori]	94	79	#N/A	#N/A
Locus_16998_Transcrip	calpain-a-like isoform 4	gi|156549579|ref|XP_001602959.1|PREDICTED: calpain-B-like [Nasonia vitripennis]	73	84	#N/A	#N/A
Locus_1582_Transcrip	death-associated protein 1	gi|218505765|ref|NP_001136228.1|death-related protein [Bombyx mori] >gi|212989183|gb|ACJ38715.1| death-related protein [Bombyx mori]	94	87	#N/A	#N/A
Locus_751_Transcrip	mitochondrial ubiquinol-cytochrome c reductase hinge protein	gi|27461086|gb|AAL60593.1|ubiquinol-cytochrome C reductase complex protein [Spodoptera litura] >gi|156891147|gb|ABU96711.1| ubiquinol-cytochrome C reductase [Spodoptera litura]	95	87	#N/A	#N/A
101994	calpain-a-like isoform 1	gi|118136510|gb|ABK62875.1|calpain protein [Bombyx mori]	75	99	#N/A	#N/A
Locus_24832_Transcrip	phosphatidylinositol- -bisphosphate 3-kinase catalytic subunit delta isoform	gi|307196204|gb|EFN77861.1|Phosphatidylinositol-4,5-bisphosphate 3-kinase catalytic subunit delta isoform [Harpegnathos saltator]	67	105	#N/A	#N/A
Locus_8109_Transcrip	zinc finger protein	gi|77736239|ref|NP_001029820.1|THAP domain-containing protein 1 [Bos taurus] >gi|82582285|sp|Q3T0G1.1|THAP1_BOVIN RecName: Full=THAP domain-containing protein 1 >gi|74353998|gb|AAI02410.1| THAP domain containing, apoptosis associated protein 1 [Bos taurus] >gi|296472337|gb|DAA14452.1| THAP domain-containing protein 1 [Bos taurus]	51	105	#N/A	#N/A
Locus_2125_Transcrip	nf-kappa-b-activating protein	gi|307166102|gb|EFN60354.1|NF-kappa-B-activating protein [Camponotus floridanus]	75	108	#N/A	#N/A
Locus_327_Transcrip	cytochrome c	gi|289740721|gb|ADD19108.1|cytochrome c [Glossina morsitans morsitans]	95	108	#N/A	#N/A
Locus_15898_Transcrip	mitogen-activated protein kinase kinase kinase kinase 5	gi|340717284|ref|XP_003397115.1|PREDICTED: mitogen-activated protein kinase kinase kinase kinase 5-like isoform 2 [Bombus terrestris]	77	109	#N/A	#N/A
Locus_22386_Transcrip	pi-3 kinase	gi|156541823|ref|XP_001600431.1|PREDICTED: phosphatidylinositol-4,5-bisphosphate 3-kinase catalytic subunit beta isoform [Nasonia vitripennis]	82	113	#N/A	#N/A
Locus_5416_Transcrip	programmed cell death protein 5-like protein	gi|148298849|ref|NP_001091796.1|programmed cell death protein 5-like protein [Bombyx mori] >gi|116272489|gb|ABJ97180.1| programmed cell death protein 5-like protein [Bombyx mori]	93	116	#N/A	#N/A
108097	apoptosis inhibitor	gi|328780766|ref|XP_624077.3|PREDICTED: apoptosis inhibitor 5-like [Apis mellifera]	64	119	#N/A	#N/A
Locus_9135_Transcrip	single ig il-1-related receptor-like	gi|189237377|ref|XP_971339.2|PREDICTED: similar to interleukin 1 receptor accessory protein-like 2 [Tribolium castaneum]	64	123	#N/A	#N/A
Locus_4038_Transcrip	mitogen-activated protein kinase kinase kinase	gi|242007441|ref|XP_002424548.1|mitogen-activated protein kinase kinase kinase kinase, putative [Pediculus humanus corporis] >gi|212507991|gb|EEB11810.1| mitogen-activated protein kinase kinase kinase kinase, putative [Pediculus humanus corporis]	59	155	#N/A	#N/A
Locus_10268_Transcrip	scf apoptosis response protein	gi|114052208|ref|NP_001040461.1|SCF apoptosis response protein [Bombyx mori] >gi|95102984|gb|ABF51433.1| SCF apoptosis response protein [Bombyx mori]	92	163	#N/A	#N/A
Locus_9733_Transcrip	myeloid differentiation primary response protein 88	gi|156538248|ref|XP_001602490.1|PREDICTED: myeloid differentiation primary response protein MyD88 [Nasonia vitripennis]	48	165	#N/A	#N/A
Locus_3465_Transcrip	cell division cycle and apoptosis regulator protein 1	gi|189234102|ref|XP_967485.2|PREDICTED: similar to cell-cycle and apoptosis regulatory protein 1 [Tribolium castaneum]	75	188	#N/A	#N/A
Locus_65_Transcrip	cytochrome c oxidase subunit iii	gi|312233072|ref|YP_004021056.1|cytochrome c oxidase subunit III [Helicoverpa armigera] >gi|270486467|gb|ACZ83042.1| cytochrome c oxidase subunit III [Helicoverpa armigera]	92	231	#N/A	#N/A
Locus_14374_Transcrip	mitogen-activated protein kinase kinase kinase 4	gi|328784399|ref|XP_392650.4|PREDICTED: mitogen-activated protein kinase kinase kinase 4 [Apis mellifera]	48	257	#N/A	#N/A
Locus_4313_Transcrip	interleukin enhancer-binding factor 2 homolog isoform 1	gi|114051277|ref|NP_001040383.1|interleukin enhancer binding factor [Bombyx mori] >gi|95102700|gb|ABF51288.1| interleukin enhancer binding factor isoform 1 [Bombyx mori]	95	257	#N/A	#N/A
Locus_1369_Transcrip	mitogen-activated protein kinase kinase kinase 7	gi|340713629|ref|XP_003395343.1|PREDICTED: mitogen-activated protein kinase kinase kinase 7 [Bombus terrestris]	86	269	#N/A	#N/A
Locus_6230_Transcrip	caspase-1	gi|334855400|gb|AEH16633.1|caspase-2 [Helicoverpa armigera] >gi|339830900|gb|AEK20811.1| caspase-2 [Helicoverpa armigera]	97	295	#N/A	#N/A
Locus_2206_Transcrip	calpain	gi|91089441|ref|XP_967682.1|PREDICTED: similar to calpain [Tribolium castaneum] >gi|270012563|gb|EFA09011.1| hypothetical protein TcasGA2_TC006719 [Tribolium castaneum]	79	297	#N/A	#N/A
Locus_1655_Transcrip	cytochrome c1	gi|163838694|ref|NP_001106230.1|cytochrome c1 [Bombyx mori] >gi|95102682|gb|ABF51279.1| cytochrome c1 [Bombyx mori]	96	302	#N/A	#N/A
Locus_1215_Transcrip	growth hormone-inducible transmembrane	gi|87248663|gb|ABD36384.1|transmembrane BAX inhibitor motif-containing protein 5 [Bombyx mori]	91	332	#N/A	#N/A
Locus_5020_Transcrip	tumor protein p73-like (p53 [Spodoptera frugiperda])	gi|329755765|gb|AEC04309.1|p53 [Spodoptera frugiperda]	82	357	#N/A	#N/A
Locus_2800_Transcrip	pi-3 kinase	gi|242008483|ref|XP_002425033.1|Phosphatidylinositol-4,5-bisphosphate 3-kinase catalytic subunit beta isoform, putative [Pediculus humanus corporis] >gi|212508682|gb|EEB12295.1| Phosphatidylinositol-4,5-bisphosphate 3-kinase catalytic subunit beta isoform, putative [Pediculus humanus corporis]	76	372	#N/A	#N/A
Locus_14304_Transcrip	calpain-a-like isoform 2	gi|340710036|ref|XP_003393604.1|PREDICTED: calpain-A-like isoform 4 [Bombus terrestris]	86	427	#N/A	#N/A
Locus_2911_Transcrip	calpain	gi|91089441|ref|XP_967682.1|PREDICTED: similar to calpain [Tribolium castaneum] >gi|270012563|gb|EFA09011.1| hypothetical protein TcasGA2_TC006719 [Tribolium castaneum]	70	469	#N/A	#N/A
Locus_145_Transcrip	apoptosis inhibitor 5	gi|307183123|gb|EFN70040.1|Apoptosis inhibitor 5 [Camponotus floridanus]	71	472	#N/A	#N/A
24743	survivin-1 [Bombyx mori]	gi|304421450|gb|ADM32524.1|survivin-1 [Bombyx mori]	91	1112	#N/A	#N/A
25152	rho-associated protein kinase 2-like	gi|320202931|ref|NP_001188507.1|Rho-associated protein kinase [Bombyx mori] >gi|310769191|gb|ADP21243.1| Rock1 [Bombyx mori]	96	286	#N/A	#N/A
34186	protein kinase c	gi|315319167|gb|ADU04569.1|protein kinase C1 [Plutella xylostella]	100	95	#N/A	#N/A
49277	baculoviral iap repeat-containing protein 6	gi|304421450|gb|ADM32524.1|survivin-1 [Bombyx mori]	91	1112	#N/A	#N/A
66242	rho-associated protein kinase 2	gi|320202931|ref|NP_001188507.1|Rho-associated protein kinase [Bombyx mori] >gi|310769191|gb|ADP21243.1| Rock1 [Bombyx mori]	92	286	#N/A	#N/A
67966	glycogen synthase	gi|291278040|gb|ADA53796.1|glycogen synthase [Spodoptera exigua]	99	163	#N/A	#N/A
103118	apoptotic chromatin condensation inducer in the nucleus	gi|304421418|gb|ADM32508.1|acinus [Bombyx mori]	67	829	#N/A	#N/A
113280	cyclic amp-dependent transcription factor atf-4	gi|340719590|ref|XP_003398232.1|PREDICTED: activating transcription factor of chaperone-like [Bombus terrestris]	67	55	#N/A	#N/A
Locus_10891_Transcrip	glycogen synthase	gi|291278040|gb|ADA53796.1|glycogen synthase [Spodoptera exigua]	100	163	#N/A	#N/A
Locus_11259_Transcrip	tnf receptor associated factor	gi|242012097|ref|XP_002426777.1|TNF receptor-associated factor, putative [Pediculus humanus corporis] >gi|212510959|gb|EEB14039.1| TNF receptor-associated factor, putative [Pediculus humanus corporis]	93	107	#N/A	#N/A
Locus_11381_Transcrip	apaf-1 protein	gi|317108135|ref|NP_001186937.1|Apaf-1 protein [Bombyx mori] >gi|310769189|gb|ADP21242.1| Apaf-1 [Bombyx mori]	71	711	#N/A	#N/A
Locus_14131_Transcrip	apaf-1 protein	gi|317108135|ref|NP_001186937.1|Apaf-1 protein [Bombyx mori] >gi|310769189|gb|ADP21242.1| Apaf-1 [Bombyx mori]	86	711	#N/A	#N/A
Locus_1642_Transcrip	rho-associated protein kinase 1	gi|320202931|ref|NP_001188507.1|Rho-associated protein kinase [Bombyx mori] >gi|310769191|gb|ADP21243.1| Rock1 [Bombyx mori]	93	286	#N/A	#N/A
Locus_17516_Transcrip	rho-associated protein kinase 2-like	gi|320202931|ref|NP_001188507.1|Rho-associated protein kinase [Bombyx mori] >gi|310769191|gb|ADP21243.1| Rock1 [Bombyx mori]	97	286	#N/A	#N/A
Locus_17750_Transcrip	af517634_1 bir-containing ubiquitin-conjugating enzyme	gi|304421450|gb|ADM32524.1|survivin-1 [Bombyx mori]	96	1112	#N/A	#N/A
Locus_18890_Transcrip	tnf receptor-associated factor 4-like	gi|193650185|ref|XP_001948355.1|PREDICTED: TNF receptor-associated factor 4-like [Acyrthosiphon pisum]	91	34	#N/A	#N/A
Locus_19933_Transcrip	baculoviral iap repeat-containing protein 6	gi|304421450|gb|ADM32524.1|survivin-1 [Bombyx mori]	93	1112	#N/A	#N/A
Locus_20991_Transcrip	glycogen synthase	gi|321441263|gb|ADW85046.1|glycogen synthase [Spodoptera frugiperda]	100	68	#N/A	#N/A
Locus_21141_Transcrip	phosphatidylinositol 3-kinase catalytic subunit type 3	gi|345487570|ref|XP_001603270.2|PREDICTED: phosphatidylinositol 3-kinase catalytic subunit type 3-like [Nasonia vitripennis]	91	290	#N/A	#N/A
Locus_22025_Transcrip	survivin-1 [Bombyx mori]	gi|304421450|gb|ADM32524.1|survivin-1 [Bombyx mori]	86	1112	#N/A	#N/A
Locus_22292_Transcrip	phosphatidylinositol 3-kinase catalytic subunit type 3	gi|189234456|ref|XP_968035.2|PREDICTED: similar to phosphatidylinositol 3-kinase catalytic subunit type 3 [Tribolium castaneum] >gi|270001744|gb|EEZ98191.1| hypothetical protein TcasGA2_TC000620 [Tribolium castaneum]	82	149	#N/A	#N/A
Locus_23798_Transcrip	baculoviral iap repeat-containing protein 6	gi|304421450|gb|ADM32524.1|survivin-1 [Bombyx mori]	82	1112	#N/A	#N/A
Locus_24819_Transcrip	amyloid protein-binding protein 2	gi|307177160|gb|EFN66393.1|Amyloid protein-binding protein 2 [Camponotus floridanus]	68	70	#N/A	#N/A
Locus_24858_Transcrip	protein kinase c alpha binding protein	gi|302171918|gb|ADK97802.1|protein kinase C alpha binding protein [Spodoptera exigua]	100	204	#N/A	#N/A
Locus_2548_Transcrip	activating transcription factor 7-interacting protein 1	gi|332031515|gb|EGI70987.1|Activating transcription factor 7-interacting protein 1 [Acromyrmex echinatior]	56	229	#N/A	#N/A
Locus_26381_Transcrip	rho-associated protein kinase 2	gi|320202931|ref|NP_001188507.1|Rho-associated protein kinase [Bombyx mori] >gi|310769191|gb|ADP21243.1| Rock1 [Bombyx mori]	97	286	#N/A	#N/A
Locus_27062_Transcrip	survivin-1 [Bombyx mori]	gi|304421450|gb|ADM32524.1|survivin-1 [Bombyx mori]	93	1112	#N/A	#N/A
Locus_27955_Transcrip	baculoviral iap repeat-containing protein 6	gi|304421450|gb|ADM32524.1|survivin-1 [Bombyx mori]	82	1112	#N/A	#N/A
Locus_28652_Transcrip	amyloid protein-binding protein 2	gi|307191798|gb|EFN75236.1|Amyloid protein-binding protein 2 [Harpegnathos saltator]	90	109	#N/A	#N/A
Locus_29339_Transcrip	survivin-1 [Bombyx mori]	gi|304421450|gb|ADM32524.1|survivin-1 [Bombyx mori]	91	1112	#N/A	#N/A
Locus_29545_Transcrip	survivin-1 [Bombyx mori]	gi|304421450|gb|ADM32524.1|survivin-1 [Bombyx mori]	80	1112	#N/A	#N/A
Locus_29975_Transcrip	baculoviral iap repeat-containing protein 6	gi|304421450|gb|ADM32524.1|survivin-1 [Bombyx mori]	86	1112	#N/A	#N/A
Locus_3325_Transcrip	baculoviral iap repeat-containing protein 6	gi|304421450|gb|ADM32524.1|survivin-1 [Bombyx mori]	86	1112	#N/A	#N/A
Locus_4543_Transcrip	baculoviral iap repeat-containing protein 6	gi|304421450|gb|ADM32524.1|survivin-1 [Bombyx mori]	76	1112	#N/A	#N/A
Locus_4861_Transcrip	activating transcription factor 2	gi|115625705|ref|XP_782748.2|PREDICTED: similar to activating transcription factor 2 [Strongylocentrotus purpuratus] >gi|115924654|ref|XP_001183180.1| PREDICTED: similar to activating transcription factor 2 [Strongylocentrotus purpuratus]	49	69	#N/A	#N/A
Locus_5377_Transcrip	b-cell cll lymphoma 7 protein family member b-like	gi|345486128|ref|XP_001603290.2|PREDICTED: B-cell CLL/lymphoma 7 protein family member B-like [Nasonia vitripennis]	80	134	#N/A	#N/A
Locus_5970_Transcrip	baculoviral iap repeat-containing protein 6	gi|304421450|gb|ADM32524.1|survivin-1 [Bombyx mori]	88	1112	#N/A	#N/A
Locus_6924_Transcrip	baculoviral iap repeat-containing 5	gi|314906998|gb|ABK29513.2|apoptosis inhibitor survivin [Helicoverpa armigera]	100	137	#N/A	#N/A
Locus_8312_Transcrip	baculoviral iap repeat-containing protein 6	gi|304421450|gb|ADM32524.1|survivin-1 [Bombyx mori]	98	1112	#N/A	#N/A
Locus_8544_Transcrip	fas-associated factor	gi|195159744|ref|XP_002020738.1|GL14719 [Drosophila persimilis] >gi|194117688|gb|EDW39731.1| GL14719 [Drosophila persimilis]	70	248	#N/A	#N/A
Modulation
Gene ID	Protein name	Protein ID and species	Identity (%)	alignment length (aa)	Up	Down
Locus_16392_Transcrip	microtubule associated-protein orbit	gi|170070563|ref|XP_001869624.1|CLIP-associating protein [Culex quinquefasciatus] >gi|167866501|gb|EDS29884.1| CLIP-associating protein [Culex quinquefasciatus]	83	149	#N/A	#N/A
Locus_26572_Transcrip	clip-associating protein	gi|195017169|ref|XP_001984551.1|GH14965 [Drosophila grimshawi] >gi|193898033|gb|EDV96899.1| GH14965 [Drosophila grimshawi]	64	99	#N/A	1.25405
Locus_25475_Transcrip	microtubule associated-protein orbit	gi|321456860|gb|EFX67958.1|hypothetical protein DAPPUDRAFT_330564 [Daphnia pulex]	71	117	#N/A	#N/A
Locus_5671_Transcrip	restin (cytoplasmic linker protein-170) (clip-170)	gi|270013371|gb|EFA09819.1|hypothetical protein TcasGA2_TC011965 [Tribolium castaneum]	73	290	#N/A	#N/A
Locus_13935_Transcrip	serine protease inhibitor 10	gi|226342882|ref|NP_001139703.1|serine protease inhibitor 10 [Bombyx mori] >gi|195972024|gb|ACG61174.1| serpin-10 [Bombyx mori]	85	98	#N/A	1.21981
Locus_9949_Transcrip	leukocyte elastase inhibitor	gi|226342886|ref|NP_001139705.1|serine protease inhibitor 13 [Bombyx mori] >gi|195972028|gb|ACG61176.1| serpin-13 [Bombyx mori]	77	362	#N/A	1.3757
Locus_11167_Transcrip	serine protease serpin	gi|226342882|ref|NP_001139703.1|serine protease inhibitor 10 [Bombyx mori] >gi|195972024|gb|ACG61174.1| serpin-10 [Bombyx mori]	83	297	#N/A	#N/A
Locus_20033_Transcrip	serpin peptidase inhibitor 5	gi|226342884|ref|NP_001139704.1|serine protease inhibitor 11 [Bombyx mori] >gi|195972026|gb|ACG61175.1| serpin-11 [Bombyx mori]	72	278	#N/A	#N/A
Locus_13863_Transcrip	serine protease serpin	gi|4090872|gb|AAD09285.1|putative serpin [Hyphantria cunea] >gi|5163416|gb|AAD40672.1| serpin [Hyphantria cunea]	91	132	#N/A	1.60882
Locus_13934_Transcrip	serpin 12 non-inhibitory serine protease inhibitor	gi|226342882|ref|NP_001139703.1|serine protease inhibitor 10 [Bombyx mori] >gi|195972024|gb|ACG61174.1| serpin-10 [Bombyx mori]	80	106	#N/A	#N/A
111917	serine protease inhibitor 2	gi|156254836|gb|ABU62829.1|serpin-2 [Spodoptera exigua]	88	357	#N/A	#N/A
111918	serine protease inhibitor 2	gi|156254836|gb|ABU62829.1|serpin-2 [Spodoptera exigua]	88	357	#N/A	#N/A
Locus_13862_Transcrip	serpin 2 plasmodium-related inhibitory serine protease inhibitor	gi|27733415|gb|AAO21505.1|AF413064_1serpin 3a [Manduca sexta] >gi|27733417|gb|AAO21506.1|AF413065_1 serpin 3b [Manduca sexta]	85	156	#N/A	1.52593
Locus_22007_Transcrip	antitrypsin isoform 3	gi|112983872|ref|NP_001036857.1|serine protease inhibitor 12 [Bombyx mori] >gi|13359088|dbj|BAB33293.1| Serpin-like protein (SEP-LP) [Bombyx mori]	69	223	#N/A	#N/A
103132	serine protease inhibitor 2	gi|156254836|gb|ABU62829.1|serpin-2 [Spodoptera exigua]	93	305	#N/A	#N/A
Locus_11942_Transcrip	serpina3h protein	gi|112983872|ref|NP_001036857.1|serine protease inhibitor 12 [Bombyx mori] >gi|13359088|dbj|BAB33293.1| Serpin-like protein (SEP-LP) [Bombyx mori]	76	52	#N/A	#N/A
Locus_13863_Transcrip	serine protease serpin	gi|4090872|gb|AAD09285.1|putative serpin [Hyphantria cunea] >gi|5163416|gb|AAD40672.1| serpin [Hyphantria cunea]	91	132	#N/A	1.60882
Locus_12737_Transcrip	serine proteinase inhibitor	gi|226342884|ref|NP_001139704.1|serine protease inhibitor 11 [Bombyx mori] >gi|195972026|gb|ACG61175.1| serpin-11 [Bombyx mori]	81	99	#N/A	#N/A
Locus_25721_Transcrip	alpha-1-antitrypsin	gi|112983872|ref|NP_001036857.1|serine protease inhibitor 12 [Bombyx mori] >gi|13359088|dbj|BAB33293.1| Serpin-like protein (SEP-LP) [Bombyx mori]	90	73	#N/A	#N/A
Locus_4016_Transcrip	serine protease inhibitor	gi|112984548|ref|NP_001037205.1|serine protease inhibitor 5 [Bombyx mori] >gi|45594230|gb|AAS68506.1| serpin-5 [Bombyx mori]	89	386	#N/A	1.70099
Locus_391_Transcrip	serine protease inhibitor	gi|112982980|ref|NP_001037090.1|serine protease inhibitor 4 [Bombyx mori] >gi|45594228|gb|AAS68505.1| serpin-4A [Bombyx mori]	84	396	#N/A	#N/A
Recognition
Gene ID	Protein name	Protein ID and species	Identity (%)	alignment length (aa)	Up	Down
Locus_21332_Transcrip	fibrinogen and fibronectin	gi|157124012|ref|XP_001654019.1|fibrinogen and fibronectin [Aedes aegypti] >gi|108874148|gb|EAT38373.1| fibrinogen and fibronectin [Aedes aegypti]	100	43	1.20921	#N/A
Locus_22814_Transcrip	thioesterase superfamily member 2	gi|114053051|ref|NP_001040504.1|acyl-CoA thioesterase 13 [Bombyx mori] >gi|95103162|gb|ABF51522.1| thioesterase superfamily member 2 [Bombyx mori]	89	109	1.2341	#N/A
109812	eater	gi|195115822|ref|XP_002002455.1|GI17397 [Drosophila mojavensis] >gi|193913030|gb|EDW11897.1| GI17397 [Drosophila mojavensis]	60	112	1.24681	#N/A
Locus_14032_Transcrip	dscam splice variant	gi|167466192|ref|NP_001107841.1|Down syndrome cell adhesion molecule [Tribolium castaneum] >gi|270014311|gb|EFA10759.1| down syndrome cell adhesion molecule [Tribolium castaneum]	89	121	#N/A	1.27653
Locus_3600_Transcrip	nimrod b2	gi|328780363|ref|XP_001120277.2|PREDICTED: fibrillin-1 [Apis mellifera]	49	192	#N/A	1.3083
69049	dscam	gi|157126801|ref|XP_001660953.1|down syndrome cell adhesion molecule [Aedes aegypti] >gi|108873163|gb|EAT37388.1| down syndrome cell adhesion molecule [Aedes aegypti]	65	207	#N/A	1.42203
Locus_9154_Transcrip	inhibitor of apoptosis protein	gi|304423112|gb|ADM32901.1|inhibitor of apoptosis protein [Helicoverpa armigera]	99	147	#N/A	2.01732
Locus_67_Transcrip	eater	gi|270015938|gb|EFA12386.1|nimrod-like protein [Tribolium castaneum]	69	69	#N/A	2.24168
Locus_3649_Transcrip	nimrod b	gi|112983550|ref|NP_001036879.1|nimrod B [Bombyx mori] >gi|17298113|dbj|BAB78525.1| fibrillin-like protein [Bombyx mori]	66	243	#N/A	2.72625
Locus_11167_Transcrip	serine protease serpin	gi|226342882|ref|NP_001139703.1|serine protease inhibitor 10 [Bombyx mori] >gi|195972024|gb|ACG61174.1| serpin-10 [Bombyx mori]	83	297	#N/A	#N/A
113481	eater	gi|195397752|ref|XP_002057492.1|GJ18075 [Drosophila virilis] >gi|194141146|gb|EDW57565.1| GJ18075 [Drosophila virilis]	56	73	#N/A	#N/A
105657	nimrod b2	gi|194860264|ref|XP_001969544.1|GG10166 [Drosophila erecta] >gi|190661411|gb|EDV58603.1| GG10166 [Drosophila erecta]	64	71	#N/A	#N/A
Locus_868_Transcrip	galectin 4-like protein transcript	gi|66509265|ref|XP_392379.2|PREDICTED: hypothetical protein LOC408848 [Apis mellifera]	70	145	#N/A	#N/A
Locus_4338_Transcrip	galectin (agap004934-pa)	gi|170037507|ref|XP_001846599.1|conserved hypothetical protein [Culex quinquefasciatus] >gi|167880707|gb|EDS44090.1| conserved hypothetical protein [Culex quinquefasciatus]	58	439	#N/A	#N/A
Locus_24414_Transcrip	fibrinogen and fibronectin	gi|91078356|ref|XP_973843.1|PREDICTED: similar to AGAP004918-PA [Tribolium castaneum]	65	126	#N/A	#N/A
Locus_8989_Transcrip	fibrinogen and fibronectin	gi|312373483|gb|EFR21214.1|hypothetical protein AND_17378 [Anopheles darlingi]	92	63	#N/A	#N/A
Locus_7868_Transcrip	transforming growth factor beta regulator 1	gi|157112834|ref|XP_001657637.1|hypothetical protein AaeL_AAEL006298 [Aedes aegypti] >gi|108877916|gb|EAT42141.1| conserved hypothetical protein [Aedes aegypti]	90	42	#N/A	#N/A
Locus_8544_Transcrip	fas-associated factor	gi|195159744|ref|XP_002020738.1|GL14719 [Drosophila persimilis] >gi|194117688|gb|EDW39731.1| GL14719 [Drosophila persimilis]	70	248	#N/A	#N/A
79268	Galectin-3-binding protein	gi|307166435|gb|EFN60548.1|BTB/POZ and BACK domain-containing protein LOC388419-like protein [Camponotus floridanus]	73	111	#N/A	#N/A
Locus_15840_Transcrip	Galectin-5	gi|91080515|ref|XP_971732.1|PREDICTED: similar to galectin (AGAP008844-PA) [Tribolium castaneum]	55	123	#N/A	#N/A
Locus_3349_Transcrip	multiple epidermal growth factor-like domains 10	gi|189234402|ref|XP_974971.2|PREDICTED: similar to draper CG2086-PB [Tribolium castaneum] >gi|270002777|gb|EEZ99224.1| draper [Tribolium castaneum]	77	123	#N/A	#N/A
Locus_7440_Transcrip	multiple epidermal growth factor-like domains protein 10-like	gi|328779088|ref|XP_624855.2|PREDICTED: draper [Apis mellifera]	66	387	#N/A	#N/A
Locus_20134_Transcrip	Multiple epidermal growth factor-like domains protein 6	gi|189234402|ref|XP_974971.2|PREDICTED: similar to draper CG2086-PB [Tribolium castaneum] >gi|270002777|gb|EEZ99224.1| draper [Tribolium castaneum]	65	79	#N/A	#N/A
Locus_7285_Transcrip	scavenger receptor class a- c-type lectin (agap009143-pa)	gi|270006420|gb|EFA02868.1|hypothetical protein TcasGA2_TC007861 [Tribolium castaneum]	47	240	#N/A	1.34662
Locus_10271_Transcrip	scavenger receptor class a- c-type lectin (agap009143-pa)	gi|270006420|gb|EFA02868.1|hypothetical protein TcasGA2_TC007861 [Tribolium castaneum]	81	565	#N/A	#N/A
Locus_10908_Transcrip	scavenger receptor class b member 3	gi|283945476|ref|NP_001164650.1|scavenger receptor class B member 3 [Bombyx mori] >gi|283483654|dbj|BAI66271.1| Cameo1 [Bombyx mori]	81	99	1.29293	#N/A
Locus_11549_Transcrip	scavenger receptor	gi|189236185|ref|XP_968886.2|PREDICTED: similar to scavenger receptor class A-like, C-type lectin (AGAP009143-PA) [Tribolium castaneum]	81	298	#N/A	1.2978
Locus_13409_Transcrip	scavenger receptor	gi|270006420|gb|EFA02868.1|hypothetical protein TcasGA2_TC007861 [Tribolium castaneum]	70	134	#N/A	1.49667
Locus_16795_Transcrip	scavenger receptor	gi|189236185|ref|XP_968886.2|PREDICTED: similar to scavenger receptor class A-like, C-type lectin (AGAP009143-PA) [Tribolium castaneum]	77	169	1.69541	#N/A
Locus_17667_Transcrip	scavenger receptor acting in neural tissue and majority of rhodopsin is isoform b	gi|283945479|ref|NP_001164651.1|scavenger receptor class B member 4 [Bombyx mori] >gi|283483656|dbj|BAI66272.1| Cameo2 [Bombyx mori]	81	364	2.29915	#N/A
Locus_19328_Transcrip	scavenger receptor	gi|345495516|ref|XP_001603928.2|PREDICTED: hypothetical protein LOC100120269 [Nasonia vitripennis]	74	204	#N/A	1.67872
47621	scavenger receptor class a- c-type lectin (agap009143-pa)	gi|345495516|ref|XP_001603928.2|PREDICTED: hypothetical protein LOC100120269 [Nasonia vitripennis]	74	71	#N/A	#N/A
113608	scavenger receptor sr-c-like protein	gi|82880638|gb|ABB92836.1|scavenger receptor SR-C-like protein [Spodoptera frugiperda]	67	77	#N/A	1.76232
Locus_1437_Transcrip	scavenger receptor class b	gi|157123396|ref|XP_001660152.1|epithelial membrane protein [Aedes aegypti] >gi|108884545|gb|EAT48770.1| epithelial membrane protein [Aedes aegypti]	64	460	#N/A	2.69026
Locus_26639_Transcrip	hemolin	gi|186703383|gb|ACC91898.1|hemolin [Helicoverpa zea]	100	102	#N/A	#N/A
24419	peptidoglycan recognition protein-d	gi|154240658|dbj|BAF74637.1|peptidoglycan recognition protein-D [Samia cynthia ricini]	71	66	#N/A	#N/A
Locus_14129_Transcrip	peptidoglycan recognition protein	gi|315507103|gb|ADU33187.1|peptidoglycan recognition protein D [Ostrinia nubilalis]	85	107	#N/A	#N/A
Locus_14271_Transcrip	and peptidoglycan-binding domain-containing protein 2	gi|345497872|ref|XP_003428087.1|PREDICTED: lysM and putative peptidoglycan-binding domain-containing protein 2-like [Nasonia vitripennis]	65	116	#N/A	#N/A
Locus_20007_Transcrip	peptidoglycan recognition protein isoform e	gi|307195250|gb|EFN77212.1|Peptidoglycan-recognition protein-LF [Harpegnathos saltator]	77	127	#N/A	#N/A
Locus_21890_Transcrip	peptidoglycan recognition protein-lc	gi|170040548|ref|XP_001848057.1|peptidoglycan recognition protein-lc [Culex quinquefasciatus] >gi|167864167|gb|EDS27550.1| peptidoglycan recognition protein-lc [Culex quinquefasciatus]	62	70	#N/A	#N/A
Locus_22401_Transcrip	peptidoglycan recognition protein-lc isoform	gi|85701312|dbj|BAE78510.1|Tm-peptidoglycan recogntition protein-SA precursor [Tenebrio molitor]	49	164	#N/A	#N/A
