# Supplementary material for: Transcriptome Sequencing of and Microarray Development for a Helicoverpa zea Cell Line to Investigate In Vitro Insect Cell-Baculovirus Interactions
Source: PLoS One. 2012 May 18;7(5):e36324. doi: 10.1371/journal.pone.0036324 (PMC3356360; doi:10.1371/journal.pone.0036324)
Supplement: Table S3 — Annotation and microarray analysis of metabolic genes. Putative metabolic related enzymes were predicted by Pathway tools. For each metabolic pathway, gene IDs, protein names, BLASTX results, and changes in expression level are shown. (XLS) [file pone.0036324.s003.xls]

## Sheet: Sheet1
Energy generation
Gene ID	Enzyme name	Protein ID and species	Identity (%)	alignment length (aa)	Up	Down
glycolysis
Locus_1648_Transcript_4/5_Confidence_0.692	Glucose-6-phosphate isomerase	gi|259166846|gb|ACV97159.1|glucose-6-phosphate isomerase [Spodoptera exigua]	97	556	#N/A	1.1985
Locus_29758_Transcript_1/1_Confidence_1.000	Fructose-1,6-bisphosphatase 1	gi|114051287|ref|NP_001040381.1|fructose-1,6-bisphosphatase [Bombyx mori] >gi|95102692|gb|ABF51284.1| fructose-1,6-bisphosphatase [Bombyx mori]	98	69	#N/A	1.3051
71728	Fructose-1,6-bisphosphatase isozyme 2	gi|114051287|ref|NP_001040381.1|fructose-1,6-bisphosphatase [Bombyx mori] >gi|95102692|gb|ABF51284.1| fructose-1,6-bisphosphatase [Bombyx mori]	97	68	#N/A	1.2194
Locus_12_Transcript_1/1_Confidence_1.000	6-phosphofructokinase	gi|157114499|ref|XP_001652300.1|phosphofructokinase [Aedes aegypti] >gi|108877243|gb|EAT41468.1| phosphofructokinase [Aedes aegypti]	90	777	#N/A	#N/A
Locus_4654_Transcript_4/4_Confidence_0.625	Fructose-bisphosphate aldolase	gi|45330818|dbj|BAD12426.1|fructose 1,6-bisphosphate aldolase [Antheraea yamamai]	96	364	#N/A	#N/A
Locus_1604_Transcript_1/1_Confidence_1.000	Triosephosphate isomerase	gi|154707830|gb|AAU84716.2|triosephosphate isomerase [Helicoverpa armigera]	100	248	#N/A	#N/A
Locus_5502_Transcript_2/2_Confidence_0.875	Glyceraldehyde-3-phosphate dehydrogenase	gi|328670875|gb|AEB26314.1|glyceraldehyde-3-phosphate dehydrogenase [Helicoverpa armigera]	99	332	#N/A	1.21061
Locus_22424_Transcript_1/1_Confidence_1.000	Glyceraldehyde-3-phosphate dehydrogenase	gi|119182793|ref|XP_001242508.1|hypothetical protein CIMG_06404 [Coccidioides immitis RS] >gi|115515974|sp|Q1DTF9.1|G3P_COCIM RecName: Full=Glyceraldehyde-3-phosphate dehydrogenase; Short=GAPDH	74	190	#N/A	#N/A
Locus_5647_Transcript_1/1_Confidence_1.000	Phosphoglycerate kinase	gi|91084675|ref|XP_968140.1|PREDICTED: similar to putative phosphoglycerate kinase [Tribolium castaneum] >gi|270008926|gb|EFA05374.1| hypothetical protein TcasGA2_TC015540 [Tribolium castaneum]	89	416	#N/A	#N/A
Locus_1869_Transcript_1/1_Confidence_1.000	Enolase	gi|270298186|gb|ACZ68117.1|enolase [Pieris rapae]	97	418	#N/A	1.28141
Locus_3285_Transcript_1/1_Confidence_1.000	Pyruvate kinase	gi|91094451|ref|XP_966698.1|PREDICTED: similar to pyruvate kinase isoform 1 [Tribolium castaneum] >gi|270000746|gb|EEZ97193.1| hypothetical protein TcasGA2_TC004380 [Tribolium castaneum]	87	519	#N/A	#N/A
TCA cycle
Locus_1399_Transcript_1/2_Confidence_1.000	Probable malate dehydrogenase, mitochondrial	gi|170044455|ref|XP_001849862.1|mitochondrial malate dehydrogenase 2 [Culex quinquefasciatus] >gi|167867602|gb|EDS30985.1| mitochondrial malate dehydrogenase 2 [Culex quinquefasciatus]	79	342	#N/A	1.38523
Locus_3404_Transcript_1/1_Confidence_1.000	Malate dehydrogenase, cytoplasmic	gi|114052561|ref|NP_001040257.1|cytosolic malate dehydrogenase [Bombyx mori] >gi|87248533|gb|ABD36319.1| cytosolic malate dehydrogenase [Bombyx mori]	95	331	#N/A	#N/A
Locus_1681_Transcript_1/1_Confidence_1.000	Probable citrate synthase 2, mitochondrial	gi|91083623|ref|XP_970124.1|PREDICTED: similar to citrate synthase [Tribolium castaneum] >gi|270006831|gb|EFA03279.1| hypothetical protein TcasGA2_TC013214 [Tribolium castaneum]	91	463	#N/A	1.30912
Locus_492_Transcript_1/3_Confidence_0.273	Probable aconitate hydratase, mitochondrial	gi|345482319|ref|XP_003424572.1|PREDICTED: aconitate hydratase, mitochondrial-like isoform 2 [Nasonia vitripennis]	94	89	#N/A	#N/A
Locus_1769_Transcript_4/10_Confidence_0.439	Cytoplasmic aconitate hydratase	gi|15418786|gb|AAK39637.1|iron regulatory protein 1 [Manduca sexta]	93	892	1.5287	#N/A
Locus_2880_Transcript_1/2_Confidence_1.000	Aconitate hydratase, mitochondrial	gi|28971712|dbj|BAC65324.1|hypothetical protein [Antheraea yamamai]	96	627	#N/A	#N/A
Locus_4348_Transcript_1/1_Confidence_1.000	Isocitrate dehydrogenase [NADP] cytoplasmic	gi|114051866|ref|NP_001040134.1|isocitrate dehydrogenase [Bombyx mori] >gi|87248167|gb|ABD36136.1| isocitrate dehydrogenase [Bombyx mori]	97	408	#N/A	1.17056
Locus_400_Transcript_2/2_Confidence_1.000	Isocitrate dehydrogenase [NAD] subunit gamma 1	gi|284813561|ref|NP_001165386.1|isocitrate dehydrogenase [Bombyx mori] >gi|283558273|gb|ADB27114.1| isocitrate dehydrogenase [Bombyx mori]	92	385	#N/A	#N/A
Locus_887_Transcript_1/1_Confidence_1.000	Probable isocitrate dehydrogenase [NAD] subunit	gi|157134807|ref|XP_001656452.1|isocitrate dehydrogenase [Aedes aegypti] >gi|108884329|gb|EAT48554.1| isocitrate dehydrogenase [Aedes aegypti]	90	355	#N/A	#N/A
Locus_9316_Transcript_1/4_Confidence_0.700	Isocitrate dehydrogenase [NAD] subunit beta	gi|189241141|ref|XP_973953.2|PREDICTED: similar to CG6439 CG6439-PA [Tribolium castaneum] >gi|270013913|gb|EFA10361.1| hypothetical protein TcasGA2_TC012587 [Tribolium castaneum]	85	382	#N/A	#N/A
Locus_964_Transcript_1/1_Confidence_1.000	2-oxoglutarate dehydrogenase, mitochondrial	gi|157114119|ref|XP_001652168.1|2-oxoglutarate dehydrogenase [Aedes aegypti] >gi|108877402|gb|EAT41627.1| 2-oxoglutarate dehydrogenase [Aedes aegypti]	92	164	#N/A	#N/A
Locus_6434_Transcript_1/1_Confidence_1.000	2-oxoglutarate dehydrogenase, mitochondrial	gi|67043771|gb|AAY63984.1|putative oxoglutarate dehydrogenase [Lysiphlebus testaceipes]	94	248	#N/A	#N/A
Locus_7433_Transcript_2/3_Confidence_0.400	2-oxoglutarate dehydrogenase, mitochondrial	gi|158295748|ref|XP_001688857.1|AGAP006366-PE [Anopheles gambiae str. PEST] >gi|158295754|ref|XP_001688859.1| AGAP006366-PD [Anopheles gambiae str. PEST] >gi|157016185|gb|EDO63863.1| AGAP006366-PE [Anopheles gambiae str. PEST] >gi|157016188|gb|EDO63865.1| AGAP006366-PD [Anopheles gambiae str. PEST]	93	319	#N/A	#N/A
Locus_7434_Transcript_1/2_Confidence_1.000	2-oxoglutarate dehydrogenase, mitochondrial	gi|229892296|ref|NP_001153501.1|oxoglutarate (alpha-ketoglutarate) dehydrogenase (lipoamide) [Nasonia vitripennis]	62	98	#N/A	#N/A
Locus_7178_Transcript_1/1_Confidence_1.000	Succinyl-CoA ligase [ADP-forming] subunit beta	gi|91082037|ref|XP_970725.1|PREDICTED: similar to AGAP004744-PA [Tribolium castaneum]	82	419	#N/A	#N/A
Locus_12672_Transcript_1/1_Confidence_1.000	Succinate dehydrogenase [ubiquinone] iron-sulfur	gi|283046834|ref|NP_001164360.1|succinate dehydrogenase [ubiquinone] iron-sulfur subunit, mitochondrial [Tribolium castaneum] >gi|270014261|gb|EFA10709.1| hypothetical protein TcasGA2_TC011988 [Tribolium castaneum]	85	142	#N/A	#N/A
Locus_5540_Transcript_1/1_Confidence_1.000	Succinate dehydrogenase [ubiquinone] iron-sulfur	gi|158285891|ref|XP_308512.4|AGAP007309-PA [Anopheles gambiae str. PEST] >gi|157020207|gb|EAA45422.4| AGAP007309-PA [Anopheles gambiae str. PEST]	83	143	#N/A	#N/A
Locus_4213_Transcript_1/2_Confidence_1.000	Putative succinate dehydrogenase [ubiquinone]	gi|91086205|ref|XP_971814.1|PREDICTED: similar to GA10165-PA [Tribolium castaneum] >gi|270011059|gb|EFA07507.1| hypothetical protein TcasGA2_TC009618 [Tribolium castaneum]	60	178	#N/A	#N/A
Locus_2611_Transcript_1/3_Confidence_0.667	Succinate dehydrogenase [ubiquinone]	gi|158289891|ref|XP_311518.4|AGAP010429-PA [Anopheles gambiae str. PEST] >gi|157018376|gb|EAA07202.4| AGAP010429-PA [Anopheles gambiae str. PEST]	86	654	#N/A	#N/A
Locus_14200_Transcript_1/1_Confidence_1.000	Probable fumarate hydratase, mitochondrial	gi|193643403|ref|XP_001951601.1|PREDICTED: fumarate hydratase, mitochondrial-like [Acyrthosiphon pisum]	83	201	#N/A	#N/A
Locus_5101_Transcript_1/1_Confidence_1.000	Fumarate hydratase, mitochondrial	gi|91084043|ref|XP_967085.1|PREDICTED: similar to AGAP001884-PA [Tribolium castaneum] >gi|270006696|gb|EFA03144.1| hypothetical protein TcasGA2_TC013056 [Tribolium castaneum]	88	228	#N/A	#N/A
Aerobic Respiration
Locus_6668_Transcript_1/1_Confidence_1.000	Probable NADH dehydrogenase [ubiquinone] 1 alpha	gi|91085133|ref|XP_969714.1|PREDICTED: similar to AGAP008653-PA [Tribolium castaneum] >gi|270009297|gb|EFA05745.1| hypothetical protein TcasGA2_TC015691 [Tribolium castaneum]	84	140	#N/A	#N/A
Locus_2611_Transcript_1/3_Confidence_0.667	Succinate dehydrogenase [ubiquinone]	gi|158289891|ref|XP_311518.4|AGAP010429-PA [Anopheles gambiae str. PEST] >gi|157018376|gb|EAA07202.4| AGAP010429-PA [Anopheles gambiae str. PEST]	86	654	#N/A	#N/A
Locus_5540_Transcript_1/1_Confidence_1.000	Succinate dehydrogenase [ubiquinone] iron-sulfur	gi|158285891|ref|XP_308512.4|AGAP007309-PA [Anopheles gambiae str. PEST] >gi|157020207|gb|EAA45422.4| AGAP007309-PA [Anopheles gambiae str. PEST]	83	143	#N/A	#N/A
Locus_12672_Transcript_1/1_Confidence_1.000	Succinate dehydrogenase [ubiquinone] iron-sulfur	gi|283046834|ref|NP_001164360.1|succinate dehydrogenase [ubiquinone] iron-sulfur subunit, mitochondrial [Tribolium castaneum] >gi|270014261|gb|EFA10709.1| hypothetical protein TcasGA2_TC011988 [Tribolium castaneum]	85	142	#N/A	#N/A
Locus_9351_Transcript_1/1_Confidence_1.000	Cytochrome b-c1 complex subunit Rieske	gi|315258472|gb|ADT91770.1|ubiquinol-cytochrome c reductase [Spodoptera litura]	98	248	#N/A	#N/A
Locus_1418_Transcript_1/1_Confidence_1.000	Cytochrome c oxidase subunit 5A, mitochondrial	gi|318065004|gb|ADV36662.1|cytochrome c oxidase subunit Va [Antheraea yamamai]	95	151	#N/A	1.23948
Locus_53_Transcript_16/17_Confidence_0.667	Cytochrome c oxidase subunit 1	gi|58372069|emb|CAI34830.1|cytochrome oxidase subunit I [Charissa mucidaria]	95	225	#N/A	#N/A
Locus_65_Transcript_2/2_Confidence_1.000	Cytochrome c oxidase subunit 3	gi|312233072|ref|YP_004021056.1|cytochrome c oxidase subunit III [Helicoverpa armigera] >gi|270486467|gb|ACZ83042.1| cytochrome c oxidase subunit III [Helicoverpa armigera]	92	231	#N/A	#N/A
Locus_1809_Transcript_1/1_Confidence_1.000	Cytochrome c oxidase subunit 6B1	gi|269146664|gb|ACZ28278.1|cytochrome c oxidase subunit VIb [Simulium nigrimanum]	86	73	#N/A	#N/A
Locus_7173_Transcript_2/4_Confidence_0.364	Cytochrome c oxidase subunit 5B, mitochondrial	gi|164448660|ref|NP_001106742.1|cytochrome c oxidase polypeptide Vb [Bombyx mori] >gi|95102860|gb|ABF51371.1| cytochrome c oxidase polypeptide Vb [Bombyx mori]	97	119	#N/A	#N/A
Locus_7365_Transcript_1/1_Confidence_1.000	Cytochrome c oxidase subunit 6A1, mitochondrial	gi|146746652|gb|ABQ43785.1|mitochondrial cytochrome c oxidase subunit VIa [Bombyx mori]	92	107	#N/A	#N/A
Locus_9198_Transcript_1/2_Confidence_1.000	Cytochrome c oxidase subunit 4 isoform 1	gi|308512695|gb|ADO33001.1|cytochrome c oxidase polypeptide IV [Biston betularia]	96	98	#N/A	#N/A
110761	Cytochrome c oxidase subunit 1	gi|66737251|gb|AAY54544.1|cytochrome oxidase subunit I [Helicoverpa armigera]	92	70	#N/A	#N/A
114342	Cytochrome c oxidase subunit 3	gi|312233072|ref|YP_004021056.1|cytochrome c oxidase subunit III [Helicoverpa armigera] >gi|270486467|gb|ACZ83042.1| cytochrome c oxidase subunit III [Helicoverpa armigera]	91	85	1.2608	#N/A
Locus_8984_Transcript_1/1_Confidence_1.000	Dihydrolipoyl dehydrogenase	gi|112983096|ref|NP_001037054.1|dihydrolipoamide dehydrogenase [Bombyx mori] >gi|22135550|gb|AAM93255.1| dihydrolipoamide dehydrogenase [Bombyx mori]	91	496	#N/A	#N/A
Locus_964_Transcript_1/1_Confidence_1.000	2-oxoglutarate dehydrogenase, mitochondrial	gi|157114119|ref|XP_001652168.1|2-oxoglutarate dehydrogenase [Aedes aegypti] >gi|108877402|gb|EAT41627.1| 2-oxoglutarate dehydrogenase [Aedes aegypti]	92	164	#N/A	#N/A
Locus_1941_Transcript_1/1_Confidence_1.000	Dihydrolipoyllysine-residue succinyltransferase	gi|328714865|ref|XP_001944020.2|PREDICTED: dihydrolipoyllysine-residue succinyltransferase component of 2-oxoglutarate dehydrogenase complex, mitochondrial-like [Acyrthosiphon pisum]	89	239	#N/A	#N/A
Locus_8984_Transcript_1/1_Confidence_1.000	Dihydrolipoyl dehydrogenase	gi|112983096|ref|NP_001037054.1|dihydrolipoamide dehydrogenase [Bombyx mori] >gi|22135550|gb|AAM93255.1| dihydrolipoamide dehydrogenase [Bombyx mori]	91	496	#N/A	#N/A
Locus_7073_Transcript_1/1_Confidence_1.000	2-oxoisovalerate dehydrogenase subunit beta,	gi|91076836|ref|XP_974707.1|PREDICTED: similar to AGAP007531-PA [Tribolium castaneum] >gi|270001821|gb|EEZ98268.1| hypothetical protein TcasGA2_TC000711 [Tribolium castaneum]	85	340	#N/A	#N/A
Locus_15717_Transcript_1/1_Confidence_1.000	2-oxoisovalerate dehydrogenase subunit alpha,	gi|183979313|dbj|BAG30755.1|similar to CG8199 [Papilio xuthus]	90	410	#N/A	#N/A
Locus_9393_Transcript_1/1_Confidence_1.000	Lipoamide acyltransferase component of	gi|281339091|gb|EFB14675.1|hypothetical protein PANDA_009610 [Ailuropoda melanoleuca]	68	465	#N/A	1.36212
Pyruvate fermentation
105079	L-lactate dehydrogenase	gi|156255210|ref|NP_001095933.1|lactate dehydrogenase [Bombyx mori] >gi|151933948|gb|ABS18410.1| lactate dehydrogenase [Bombyx mori] >gi|164523643|gb|ABY60854.1| lactate dehydrogenase [Bombyx mori]	82	331	#N/A	1.23793
106870	L-lactate dehydrogenase	gi|156255210|ref|NP_001095933.1|lactate dehydrogenase [Bombyx mori] >gi|151933948|gb|ABS18410.1| lactate dehydrogenase [Bombyx mori] >gi|164523643|gb|ABY60854.1| lactate dehydrogenase [Bombyx mori]	82	331	#N/A	1.52168
Pentose phosphate pathway
Locus_3205_Transcript_1/1_Confidence_1.000	Glucose-6-phosphate 1-dehydrogenase	gi|229576953|ref|NP_001153409.1|glucose-6-phosphate dehydrogenase [Tribolium castaneum]	86	488	#N/A	#N/A
Locus_2038_Transcript_1/1_Confidence_1.000	6-phosphogluconolactonase	gi|148298750|ref|NP_001091839.1|6-phosphogluconolactonase [Bombyx mori] >gi|124108018|gb|ABM90638.1| 6-phosphogluconolactonase [Bombyx mori]	80	187	#N/A	#N/A
Locus_1865_Transcript_1/1_Confidence_1.000	6-phosphogluconate dehydrogenase	gi|114053253|ref|NP_001040525.1|6-phosphogluconate dehydrogenase [Bombyx mori] >gi|95102844|gb|ABF51363.1| 6-phosphogluconate dehydrogenase [Bombyx mori]	94	483	#N/A	#N/A
Locus_4225_Transcript_1/1_Confidence_1.000	Ribulose-phosphate 3-epimerase	gi|94469030|gb|ABF18364.1|ribulose-5-phosphate-3-epimerase [Aedes aegypti]	87	221	#N/A	#N/A
Locus_2842_Transcript_1/1_Confidence_1.000	Ribose-5-phosphate isomerase	gi|157129892|ref|XP_001661804.1|ribose-5-phosphate isomerase [Aedes aegypti] >gi|108872043|gb|EAT36268.1| ribose-5-phosphate isomerase [Aedes aegypti]	82	249	#N/A	#N/A
Locus_5553_Transcript_1/1_Confidence_1.000	Transketolase	gi|114050833|ref|NP_001040158.1|transketolase [Bombyx mori] >gi|87248239|gb|ABD36172.1| transketolase [Bombyx mori]	100	63	#N/A	1.33784
Locus_6337_Transcript_1/2_Confidence_1.000	Transketolase	gi|114050833|ref|NP_001040158.1|transketolase [Bombyx mori] >gi|87248239|gb|ABD36172.1| transketolase [Bombyx mori]	97	184	#N/A	1.59514
Locus_23631_Transcript_1/1_Confidence_1.000	Transketolase	gi|114050833|ref|NP_001040158.1|transketolase [Bombyx mori] >gi|87248239|gb|ABD36172.1| transketolase [Bombyx mori]	92	119	#N/A	1.59708
Locus_2912_Transcript_1/1_Confidence_1.000	Transaldolase	gi|114052613|ref|NP_001040544.1|transaldolase [Bombyx mori] >gi|95103094|gb|ABF51488.1| transaldolase [Bombyx mori]	96	301	#N/A	1.28008
acetyl-CoA biosynthesis
Locus_685_Transcript_4/4_Confidence_0.692	ATP-citrate synthase	gi|270008566|gb|EFA05014.1|hypothetical protein TcasGA2_TC015096 [Tribolium castaneum]	80	784	#N/A	2.42512
Locus_5197_Transcript_1/2_Confidence_1.000	ATP-citrate synthase	gi|119114534|ref|XP_319323.3|AGAP010156-PA [Anopheles gambiae str. PEST] >gi|116118462|gb|EAA13829.3| AGAP010156-PA [Anopheles gambiae str. PEST]	80	293	#N/A	1.92214
Locus_8984_Transcript_1/1_Confidence_1.000	Dihydrolipoyl dehydrogenase	gi|112983096|ref|NP_001037054.1|dihydrolipoamide dehydrogenase [Bombyx mori] >gi|22135550|gb|AAM93255.1| dihydrolipoamide dehydrogenase [Bombyx mori]	91	496	#N/A	#N/A
Locus_3962_Transcript_1/3_Confidence_0.667	Pyruvate dehydrogenase E1 component subunit	gi|157105561|ref|XP_001648922.1|pyruvate dehydrogenase [Aedes aegypti] >gi|108880044|gb|EAT44269.1| pyruvate dehydrogenase [Aedes aegypti]	88	325	#N/A	#N/A
Locus_4023_Transcript_1/1_Confidence_1.000	Probable pyruvate dehydrogenase E1 component	gi|153792309|ref|NP_001093304.1|pyruvate dehydrogenase [Bombyx mori] >gi|146738085|gb|ABQ42597.1| L(B002) [Bombyx mori]	91	399	#N/A	#N/A
Locus_244_Transcript_1/1_Confidence_1.000	Dihydrolipoyllysine-residue acetyltransferase	gi|170062538|ref|XP_001866712.1|dihydrolipoamide acetyltransferase component of pyruvate dehydrogenase [Culex quinquefasciatus] >gi|167880446|gb|EDS43829.1| dihydrolipoamide acetyltransferase component of pyruvate dehydrogenase [Culex quinquefasciatus]	76	234	#N/A	#N/A
Locus_2524_Transcript_1/2_Confidence_1.000	Dihydrolipoyllysine-residue acetyltransferase	gi|156545418|ref|XP_001606561.1|PREDICTED: dihydrolipoyllysine-residue acetyltransferase component of pyruvate dehydrogenase complex, mitochondrial-like [Nasonia vitripennis]	75	141	#N/A	#N/A
Amino acid degradation
Gene ID	Enzyme name	Protein ID and species	Identity (%)	alignment length (aa)	Up	Down
Pathway: 4-hydroxyproline degradation I
Locus_2432_Transcrip	Enzyme: Delta-1-pyrroline-5-carboxylate dehydrogenase,	gi|333469021|gb|EAA09247.4|AGAP004366-PA [Anopheles gambiae str. PEST]	85	547	#N/A	1.44504
Pathway: asparagine degradation I
Locus_4722_Transcrip	Enzyme: L-asparaginase	gi|115947303|ref|XP_001188792.1|PREDICTED: similar to transposase [Strongylocentrotus purpuratus] >gi|115960893|ref|XP_001195106.1| PREDICTED: similar to transposase [Strongylocentrotus purpuratus]	57	1276	#N/A	#N/A
Pathway: aspartate degradation II
Locus_111_Transcrip	Enzyme: Aspartate aminotransferase, cytoplasmic	gi|156554459|ref|XP_001601449.1|PREDICTED: aspartate aminotransferase, cytoplasmic-like [Nasonia vitripennis]	80	404	#N/A	1.57537
Locus_4746_Transcrip	Enzyme: Aspartate aminotransferase, mitochondrial	gi|114053127|ref|NP_001040337.1|aspartate aminotransferase [Bombyx mori] >gi|95102552|gb|ABF51214.1| aspartate aminotransferase [Bombyx mori]	89	404	#N/A	#N/A
Locus_1399_Transcrip	Enzyme: Probable malate dehydrogenase, mitochondrial	gi|170044455|ref|XP_001849862.1|mitochondrial malate dehydrogenase 2 [Culex quinquefasciatus] >gi|167867602|gb|EDS30985.1| mitochondrial malate dehydrogenase 2 [Culex quinquefasciatus]	79	342	#N/A	1.38523
Locus_3404_Transcrip	Enzyme: Malate dehydrogenase, cytoplasmic	gi|114052561|ref|NP_001040257.1|cytosolic malate dehydrogenase [Bombyx mori] >gi|87248533|gb|ABD36319.1| cytosolic malate dehydrogenase [Bombyx mori]	95	331	#N/A	#N/A
Locus_7511_Transcrip	Enzyme: 4-aminobutyrate aminotransferase, mitochondrial	gi|157132998|ref|XP_001656148.1|4-aminobutyrate aminotransferase [Aedes aegypti] >gi|108870984|gb|EAT35209.1| 4-aminobutyrate aminotransferase [Aedes aegypti]	77	279	#N/A	#N/A
Locus_20580_Transcrip	Enzyme: 4-aminobutyrate aminotransferase, mitochondrial	gi|158286526|ref|XP_308791.4|AGAP006966-PA [Anopheles gambiae str. PEST] >gi|158286528|ref|XP_001688095.1| AGAP006966-PB [Anopheles gambiae str. PEST] >gi|157020511|gb|EAA04779.4| AGAP006966-PA [Anopheles gambiae str. PEST] >gi|157020512|gb|EDO64744.1| AGAP006966-PB [Anopheles gambiae str. PEST]	77	215	#N/A	#N/A
Locus_679_Transcrip	Probable methylmalonate-semialdehyde	gi|158290905|ref|XP_312441.4|AGAP002499-PA [Anopheles gambiae str. PEST] >gi|74803744|sp|Q7QC84.2|MMSA_ANOGA RecName: Full=Probable methylmalonate-semialdehyde dehydrogenase [acylating], mitochondrial; Short=MMSDH; Short=Malonate-semialdehyde dehydrogenase [acylating]; Flags: Precursor >gi|157018121|gb|EAA07972.4| AGAP002499-PA [Anopheles gambiae str. PEST]	88	200	#N/A	1.72237
Locus_6983_Transcrip	Probable methylmalonate-semialdehyde	gi|158290905|ref|XP_312441.4|AGAP002499-PA [Anopheles gambiae str. PEST] >gi|74803744|sp|Q7QC84.2|MMSA_ANOGA RecName: Full=Probable methylmalonate-semialdehyde dehydrogenase [acylating], mitochondrial; Short=MMSDH; Short=Malonate-semialdehyde dehydrogenase [acylating]; Flags: Precursor >gi|157018121|gb|EAA07972.4| AGAP002499-PA [Anopheles gambiae str. PEST]	82	268	#N/A	1.52487
L-cysteine degradation II
Locus_1479_Transcrip	Enzyme: Cystathionine gamma-lyase	gi|114051239|ref|NP_001040113.1|cystathionine gamma-lyase [Bombyx mori] >gi|87248095|gb|ABD36100.1| cystathionine gamma-lyase [Bombyx mori]	87	371	#N/A	1.29023
Locus_7815_Transcrip	Enzyme: Putative cystathionine gamma-lyase 2	gi|114051239|ref|NP_001040113.1|cystathionine gamma-lyase [Bombyx mori] >gi|87248095|gb|ABD36100.1| cystathionine gamma-lyase [Bombyx mori]	85	247	#N/A	#N/A
Locus_28742_Transcrip	Enzyme: Cystathionine gamma-lyase	gi|149026325|gb|EDL82568.1|cystathionase (cystathionine gamma-lyase) [Rattus norvegicus]	62	96	#N/A	1.41107
Pathway: glutamate degradation X
Locus_477_Transcrip	Enzyme: Glutamate dehydrogenase, mitochondrial	gi|114052462|ref|NP_001040245.1|glutamate dehydrogenase [Bombyx mori] >gi|87248501|gb|ABD36303.1| glutamate dehydrogenase [Bombyx mori]	98	554	#N/A	1.3119
Pathway: glutamine degradation II
Locus_7558_Transcrip	Enzyme: Putative glutamate synthase [NADPH]	gi|115292419|ref|NP_001041678.1|glutamate synthase [Bombyx mori] >gi|113734246|dbj|BAF30425.1| glutamate synthase [Bombyx mori]	95	798	#N/A	1.57894
Locus_8984_Transcrip	Enzyme: Dihydrolipoyl dehydrogenase	gi|112983096|ref|NP_001037054.1|dihydrolipoamide dehydrogenase [Bombyx mori] >gi|22135550|gb|AAM93255.1| dihydrolipoamide dehydrogenase [Bombyx mori]	91	496	#N/A	#N/A
Homocysteine Degradation
Locus_1479_Transcrip	Enzyme: Cystathionine gamma-lyase	gi|114051239|ref|NP_001040113.1|cystathionine gamma-lyase [Bombyx mori] >gi|87248095|gb|ABD36100.1| cystathionine gamma-lyase [Bombyx mori]	87	371	#N/A	1.29023
Locus_7815_Transcrip	Enzyme: Putative cystathionine gamma-lyase 2	gi|114051239|ref|NP_001040113.1|cystathionine gamma-lyase [Bombyx mori] >gi|87248095|gb|ABD36100.1| cystathionine gamma-lyase [Bombyx mori]	85	247	#N/A	#N/A
Locus_28742_Transcrip	Enzyme: Cystathionine gamma-lyase	gi|149026325|gb|EDL82568.1|cystathionase (cystathionine gamma-lyase) [Rattus norvegicus]	62	96	#N/A	1.41107
Locus_15628_Transcrip	Enzyme: Cystathionine beta-synthase	gi|326431462|gb|EGD77032.1|cystathionine-beta-synthase [Salpingoeca sp. ATCC 50818]	82	321	#N/A	#N/A
Pathways Class: Isoleucine Degradation
Locus_10097_Transcrip	Enzyme: Branched-chain-amino-acid aminotransferase	gi|183979382|dbj|BAG30743.1|branched-chain-amino-acid transaminase [Papilio xuthus]	96	90	#N/A	1.34593
Locus_27743_Transcrip	Enzyme: Branched-chain-amino-acid aminotransferase,	gi|183979382|dbj|BAG30743.1|branched-chain-amino-acid transaminase [Papilio xuthus]	94	73	#N/A	#N/A
Locus_1395_Transcrip	Enzyme: Probable enoyl-CoA hydratase, mitochondrial	gi|308512715|gb|ADO33011.1|enoyl-CoA hydratase [Biston betularia]	92	296	#N/A	#N/A
Locus_9278_Transcrip	Enzyme: Probable enoyl-CoA hydratase	gi|283993141|gb|ADB57046.1|enoyl-CoA hydratase [Heliothis virescens]	94	244	#N/A	#N/A
Locus_2805_Transcrip	Enzyme: Acetyl-CoA acetyltransferase, mitochondrial	gi|153791621|ref|NP_001093296.1|acetoacetyl-CoA thiolase [Bombyx mori] >gi|146424692|dbj|BAF62106.1| acetoacetyl-CoA thiolase [Bombyx mori]	94	377	#N/A	1.3232
Locus_1756_Transcrip	Enzyme: 3-hydroxyacyl-CoA dehydrogenase type-2	gi|114051676|ref|NP_001040424.1|3-hydroxyacyl-CoA dehydrogenase [Bombyx mori] >gi|95102842|gb|ABF51362.1| 3-hydroxyacyl-CoA dehydrogenase [Bombyx mori]	91	255	#N/A	#N/A
Locus_9206_Transcrip	Enzyme: 3-hydroxyacyl-CoA dehydrogenase type-3	gi|91078584|ref|XP_971954.1|PREDICTED: similar to GA20113-PA [Tribolium castaneum] >gi|270004043|gb|EFA00491.1| hypothetical protein TcasGA2_TC003351 [Tribolium castaneum]	79	243	#N/A	#N/A
leucine degradation I
Locus_5012_Transcrip	Enzyme: Isovaleryl-CoA dehydrogenase, mitochondrial	gi|260907811|gb|ACX53707.1|isovaleryl coenzyme A dehydrogenase [Heliothis virescens]	99	401	#N/A	#N/A
Locus_324_Transcrip	Probable methylcrotonoyl-CoA carboxylase beta	gi|157138270|ref|XP_001664206.1|Methylmalonyl-CoA carboxyltransferase 12S subunit, putative [Aedes aegypti] >gi|108869541|gb|EAT33766.1| Methylmalonyl-CoA carboxyltransferase 12S subunit, putative [Aedes aegypti]	80	552	#N/A	1.34345
Locus_6216_Transcrip	Enzyme: Methylcrotonoyl-CoA carboxylase subunit alpha,	gi|47213733|emb|CAF96094.1|unnamed protein product [Tetraodon nigroviridis]	87	272	#N/A	#N/A
Locus_17677_Transcrip	Enzyme: Methylcrotonoyl-CoA carboxylase subunit alpha,	gi|55742190|ref|NP_001006691.1|methylcrotonoyl-CoA carboxylase 1 (alpha) [Xenopus (Silurana) tropicalis] >gi|49523253|gb|AAH75388.1| methylcrotonoyl-Coenzyme A carboxylase 1 (alpha) [Xenopus (Silurana) tropicalis]	76	94	#N/A	#N/A
Locus_17677_Transcrip	Hydroxymethylglutaryl-CoA lyase, mitochondrial	gi|55742190|ref|NP_001006691.1|methylcrotonoyl-CoA carboxylase 1 (alpha) [Xenopus (Silurana) tropicalis] >gi|49523253|gb|AAH75388.1| methylcrotonoyl-Coenzyme A carboxylase 1 (alpha) [Xenopus (Silurana) tropicalis]	76	94	#N/A	#N/A
Locus_18620_Transcrip	Enzyme: Probable 3-hydroxymethyl-3-methylglutaryl-CoA	gi|114051864|ref|NP_001040133.1|hydroxymethylglutaryl-CoA lyase [Bombyx mori] >gi|87248159|gb|ABD36132.1| hydroxymethylglutaryl-CoA lyase isoform 1 [Bombyx mori]	95	214	#N/A	#N/A
Pathways Class: Lysine Degradation
Locus_457_Transcrip	Enzyme: Probable saccharopine dehydrogenase	gi|242018071|ref|XP_002429505.1|conserved hypothetical protein [Pediculus humanus corporis] >gi|212514447|gb|EEB16767.1| conserved hypothetical protein [Pediculus humanus corporis]	66	426	#N/A	#N/A
Locus_1274_Transcrip	Enzyme: Probable saccharopine dehydrogenase	gi|242018071|ref|XP_002429505.1|conserved hypothetical protein [Pediculus humanus corporis] >gi|212514447|gb|EEB16767.1| conserved hypothetical protein [Pediculus humanus corporis]	65	396	1.21438	#N/A
Pathways Class: Methionine Degradation
Locus_298_Transcrip	Enzyme: S-adenosylmethionine synthase	gi|114052392|ref|NP_001040509.1|S-adenosylmethionine synthetase [Bombyx mori] >gi|95102576|gb|ABF51226.1| S-adenosylmethionine synthetase [Bombyx mori]	99	404	#N/A	#N/A
Locus_2158_Transcrip	Enzyme: Adenosylhomocysteinase	gi|153791817|ref|NP_001093271.1|S-adenosyl-L-homocysteine hydrolase [Bombyx mori] >gi|95102906|gb|ABF51394.1| S-adenosyl-L-homocysteine hydrolase [Bombyx mori]	96	430	#N/A	#N/A
phenylalanine degradation I (aerobic)
Locus_8546_Transcrip	Pterin-4-alpha-carbinolamine dehydratase	gi|91087549|ref|XP_970604.1|PREDICTED: similar to pterin-4a-carbinolamine dehydratase CG1963-PA [Tribolium castaneum] >gi|270010682|gb|EFA07130.1| hypothetical protein TcasGA2_TC010121 [Tribolium castaneum]	90	99	#N/A	#N/A
Locus_7282_Transcrip	Enzyme: Dihydropteridine reductase	gi|195442832|ref|XP_002069150.1|GK23691 [Drosophila willistoni] >gi|194165235|gb|EDW80136.1| GK23691 [Drosophila willistoni]	87	226	#N/A	1.22652
Locus_1984_Transcrip	Enzyme: Protein henna	gi|304435203|gb|ADM33594.1|phenylalanine hydroxylase [Bombyx mori]	94	456	#N/A	5.63254
phenylalanine degradation IV (mammalian, via side chain)
Locus_111_Transcrip	Enzyme: Aspartate aminotransferase, cytoplasmic	gi|156554459|ref|XP_001601449.1|PREDICTED: aspartate aminotransferase, cytoplasmic-like [Nasonia vitripennis]	80	404	#N/A	1.57537
Locus_4746_Transcrip	Enzyme: Aspartate aminotransferase, mitochondrial	gi|114053127|ref|NP_001040337.1|aspartate aminotransferase [Bombyx mori] >gi|95102552|gb|ABF51214.1| aspartate aminotransferase [Bombyx mori]	89	404	#N/A	#N/A
Pathways Class: Tryptophan Degradation
Locus_12147_Transcrip	Enzyme: Tryptophan 2,3-dioxygenase	gi|38570373|gb|AAR24625.1|tryptophan oxygenase [Plodia interpunctella]	95	386	#N/A	1.41726
Locus_396_Transcrip	Enzyme: Probable arylformamidase	gi|241061808|gb|ACS66705.1|kynurenine formamidase [Heliconius melpomene]	92	297	#N/A	2.60143
valine degradation
Locus_10097_Transcrip	Enzyme: Branched-chain-amino-acid aminotransferase	gi|183979382|dbj|BAG30743.1|branched-chain-amino-acid transaminase [Papilio xuthus]	96	90	#N/A	1.34593
Locus_27743_Transcrip	Branched-chain-amino-acid aminotransferase,	gi|183979382|dbj|BAG30743.1|branched-chain-amino-acid transaminase [Papilio xuthus]	94	73	#N/A	#N/A
Locus_7073_Transcrip	2-oxoisovalerate dehydrogenase subunit beta,	gi|91076836|ref|XP_974707.1|PREDICTED: similar to AGAP007531-PA [Tribolium castaneum] >gi|270001821|gb|EEZ98268.1| hypothetical protein TcasGA2_TC000711 [Tribolium castaneum]	85	340	#N/A	#N/A
Locus_15717_Transcrip	Enzyme: 2-oxoisovalerate dehydrogenase subunit alpha,	gi|183979313|dbj|BAG30755.1|similar to CG8199 [Papilio xuthus]	90	410	#N/A	#N/A
Locus_1395_Transcrip	Enzyme: Probable enoyl-CoA hydratase, mitochondrial	gi|308512715|gb|ADO33011.1|enoyl-CoA hydratase [Biston betularia]	92	296	#N/A	#N/A
Locus_9278_Transcrip	Enzyme: Probable enoyl-CoA hydratase	gi|283993141|gb|ADB57046.1|enoyl-CoA hydratase [Heliothis virescens]	94	244	#N/A	#N/A
Locus_8315_Transcrip	Enzyme: 3-hydroxyisobutyryl-CoA hydrolase,	gi|340725245|ref|XP_003400983.1|PREDICTED: 3-hydroxyisobutyryl-CoA hydrolase, mitochondrial-like isoform 1 [Bombus terrestris]	72	313	#N/A	#N/A
Locus_8148_Transcrip	Enzyme: Probable 3-hydroxyisobutyrate dehydrogenase,	gi|195963353|ref|NP_001124349.1|3-hydroxyisobutyrate dehydrogenase [Bombyx mori] >gi|189345326|gb|ACD92999.1| 3-hydroxyisobutyrate dehydrogenase [Bombyx mori]	91	319	#N/A	1.80018
	Amino acid synthesis
Gene ID	Enzyme name	Protein ID and species	Identity (%)	alignment length (aa)	Up	Down
arginine biosynthesis IV
Locus_477_Transcript_1/2_Confidence_1.000	Glutamate dehydrogenase, mitochondrial	gi|114052462|ref|NP_001040245.1|glutamate dehydrogenase [Bombyx mori] >gi|87248501|gb|ABD36303.1| glutamate dehydrogenase [Bombyx mori]	98	554	#N/A	1.3119
Locus_22093_Transcript_1/1_Confidence_1.000	Delta-1-pyrroline-5-carboxylate synthase	gi|322788125|gb|EFZ13908.1|hypothetical protein SINV_16082 [Solenopsis invicta]	92	123	#N/A	#N/A
Locus_16219_Transcript_1/1_Confidence_1.000	Ornithine aminotransferase, mitochondrial	gi|317419517|emb|CBN81554.1|'Ornithine aminotransferase, mitochondrial ' [Dicentrarchus labrax]	89	220	1.87218	#N/A
Locus_23224_Transcript_1/1_Confidence_1.000	Ornithine aminotransferase, mitochondrial	gi|324506886|gb|ADY42927.1|Ornithine aminotransferase [Ascaris suum]	78	101	1.79139	#N/A
Locus_3157_Transcript_1/1_Confidence_1.000	Argininosuccinate synthase	gi|91091728|ref|XP_967315.1|PREDICTED: similar to argininosuccinate synthetase [Tribolium castaneum] >gi|270001069|gb|EEZ97516.1| hypothetical protein TcasGA2_TC011361 [Tribolium castaneum]	76	276	#N/A	1.37787
alanine biosynthesis II
32491	Alanine aminotransferase 1	gi|289739609|gb|ADD18552.1|glutamic pyruvate transaminase 2 [Glossina morsitans morsitans]	82	122	#N/A	#N/A
Locus_2978_Transcript_1/2_Confidence_1.000	Probable cysteine desulfurase	gi|118791608|ref|XP_319845.3|AGAP009094-PA [Anopheles gambiae str. PEST] >gi|116117683|gb|EAA14741.3| AGAP009094-PA [Anopheles gambiae str. PEST]	92	412	#N/A	#N/A
Asparagine Biosynthesis
Locus_9687_Transcript_1/2_Confidence_1.000	Asparagine synthetase domain-containing protein	gi|157113450|ref|XP_001657834.1|asparagine synthetase [Aedes aegypti] >gi|108877721|gb|EAT41946.1| asparagine synthetase [Aedes aegypti]	49	412	1.35841	#N/A
Locus_601_Transcript_2/2_Confidence_1.000	Asparagine synthetase [glutamine-hydrolyzing]	gi|112984002|ref|NP_001037414.1|asparagine synthetase [Bombyx mori] >gi|85062656|gb|ABC69171.1| asparagine synthetase [Bombyx mori]	85	551	#N/A	#N/A
aspartate biosynthesis
Locus_111_Transcript_3/3_Confidence_0.667	Aspartate aminotransferase, cytoplasmic	gi|156554459|ref|XP_001601449.1|PREDICTED: aspartate aminotransferase, cytoplasmic-like [Nasonia vitripennis]	80	404	#N/A	1.57537
Locus_4746_Transcript_1/1_Confidence_1.000	Aspartate aminotransferase, mitochondrial	gi|114053127|ref|NP_001040337.1|aspartate aminotransferase [Bombyx mori] >gi|95102552|gb|ABF51214.1| aspartate aminotransferase [Bombyx mori]	89	404	#N/A	#N/A
cysteine biosynthesis III
Locus_298_Transcript_3/4_Confidence_0.625	S-adenosylmethionine synthase	gi|114052392|ref|NP_001040509.1|S-adenosylmethionine synthetase [Bombyx mori] >gi|95102576|gb|ABF51226.1| S-adenosylmethionine synthetase [Bombyx mori]	99	404	#N/A	#N/A
Locus_2158_Transcript_2/2_Confidence_1.000	Adenosylhomocysteinase	gi|153791817|ref|NP_001093271.1|S-adenosyl-L-homocysteine hydrolase [Bombyx mori] >gi|95102906|gb|ABF51394.1| S-adenosyl-L-homocysteine hydrolase [Bombyx mori]	96	430	#N/A	#N/A
Locus_15628_Transcript_1/1_Confidence_1.000	Cystathionine beta-synthase	gi|326431462|gb|EGD77032.1|cystathionine-beta-synthase [Salpingoeca sp. ATCC 50818]	82	321	#N/A	#N/A
Locus_1479_Transcript_1/1_Confidence_1.000	Cystathionine gamma-lyase	gi|114051239|ref|NP_001040113.1|cystathionine gamma-lyase [Bombyx mori] >gi|87248095|gb|ABD36100.1| cystathionine gamma-lyase [Bombyx mori]	87	371	#N/A	1.29023
Locus_7815_Transcript_2/2_Confidence_1.000	Putative cystathionine gamma-lyase 2	gi|114051239|ref|NP_001040113.1|cystathionine gamma-lyase [Bombyx mori] >gi|87248095|gb|ABD36100.1| cystathionine gamma-lyase [Bombyx mori]	85	247	#N/A	#N/A
Locus_28742_Transcript_1/1_Confidence_1.000	Cystathionine gamma-lyase	gi|149026325|gb|EDL82568.1|cystathionase (cystathionine gamma-lyase) [Rattus norvegicus]	62	96	#N/A	1.41107
glutamate biosynthesis
Locus_7558_Transcript_2/2_Confidence_1.000	Putative glutamate synthase [NADPH]	gi|115292419|ref|NP_001041678.1|glutamate synthase [Bombyx mori] >gi|113734246|dbj|BAF30425.1| glutamate synthase [Bombyx mori]	95	798	#N/A	1.57894
Locus_477_Transcript_1/2_Confidence_1.000	Glutamate dehydrogenase, mitochondrial	gi|114052462|ref|NP_001040245.1|glutamate dehydrogenase [Bombyx mori] >gi|87248501|gb|ABD36303.1| glutamate dehydrogenase [Bombyx mori]	98	554	#N/A	1.3119
Locus_3976_Transcript_1/1_Confidence_1.000	Glutamate synthase 1 [NADH], chloroplastic	gi|115292419|ref|NP_001041678.1|glutamate synthase [Bombyx mori] >gi|113734246|dbj|BAF30425.1| glutamate synthase [Bombyx mori]	94	393	#N/A	1.53377
Locus_5089_Transcript_1/1_Confidence_1.000	Glutamate synthase [NADH], amyloplastic	gi|115292419|ref|NP_001041678.1|glutamate synthase [Bombyx mori] >gi|113734246|dbj|BAF30425.1| glutamate synthase [Bombyx mori]	91	332	#N/A	1.47092
Locus_7519_Transcript_1/1_Confidence_1.000	Glutamate synthase [NADH], amyloplastic	gi|115292419|ref|NP_001041678.1|glutamate synthase [Bombyx mori] >gi|113734246|dbj|BAF30425.1| glutamate synthase [Bombyx mori]	94	165	#N/A	1.92498
Locus_9550_Transcript_1/1_Confidence_1.000	Glutamate synthase 1 [NADH], chloroplastic	gi|115292419|ref|NP_001041678.1|glutamate synthase [Bombyx mori] >gi|113734246|dbj|BAF30425.1| glutamate synthase [Bombyx mori]	87	207	#N/A	1.43206
Locus_13139_Transcript_1/1_Confidence_1.000	Glutamate synthase 1 [NADH], chloroplastic	gi|115292419|ref|NP_001041678.1|glutamate synthase [Bombyx mori] >gi|113734246|dbj|BAF30425.1| glutamate synthase [Bombyx mori]	98	91	#N/A	1.59875
64792	Glutamate synthase [NADH], amyloplastic	gi|115292419|ref|NP_001041678.1|glutamate synthase [Bombyx mori] >gi|113734246|dbj|BAF30425.1| glutamate synthase [Bombyx mori]	89	85	#N/A	#N/A
L-glutamine biosynthesis II (tRNA-dependent)
Locus_12286_Transcript_1/1_Confidence_1.000	Probable glutamyl-tRNA(Gln) amidotransferase	gi|114051415|ref|NP_001040315.1|glutamyl-tRNA amidotransferase subunit B [Bombyx mori] >gi|87248335|gb|ABD36220.1| glutamyl-tRNA amidotransferase subunit B [Bombyx mori]	95	222	2.60635	#N/A
Locus_15760_Transcript_1/1_Confidence_1.000	Glutamyl-tRNA(Gln) amidotransferase subunit A	gi|194745218|ref|XP_001955085.1|GF16420 [Drosophila ananassae] >gi|190628122|gb|EDV43646.1| GF16420 [Drosophila ananassae]	79	117	#N/A	#N/A
Locus_16262_Transcript_1/1_Confidence_1.000	Glutamyl-tRNA(Gln) amidotransferase subunit A	gi|270007238|gb|EFA03686.1|hypothetical protein TcasGA2_TC013788 [Tribolium castaneum]	84	109	#N/A	#N/A
Locus_18865_Transcript_1/1_Confidence_1.000	Glutamyl-tRNA(Gln) amidotransferase subunit A	gi|270007238|gb|EFA03686.1|hypothetical protein TcasGA2_TC013788 [Tribolium castaneum]	76	110	#N/A	#N/A
Locus_1166_Transcript_1/1_Confidence_1.000	Glutamine synthetase 2 cytoplasmic	gi|91079628|ref|XP_967731.1|PREDICTED: similar to AGAP002355-PA [Tribolium castaneum] >gi|270003374|gb|EEZ99821.1| hypothetical protein TcasGA2_TC002601 [Tribolium castaneum]	86	364	#N/A	1.7137
Locus_28748_Transcript_1/1_Confidence_1.000	Glutamine synthetase	gi|289741853|gb|ADD19674.1|glutamine synthetase [Glossina morsitans morsitans]	73	67	1.87492	#N/A
glycine biosynthesis I
Locus_416_Transcript_3/4_Confidence_0.231	Serine hydroxymethyltransferase, cytosolic	gi|114052783|ref|NP_001040279.1|serine hydroxymethyltransferase [Bombyx mori] >gi|87248603|gb|ABD36354.1| serine hydroxymethyltransferase [Bombyx mori]	93	461	#N/A	1.31167
Locus_5387_Transcript_1/1_Confidence_1.000	Alanine--glyoxylate aminotransferase 2,	gi|157107422|ref|XP_001649770.1|alanine-glyoxylate aminotransferase [Aedes aegypti] >gi|108884056|gb|EAT48281.1| alanine-glyoxylate aminotransferase [Aedes aegypti]	76	237	#N/A	1.46417
Locus_5141_Transcript_1/1_Confidence_1.000	Alanine--glyoxylate aminotransferase 2 homolog	gi|260798588|ref|XP_002594282.1|hypothetical protein BRAFLDRAFT_260217 [Branchiostoma floridae] >gi|229279515|gb|EEN50293.1| hypothetical protein BRAFLDRAFT_260217 [Branchiostoma floridae]	76	122	#N/A	1.24739
proline biosynthesis I
Locus_20909_Transcript_1/1_Confidence_1.000	Probable delta-1-pyrroline-5-carboxylate	gi|54289246|gb|AAV31913.1|pyrroline-5-carboxylate synthase [Aedes aegypti]	89	97	#N/A	#N/A
Locus_22093_Transcript_1/1_Confidence_1.000	Delta-1-pyrroline-5-carboxylate synthase	gi|322788125|gb|EFZ13908.1|hypothetical protein SINV_16082 [Solenopsis invicta]	92	123	#N/A	#N/A
Locus_16219_Transcript_1/1_Confidence_1.000	Ornithine aminotransferase, mitochondrial	gi|317419517|emb|CBN81554.1|'Ornithine aminotransferase, mitochondrial ' [Dicentrarchus labrax]	89	220	1.87218	#N/A
Locus_23224_Transcript_1/1_Confidence_1.000	Ornithine aminotransferase, mitochondrial	gi|324506886|gb|ADY42927.1|Ornithine aminotransferase [Ascaris suum]	78	101	1.79139	#N/A
Locus_1706_Transcript_2/10_Confidence_0.630	Pyrroline-5-carboxylate reductase 3	gi|66534900|ref|XP_395696.2|PREDICTED: pyrroline-5-carboxylate reductase 2 isoform 2 [Apis mellifera]	68	269	#N/A	#N/A
Selenocysteine Biosynthesis
Locus_24_Transcript_1/2_Confidence_1.000	Enzyme: Seryl-tRNA synthetase, cytoplasmic	gi|328670885|gb|AEB26319.1|seryl-tRNA synthetase [Helicoverpa armigera]	99	475	#N/A	#N/A
Locus_13828_Transcript_1/1_Confidence_1.000	Enzyme: Seryl-tRNA synthetase, mitochondrial	gi|270001083|gb|EEZ97530.1|hypothetical protein TcasGA2_TC011377 [Tribolium castaneum]	75	282	1.99991	#N/A
Locus_3825_Transcript_1/1_Confidence_1.000	Selenide, water dikinase	gi|237636936|gb|ACR07790.1|selenophosphate synthetase 1 [Heliothis virescens]	99	401	#N/A	1.21613
serine biosynthesis
Locus_12007_Transcript_1/1_Confidence_1.000	D-3-phosphoglycerate dehydrogenase	gi|91083881|ref|XP_967558.1|PREDICTED: similar to AGAP008849-PA isoform 1 [Tribolium castaneum] >gi|270006715|gb|EFA03163.1| hypothetical protein TcasGA2_TC013082 [Tribolium castaneum]	80	112	#N/A	1.54114
Locus_13416_Transcript_1/1_Confidence_1.000	D-3-phosphoglycerate dehydrogenase	gi|242004086|ref|XP_002422968.1|D-3-phosphoglycerate dehydrogenase, putative [Pediculus humanus corporis] >gi|212505884|gb|EEB10230.1| D-3-phosphoglycerate dehydrogenase, putative [Pediculus humanus corporis]	77	123	#N/A	#N/A
Locus_5650_Transcript_1/1_Confidence_1.000	Probable phosphoserine aminotransferase	gi|309401864|gb|ADO79970.1|phosphoserine aminotransferase [Antheraea pernyi]	90	363	1.17796	#N/A
Locus_23384_Transcript_1/1_Confidence_1.000	Phosphoserine phosphatase	gi|117970179|dbj|BAF36819.1|pxPhosphoserine phosphatase [Plutella xylostella]	95	104	#N/A	#N/A
Locus_6376_Transcript_1/3_Confidence_0.667	Vacuolar protein sorting-associated protein 29	gi|114053067|ref|NP_001040505.1|vacuolar protein sorting 29 [Bombyx mori] >gi|95103166|gb|ABF51524.1| vacuolar protein sorting 29 isoform 2 [Bombyx mori]	98	179	#N/A	#N/A
Locus_4922_Transcript_1/1_Confidence_1.000	Phosphoserine phosphatase	gi|239924060|gb|ACS34989.1|phosphoserine phosphatase [Plutella xylostella]	91	120	#N/A	#N/A
tyrosine biosynthesis IV
Locus_1984_Transcript_1/1_Confidence_1.000	Protein henna	gi|304435203|gb|ADM33594.1|phenylalanine hydroxylase [Bombyx mori]	94	456	#N/A	5.63254
Nucleotide degradation
Gene ID	Enzyme name	Protein ID and species	Identity (%)	alignment length (aa)	Up	Down
5-aminoimidazole ribonucleotide biosynthesis I
Locus_1590_Transcript_4/4_Confidence_0.625	Enzyme: Amidophosphoribosyltransferase	gi|332027115|gb|EGI67211.1|Amidophosphoribosyltransferase [Acromyrmex echinatior]	84	548	#N/A	3.58054
Locus_8178_Transcript_1/1_Confidence_1.000	Enzyme: Trifunctional purine biosynthetic protein	gi|189240108|ref|XP_972976.2|PREDICTED: similar to glycinamide ribonucleotide synthetase-aminoimidazole ribonucleotide synthetase-glycinamide ribonucleotide transformylase [Tribolium castaneum] >gi|270011705|gb|EFA08153.1| hypothetical protein TcasGA2_TC005772 [Tribolium castaneum]	76	160	#N/A	#N/A
Locus_9123_Transcript_1/1_Confidence_1.000	Enzyme: Trifunctional purine biosynthetic protein	gi|189240108|ref|XP_972976.2|PREDICTED: similar to glycinamide ribonucleotide synthetase-aminoimidazole ribonucleotide synthetase-glycinamide ribonucleotide transformylase [Tribolium castaneum] >gi|270011705|gb|EFA08153.1| hypothetical protein TcasGA2_TC005772 [Tribolium castaneum]	75	108	#N/A	#N/A
Locus_9124_Transcript_1/1_Confidence_1.000	Enzyme: Trifunctional purine biosynthetic protein	gi|170046511|ref|XP_001850806.1|phosphoribosylamine-glycine ligase [Culex quinquefasciatus] >gi|167869283|gb|EDS32666.1| phosphoribosylamine-glycine ligase [Culex quinquefasciatus]	72	233	#N/A	#N/A
Locus_10376_Transcript_1/1_Confidence_1.000	Enzyme: Trifunctional purine biosynthetic protein	gi|195116114|ref|XP_002002601.1|GI11847 [Drosophila mojavensis] >gi|193913176|gb|EDW12043.1| GI11847 [Drosophila mojavensis]	82	204	#N/A	#N/A
Locus_10919_Transcript_1/2_Confidence_1.000	Enzyme: Trifunctional purine biosynthetic protein	gi|62471619|ref|NP_001014477.1|adenosine 3, isoform B [Drosophila melanogaster] >gi|157481|gb|AAA28562.1| Gart polypeptide 1.7 kb transcript [Drosophila melanogaster] >gi|61678291|gb|AAX52661.1| adenosine 3, isoform B [Drosophila melanogaster] >gi|157816764|gb|ABV82375.1| LD26552p [Drosophila melanogaster] >gi|162944752|gb|ABY20445.1| IP15613p [Drosophila melanogaster]	80	213	#N/A	1.36602
Locus_18808_Transcript_1/1_Confidence_1.000	Enzyme: Trifunctional purine biosynthetic protein	gi|2500002|sp|Q26255.1|PUR2_CHITERecName: Full=Trifunctional purine biosynthetic protein adenosine-3; Includes: RecName: Full=Phosphoribosylamine--glycine ligase; AltName: Full=Glycinamide ribonucleotide synthetase; Short=GARS; AltName: Full=Phosphoribosylglycinamide synthetase; Includes: RecName: Full=Phosphoribosylformylglycinamidine cyclo-ligase; AltName: Full=AIR synthase; Short=AIRS; AltName…	82	67	#N/A	#N/A
Locus_28092_Transcript_1/1_Confidence_1.000	Enzyme: Trifunctional purine biosynthetic protein	gi|158298702|ref|XP_318881.4|AGAP009786-PA [Anopheles gambiae str. PEST] >gi|157014012|gb|EAA14291.4| AGAP009786-PA [Anopheles gambiae str. PEST]	78	126	#N/A	1.26963
58508	Enzyme: Trifunctional purine biosynthetic protein	gi|189240108|ref|XP_972976.2|PREDICTED: similar to glycinamide ribonucleotide synthetase-aminoimidazole ribonucleotide synthetase-glycinamide ribonucleotide transformylase [Tribolium castaneum] >gi|270011705|gb|EFA08153.1| hypothetical protein TcasGA2_TC005772 [Tribolium castaneum]	83	143	#N/A	#N/A
purine nucleotides degradation II (aerobic)
113088	Enzyme: Protein 5NUC	gi|195584224|ref|XP_002081914.1|GD11274 [Drosophila simulans] >gi|194193923|gb|EDX07499.1| GD11274 [Drosophila simulans]	67	474	#N/A	1.32209
Locus_339_Transcript_5/6_Confidence_0.417	Enzyme: Cytosolic purine 5'-nucleotidase	gi|340725918|ref|XP_003401311.1|PREDICTED: cytosolic purine 5'-nucleotidase-like isoform 3 [Bombus terrestris]	91	481	#N/A	1.49121
Locus_1804_Transcript_2/3_Confidence_0.667	Enzyme: Protein 5NUC	gi|114052689|ref|NP_001040490.1|ecto-nucleotidase [Bombyx mori] >gi|95103108|gb|ABF51495.1| ecto-nucleotidase [Bombyx mori]	77	576	#N/A	1.2777
Locus_6594_Transcript_1/1_Confidence_1.000	Enzyme: 5'-nucleotidase	gi|114052689|ref|NP_001040490.1|ecto-nucleotidase [Bombyx mori] >gi|95103108|gb|ABF51495.1| ecto-nucleotidase [Bombyx mori]	68	246	#N/A	#N/A
Locus_9297_Transcript_1/1_Confidence_1.000	Enzyme: Cytosolic 5'-nucleotidase 3	gi|157127025|ref|XP_001654766.1|hypothetical protein AaeL_AAEL000258 [Aedes aegypti] >gi|108884471|gb|EAT48696.1| conserved hypothetical protein [Aedes aegypti]	67	241	#N/A	#N/A
35093	Enzyme: 5'-nucleotidase domain-containing protein 2	gi|322793046|gb|EFZ16790.1|hypothetical protein SINV_09366 [Solenopsis invicta]	82	86	#N/A	#N/A
Locus_5360_Transcript_1/1_Confidence_1.000	Enzyme: Adenosine deaminase CECR1	gi|157412314|ref|NP_001098698.1|adenosine deaminase related growth factor [Bombyx mori] >gi|152061156|dbj|BAF73622.1| adenosine deaminase related growth factor [Bombyx mori]	68	476	#N/A	3.19606
Locus_20276_Transcript_1/1_Confidence_1.000	Enzyme: Purine nucleoside phosphorylase	gi|307206216|gb|EFN84296.1|Purine nucleoside phosphorylase [Harpegnathos saltator]	81	127	#N/A	1.86858
Locus_8454_Transcript_1/1_Confidence_1.000	Enzyme: Purine nucleoside phosphorylase	gi|332017648|gb|EGI58340.1|Purine nucleoside phosphorylase [Acromyrmex echinatior]	86	179	#N/A	1.64757
Locus_4774_Transcript_1/1_Confidence_1.000	Enzyme: Xanthine dehydrogenase	gi|91094767|ref|XP_967707.1|PREDICTED: similar to xanthine dehydrogenase/oxidase [Tribolium castaneum] >gi|270016567|gb|EFA13013.1| hypothetical protein TcasGA2_TC001978 [Tribolium castaneum]	66	280	#N/A	1.34578
Locus_7610_Transcript_1/1_Confidence_1.000	Enzyme: Xanthine dehydrogenase	gi|301170798|dbj|BAJ12013.1|xanthine dehydrogenase I [Samia cynthia walkeri]	85	384	#N/A	#N/A
Locus_12718_Transcript_1/1_Confidence_1.000	Enzyme: Xanthine dehydrogenase	gi|2282473|dbj|BAA21640.1|xanthine dehydrogenase [Bombyx mori]	95	143	#N/A	1.7
Locus_18259_Transcript_1/1_Confidence_1.000	Enzyme: Xanthine dehydrogenase	gi|13936379|dbj|BAB47182.1|truncated xanthine dehydrogenase [Bombyx mori]	91	287	#N/A	1.51636
Locus_23533_Transcript_1/1_Confidence_1.000	Enzyme: Xanthine dehydrogenase	gi|13936379|dbj|BAB47182.1|truncated xanthine dehydrogenase [Bombyx mori]	94	136	#N/A	#N/A
Locus_24548_Transcript_1/1_Confidence_1.000	Enzyme: Xanthine dehydrogenase	gi|13936379|dbj|BAB47182.1|truncated xanthine dehydrogenase [Bombyx mori]	90	154	#N/A	#N/A
50518	Enzyme: Xanthine dehydrogenase	gi|2282473|dbj|BAA21640.1|xanthine dehydrogenase [Bombyx mori]	95	164	#N/A	1.38277
Locus_8587_Transcript_1/1_Confidence_1.000	Enzyme: Guanine deaminase	gi|158286997|ref|XP_309066.4|AGAP005282-PA [Anopheles gambiae str. PEST] >gi|157019802|gb|EAA04787.4| AGAP005282-PA [Anopheles gambiae str. PEST]	63	463	#N/A	1.2955
Locus_12718_Transcript_1/1_Confidence_1.000	Enzyme: Xanthine dehydrogenase/oxidase	gi|2282473|dbj|BAA21640.1|xanthine dehydrogenase [Bombyx mori]	95	143	#N/A	1.7
Locus_7566_Transcript_1/1_Confidence_1.000	Enzyme: Inosine-5'-monophosphate dehydrogenase	gi|170051202|ref|XP_001861658.1|inosine-5'-monophosphate dehydrogenase [Culex quinquefasciatus] >gi|167872535|gb|EDS35918.1| inosine-5'-monophosphate dehydrogenase [Culex quinquefasciatus]	91	512	#N/A	1.64204
Locus_339_Transcript_5/6_Confidence_0.417	Enzyme: Cytosolic purine 5'-nucleotidase	gi|340725918|ref|XP_003401311.1|PREDICTED: cytosolic purine 5'-nucleotidase-like isoform 3 [Bombus terrestris]	91	481	#N/A	1.49121
Pyrimidine Degradation
Locus_9970_Transcript_1/1_Confidence_1.000	Enzyme: Dihydropyrimidine dehydrogenase [NADP+]	gi|157103945|ref|XP_001648193.1|dihydropyrimidine dehydrogenase [Aedes aegypti] >gi|108869301|gb|EAT33526.1| dihydropyrimidine dehydrogenase [Aedes aegypti]	74	177	#N/A	1.45021
Locus_17871_Transcript_1/1_Confidence_1.000	Enzyme: Dihydropyrimidine dehydrogenase [NADP+]	gi|307172627|gb|EFN63986.1|Dihydropyrimidine dehydrogenase [NADP+] [Camponotus floridanus]	83	184	#N/A	1.51738
Locus_22212_Transcript_1/1_Confidence_1.000	Enzyme: Dihydropyrimidine dehydrogenase [NADP+]	gi|170040022|ref|XP_001847813.1|dihydropyrimidine dehydrogenase [Culex quinquefasciatus] >gi|167863593|gb|EDS26976.1| dihydropyrimidine dehydrogenase [Culex quinquefasciatus]	82	131	#N/A	1.46887
Locus_22287_Transcript_1/1_Confidence_1.000	Enzyme: Dihydropyrimidine dehydrogenase [NADP+]	gi|340720146|ref|XP_003398504.1|PREDICTED: dihydropyrimidine dehydrogenase [NADP+]-like isoform 2 [Bombus terrestris]	93	81	#N/A	1.61942
35008	Enzyme: Dihydropyrimidine dehydrogenase [NADP+]	gi|170040022|ref|XP_001847813.1|dihydropyrimidine dehydrogenase [Culex quinquefasciatus] >gi|167863593|gb|EDS26976.1| dihydropyrimidine dehydrogenase [Culex quinquefasciatus]	83	214	#N/A	#N/A
Nucleotide Synthesis
Gene ID	Enzyme name	Protein ID and species	Identity (%)	alignment length (aa)	Up	Down
Pyrimidine Nucleotide Biosynthesis
cus_2033_Transcript_1/2_Confidence_1.000	Ribonucleoside-diphosphate reductase large	gi|157126851|ref|XP_001660977.1|ribonucleoside-diphosphate reductase large chain [Aedes aegypti] >gi|18087345|gb|AAL58843.1|AF411296_1 ribonucleotide reductase 1 [Aedes aegypti] >gi|108873131|gb|EAT37356.1| ribonucleoside-diphosphate reductase large chain [Aedes aegypti]	85	844	#N/A	#N/A
Locus_790_Transcript_5/5_Confidence_0.600	Ribonucleoside-diphosphate reductase subunit M2	gi|158286793|ref|XP_308927.4|AGAP006818-PA [Anopheles gambiae str. PEST] >gi|157020637|gb|EAA04227.4| AGAP006818-PA [Anopheles gambiae str. PEST]	91	329	#N/A	#N/A
Locus_1910_Transcript_1/1_Confidence_1.000	Nucleoside diphosphate kinase	gi|294459457|gb|ADE75591.1|abnormal wing disc protein [Antheraea pernyi]	97	153	#N/A	#N/A
Locus_6303_Transcript_2/2_Confidence_1.000	Nucleoside diphosphate kinase 6	gi|156548316|ref|XP_001602836.1|PREDICTED: nucleoside diphosphate kinase 6-like [Nasonia vitripennis]	71	156	#N/A	#N/A
Locus_11661_Transcript_1/1_Confidence_1.000	Nucleoside diphosphate kinase 7	gi|340719880|ref|XP_003398373.1|PREDICTED: nucleoside diphosphate kinase 7-like [Bombus terrestris]	68	98	#N/A	1.45256
Locus_22285_Transcript_1/1_Confidence_1.000	Nucleoside diphosphate kinase 7	gi|340719880|ref|XP_003398373.1|PREDICTED: nucleoside diphosphate kinase 7-like [Bombus terrestris]	55	149	#N/A	#N/A
Locus_1405_Transcript_1/1_Confidence_1.000	Enzyme: Vesicle-fusing ATPase 1	gi|157115727|ref|XP_001658280.1|deoxyuridine 5'-triphosphate nucleotidohydrolase [Aedes aegypti] >gi|108876776|gb|EAT41001.1| deoxyuridine 5'-triphosphate nucleotidohydrolase [Aedes aegypti]	91	137	#N/A	#N/A
Locus_448_Transcript_2/8_Confidence_0.576	Enzyme: Thymidylate synthase	gi|114053279|ref|NP_001040281.1|thymidylate synthase isoform 1 [Bombyx mori] >gi|87248619|gb|ABD36362.1| thymidylate synthase isoform 1 [Bombyx mori]	92	298	#N/A	#N/A
Locus_6612_Transcript_4/4_Confidence_0.500	Enzyme: Thymidylate kinase	gi|261335952|emb|CBH09285.1|putative thymidylate kinase [Heliconius melpomene]	84	205	#N/A	#N/A
Locus_1466_Transcript_2/2_Confidence_1.000	Enzyme: CAD protein uridine-5'-phosphate biosynthesis	gi|170041953|ref|XP_001848709.1|carbamoyl-phosphate synthase large chain [Culex quinquefasciatus] >gi|167865521|gb|EDS28904.1| carbamoyl-phosphate synthase large chain [Culex quinquefasciatus]	83	2232	#N/A	1.34939
Locus_4351_Transcript_1/1_Confidence_1.000	Dihydroorotate dehydrogenase (quinone),	gi|156546747|ref|XP_001605089.1|PREDICTED: dihydroorotate dehydrogenase (quinone), mitochondrial-like [Nasonia vitripennis]	75	382	#N/A	#N/A
Locus_2301_Transcript_1/1_Confidence_1.000	Enzyme: Uridine 5'-monophosphate synthase	gi|261335924|emb|CBH09304.1|putative uridine 5'-monophosphate synthase [Heliconius melpomene]	87	474	#N/A	#N/A
Locus_23842_Transcript_1/1_Confidence_1.000	Enzyme: Uridine 5'-monophosphate synthase	gi|32394590|gb|AAM93993.1|UMP synthase [Griffithsia japonica]	75	82	#N/A	#N/A
Locus_6483_Transcript_1/1_Confidence_1.000	Enzyme: UMP-CMP kinase	gi|114051530|ref|NP_001040356.1|cytidylate kinase [Bombyx mori] >gi|95102618|gb|ABF51247.1| cytidylate kinase [Bombyx mori]	94	189	#N/A	#N/A
Locus_8559_Transcript_1/1_Confidence_1.000	Enzyme: CTP synthase	gi|215272402|ref|NP_001135804.1|CTP synthase [Nasonia vitripennis]	92	277	#N/A	#N/A
Locus_8696_Transcript_1/1_Confidence_1.000	Enzyme: CTP synthase	gi|307211081|gb|EFN87324.1|CTP synthase [Harpegnathos saltator]	83	260	#N/A	#N/A
Locus_11947_Transcript_1/1_Confidence_1.000	Enzyme: Probable uridine-cytidine kinase	gi|48141628|ref|XP_393563.1|PREDICTED: probable uridine-cytidine kinase-like isoform 1 [Apis mellifera]	81	256	#N/A	#N/A
Locus_10610_Transcript_1/1_Confidence_1.000	Enzyme: Uridine-cytidine kinase-like 1	gi|332031582|gb|EGI71054.1|Uridine-cytidine kinase-like 1 [Acromyrmex echinatior]	81	322	#N/A	#N/A
Locus_21289_Transcript_1/1_Confidence_1.000	Enzyme: Uridine-cytidine kinase-like 1	gi|237874168|ref|NP_001153854.1|uridine-cytidine kinase 1-like 1 isoform 1 [Acyrthosiphon pisum]	88	132	#N/A	#N/A
80255	Enzyme: Cytidine deaminase	gi|114051311|ref|NP_001040110.1|cytidine deaminase [Bombyx mori] >gi|87248087|gb|ABD36096.1| cytidine deaminase [Bombyx mori]	86	110	#N/A	#N/A
Locus_545_Transcript_11/20_Confidence_0.464	Enzyme: Uridine phosphorylase 1	gi|66512834|ref|XP_395069.2|PREDICTED: uridine phosphorylase 1-like [Apis mellifera]	86	349	1.26989	#N/A
102831	Enzyme: Uridine phosphorylase 1	gi|340728608|ref|XP_003402612.1|PREDICTED: uridine phosphorylase 1-like [Bombus terrestris]	69	317	1.52945	#N/A
Locus_1600_Transcript_1/1_Confidence_1.000	Enzyme: Uracil phosphoribosyltransferase homolog	gi|289742711|gb|ADD20103.1|putative uracil phosphoribosyltransferase [Glossina morsitans morsitans]	87	211	#N/A	#N/A
Purine nucleotides de novo biosynthesis II
Locus_1590_Transcript_4/4_Confidence_0.625	Amidophosphoribosyltransferase	gi|332027115|gb|EGI67211.1|Amidophosphoribosyltransferase [Acromyrmex echinatior]	84	548	#N/A	3.58054
Locus_8178_Transcript_1/1_Confidence_1.000	Trifunctional purine biosynthetic protein	gi|189240108|ref|XP_972976.2|PREDICTED: similar to glycinamide ribonucleotide synthetase-aminoimidazole ribonucleotide synthetase-glycinamide ribonucleotide transformylase [Tribolium castaneum] >gi|270011705|gb|EFA08153.1| hypothetical protein TcasGA2_TC005772 [Tribolium castaneum]	76	160	#N/A	#N/A
Locus_9123_Transcript_1/1_Confidence_1.000	Trifunctional purine biosynthetic protein	gi|189240108|ref|XP_972976.2|PREDICTED: similar to glycinamide ribonucleotide synthetase-aminoimidazole ribonucleotide synthetase-glycinamide ribonucleotide transformylase [Tribolium castaneum] >gi|270011705|gb|EFA08153.1| hypothetical protein TcasGA2_TC005772 [Tribolium castaneum]	75	108	#N/A	#N/A
Locus_9124_Transcript_1/1_Confidence_1.000	Trifunctional purine biosynthetic protein	gi|170046511|ref|XP_001850806.1|phosphoribosylamine-glycine ligase [Culex quinquefasciatus] >gi|167869283|gb|EDS32666.1| phosphoribosylamine-glycine ligase [Culex quinquefasciatus]	72	233	#N/A	#N/A
Locus_10376_Transcript_1/1_Confidence_1.000	Trifunctional purine biosynthetic protein	gi|195116114|ref|XP_002002601.1|GI11847 [Drosophila mojavensis] >gi|193913176|gb|EDW12043.1| GI11847 [Drosophila mojavensis]	82	204	#N/A	#N/A
Locus_10919_Transcript_1/2_Confidence_1.000	Trifunctional purine biosynthetic protein	gi|62471619|ref|NP_001014477.1|adenosine 3, isoform B [Drosophila melanogaster] >gi|157481|gb|AAA28562.1| Gart polypeptide 1.7 kb transcript [Drosophila melanogaster] >gi|61678291|gb|AAX52661.1| adenosine 3, isoform B [Drosophila melanogaster] >gi|157816764|gb|ABV82375.1| LD26552p [Drosophila melanogaster] >gi|162944752|gb|ABY20445.1| IP15613p [Drosophila melanogaster]	80	213	#N/A	1.36602
Locus_18808_Transcript_1/1_Confidence_1.000	Trifunctional purine biosynthetic protein	gi|2500002|sp|Q26255.1|PUR2_CHITERecName: Full=Trifunctional purine biosynthetic protein adenosine-3; Includes: RecName: Full=Phosphoribosylamine--glycine ligase; AltName: Full=Glycinamide ribonucleotide synthetase; Short=GARS; AltName: Full=Phosphoribosylglycinamide synthetase; Includes: RecName: Full=Phosphoribosylformylglycinamidine cyclo-ligase; AltName: Full=AIR synthase; Short=AIRS; AltName…	82	67	#N/A	#N/A
Locus_28092_Transcript_1/1_Confidence_1.000	Trifunctional purine biosynthetic protein	gi|158298702|ref|XP_318881.4|AGAP009786-PA [Anopheles gambiae str. PEST] >gi|157014012|gb|EAA14291.4| AGAP009786-PA [Anopheles gambiae str. PEST]	78	126	#N/A	1.26963
58508	Trifunctional purine biosynthetic protein	gi|189240108|ref|XP_972976.2|PREDICTED: similar to glycinamide ribonucleotide synthetase-aminoimidazole ribonucleotide synthetase-glycinamide ribonucleotide transformylase [Tribolium castaneum] >gi|270011705|gb|EFA08153.1| hypothetical protein TcasGA2_TC005772 [Tribolium castaneum]	83	143	#N/A	#N/A
Locus_6437_Transcript_1/1_Confidence_1.000	Phosphoribosylformylglycinamidine synthase	gi|307202110|gb|EFN81618.1|Phosphoribosylformylglycinamidine synthase [Harpegnathos saltator]	75	166	#N/A	#N/A
Locus_9156_Transcript_1/1_Confidence_1.000	Phosphoribosylformylglycinamidine synthase	gi|242003452|ref|XP_002422737.1|Phosphoribosylformylglycinamidine synthase, putative [Pediculus humanus corporis] >gi|212505570|gb|EEB09999.1| Phosphoribosylformylglycinamidine synthase, putative [Pediculus humanus corporis]	70	202	#N/A	#N/A
Locus_12042_Transcript_1/1_Confidence_1.000	Phosphoribosylformylglycinamidine synthase	gi|340722703|ref|XP_003399743.1|PREDICTED: phosphoribosylformylglycinamidine synthase-like [Bombus terrestris]	79	436	#N/A	#N/A
Locus_18730_Transcript_1/1_Confidence_1.000	Phosphoribosylformylglycinamidine synthase	gi|307180855|gb|EFN68691.1|Phosphoribosylformylglycinamidine synthase [Camponotus floridanus]	69	356	#N/A	#N/A
Locus_1992_Transcript_1/1_Confidence_1.000	Multifunctional protein ADE2	gi|114051325|ref|NP_001040376.1|phosphoribosylaminoimidazole carboxylase, phosphoribosylaminoimidazole succinocarboxamide synthetase [Bombyx mori] >gi|95102674|gb|ABF51275.1| phosphoribosylaminoimidazole carboxylase [Bombyx mori]	96	423	#N/A	1.83037
Locus_11154_Transcript_1/2_Confidence_1.000	Adenylosuccinate lyase	gi|183979262|dbj|BAG30792.1|similar to CG3590-PA [Papilio xuthus]	96	492	#N/A	1.27154
Locus_4860_Transcript_1/1_Confidence_1.000	Bifunctional purine biosynthesis protein PURH	gi|289741203|gb|ADD19349.1|AICAR transformylase [Glossina morsitans morsitans]	84	563	#N/A	1.34145
Locus_1192_Transcript_5/5_Confidence_0.467	Adenylosuccinate synthetase	gi|307183985|gb|EFN70556.1|Adenylosuccinate synthetase [Camponotus floridanus]	87	421	#N/A	#N/A
Locus_7566_Transcript_1/1_Confidence_1.000	Inosine-5'-monophosphate dehydrogenase	gi|170051202|ref|XP_001861658.1|inosine-5'-monophosphate dehydrogenase [Culex quinquefasciatus] >gi|167872535|gb|EDS35918.1| inosine-5'-monophosphate dehydrogenase [Culex quinquefasciatus]	91	512	#N/A	1.64204
Locus_3893_Transcript_1/1_Confidence_1.000	GMP synthase [glutamine-hydrolyzing]	gi|242013853|ref|XP_002427615.1|GMP synthase, putative [Pediculus humanus corporis] >gi|212512030|gb|EEB14877.1| GMP synthase, putative [Pediculus humanus corporis]	78	156	#N/A	#N/A
Locus_6084_Transcript_1/1_Confidence_1.000	GMP synthase [glutamine-hydrolyzing]	gi|158299176|ref|XP_319294.4|AGAP010139-PA [Anopheles gambiae str. PEST] >gi|157014240|gb|EAA13830.4| AGAP010139-PA [Anopheles gambiae str. PEST]	87	264	#N/A	#N/A
Locus_8752_Transcript_1/1_Confidence_1.000	GMP synthase [glutamine-hydrolyzing]	gi|325302866|tpg|DAA34469.1|TPA_exp: GMP synthase [Amblyomma variegatum]	83	74	#N/A	#N/A
tRNA metabolism
Gene ID	Enzyme name	Protein ID and species	Identity (%)	alignment length (aa)	Up	Down
Aminoacyl-tRNA Charging
Locus_12286_Transcript_1/1_Confidence_1.000	Probable glutamyl-tRNA(Gln) amidotransferase	gi|114051415|ref|NP_001040315.1|glutamyl-tRNA amidotransferase subunit B [Bombyx mori] >gi|87248335|gb|ABD36220.1| glutamyl-tRNA amidotransferase subunit B [Bombyx mori]	95	222	2.60635	#N/A
Locus_15760_Transcript_1/1_Confidence_1.000	Glutamyl-tRNA(Gln) amidotransferase subunit A	gi|194745218|ref|XP_001955085.1|GF16420 [Drosophila ananassae] >gi|190628122|gb|EDV43646.1| GF16420 [Drosophila ananassae]	79	117	#N/A	#N/A
Locus_16262_Transcript_1/1_Confidence_1.000	Glutamyl-tRNA(Gln) amidotransferase subunit A	gi|270007238|gb|EFA03686.1|hypothetical protein TcasGA2_TC013788 [Tribolium castaneum]	84	109	#N/A	#N/A
Locus_18865_Transcript_1/1_Confidence_1.000	Glutamyl-tRNA(Gln) amidotransferase subunit A	gi|270007238|gb|EFA03686.1|hypothetical protein TcasGA2_TC013788 [Tribolium castaneum]	76	110	#N/A	#N/A
tRNA charging pathway
Locus_508_Transcript_1/1_Confidence_1.000	Arginyl-tRNA synthetase, cytoplasmic	gi|340712657|ref|XP_003394872.1|PREDICTED: arginyl-tRNA synthetase, cytoplasmic-like [Bombus terrestris]	77	642	#N/A	#N/A
Locus_7455_Transcript_2/2_Confidence_1.000	Probable arginyl-tRNA synthetase, mitochondrial	gi|91079400|ref|XP_966449.1|PREDICTED: similar to arginyl-tRNA synthetase [Tribolium castaneum] >gi|270004375|gb|EFA00823.1| hypothetical protein TcasGA2_TC003711 [Tribolium castaneum]	72	245	1.46571	#N/A
Locus_8094_Transcript_1/1_Confidence_1.000	Probable arginyl-tRNA synthetase, mitochondrial	gi|91079400|ref|XP_966449.1|PREDICTED: similar to arginyl-tRNA synthetase [Tribolium castaneum] >gi|270004375|gb|EFA00823.1| hypothetical protein TcasGA2_TC003711 [Tribolium castaneum]	67	206	1.61767	#N/A
Locus_5825_Transcript_1/2_Confidence_1.000	Cysteinyl-tRNA synthetase, mitochondrial	gi|189234350|ref|XP_973716.2|PREDICTED: similar to cysteinyl-tRNA synthetase [Tribolium castaneum]	63	483	1.80017	#N/A
105942	Enzyme: Cysteinyl-tRNA synthetase, cytoplasmic	gi|195382430|ref|XP_002049933.1|GJ21863 [Drosophila virilis] >gi|194144730|gb|EDW61126.1| GJ21863 [Drosophila virilis]	84	77	#N/A	#N/A
108898	Enzyme: Cysteinyl-tRNA synthetase, cytoplasmic	gi|19922364|ref|NP_611087.1|Cysteinyl-tRNA synthetase [Drosophila melanogaster] >gi|122087256|sp|Q7KN90.1|SYCC_DROME RecName: Full=Cysteinyl-tRNA synthetase, cytoplasmic; AltName: Full=Cysteine--tRNA ligase; Short=CysRS >gi|4972706|gb|AAD34748.1| unknown [Drosophila melanogaster] >gi|7302987|gb|AAF58057.1| Cysteinyl-tRNA synthetase [Drosophila melanogaster] >gi|220943686|gb|ACL84386.1| Aats-cys-P…	68	314	#N/A	1.2038
111636	Enzyme: Cysteinyl-tRNA synthetase, cytoplasmic	gi|157105607|ref|XP_001648945.1|cysteinyl-tRNA synthetase [Aedes aegypti] >gi|108880067|gb|EAT44292.1| cysteinyl-tRNA synthetase [Aedes aegypti]	77	585	#N/A	#N/A
Locus_4442_Transcript_1/2_Confidence_1.000	Enzyme: Probable glutaminyl-tRNA synthetase	gi|195573807|ref|XP_002104883.1|GD18218 [Drosophila simulans] >gi|194200810|gb|EDX14386.1| GD18218 [Drosophila simulans]	81	784	#N/A	#N/A
Locus_9619_Transcript_1/1_Confidence_1.000	Enzyme: Probable glutamyl-tRNA synthetase,	gi|195135641|ref|XP_002012241.1|GI16866 [Drosophila mojavensis] >gi|193918505|gb|EDW17372.1| GI16866 [Drosophila mojavensis]	71	259	2.63625	#N/A
Locus_16477_Transcript_1/1_Confidence_1.000	Enzyme: Probable glutamyl-tRNA synthetase,	gi|91081927|ref|XP_966456.1|PREDICTED: similar to GA18268-PA [Tribolium castaneum] >gi|270007328|gb|EFA03776.1| hypothetical protein TcasGA2_TC013887 [Tribolium castaneum]	84	145	2.63454	#N/A
Locus_205_Transcript_3/3_Confidence_0.714	Enzyme: Isoleucyl-tRNA synthetase, cytoplasmic	gi|157132561|ref|XP_001656071.1|isoleucyl tRNA synthetase [Aedes aegypti] >gi|108884366|gb|EAT48591.1| isoleucyl tRNA synthetase [Aedes aegypti]	77	1184	#N/A	#N/A
Locus_14178_Transcript_1/1_Confidence_1.000	Enzyme: Isoleucyl-tRNA synthetase	gi|193788707|ref|NP_001123293.1|mitochondrial isoleucine tRNA synthetase [Nasonia vitripennis]	75	104	#N/A	#N/A
Locus_19489_Transcript_1/1_Confidence_1.000	Enzyme: Isoleucyl-tRNA synthetase, mitochondrial	gi|260804683|ref|XP_002597217.1|hypothetical protein BRAFLDRAFT_203583 [Branchiostoma floridae] >gi|229282480|gb|EEN53229.1| hypothetical protein BRAFLDRAFT_203583 [Branchiostoma floridae]	73	79	#N/A	#N/A
Locus_21243_Transcript_1/1_Confidence_1.000	Enzyme: Isoleucyl-tRNA synthetase, mitochondrial	gi|170059338|ref|XP_001865320.1|isoleucyl-tRNA synthetase [Culex quinquefasciatus] >gi|167878148|gb|EDS41531.1| isoleucyl-tRNA synthetase [Culex quinquefasciatus]	60	153	#N/A	#N/A
Locus_29848_Transcript_1/1_Confidence_1.000	Enzyme: Isoleucyl-tRNA synthetase, mitochondrial	gi|47212355|emb|CAF93909.1|unnamed protein product [Tetraodon nigroviridis]	75	83	#N/A	#N/A
17522	Enzyme: Isoleucyl-tRNA synthetase, mitochondrial	gi|195126433|ref|XP_002007675.1|GI13074 [Drosophila mojavensis] >gi|193919284|gb|EDW18151.1| GI13074 [Drosophila mojavensis]	70	81	#N/A	#N/A
55255	Enzyme: Isoleucyl-tRNA synthetase, mitochondrial	gi|195126433|ref|XP_002007675.1|GI13074 [Drosophila mojavensis] >gi|193919284|gb|EDW18151.1| GI13074 [Drosophila mojavensis]	78	69	1.26561	#N/A
Locus_195_Transcript_1/1_Confidence_1.000	Leucyl-tRNA synthetase, cytoplasmic	gi|270006203|gb|EFA02651.1|hypothetical protein TcasGA2_TC008372 [Tribolium castaneum]	78	1176	#N/A	#N/A
Locus_3660_Transcript_1/1_Confidence_1.000	Enzyme: Probable leucyl-tRNA synthetase, mitochondrial	gi|91078378|ref|XP_974191.1|PREDICTED: similar to Leucyl-tRNA synthetase CG7479-PA [Tribolium castaneum] >gi|270003885|gb|EFA00333.1| hypothetical protein TcasGA2_TC003172 [Tribolium castaneum]	69	541	1.24365	#N/A
Locus_4307_Transcript_1/2_Confidence_1.000	Enzyme: Probable leucyl-tRNA synthetase, mitochondrial	gi|333469800|gb|EAA01232.5|AGAP002014-PA [Anopheles gambiae str. PEST]	71	243	1.21912	#N/A
Locus_2039_Transcript_1/1_Confidence_1.000	Enzyme: Valyl-tRNA synthetase	gi|345491468|ref|XP_001605688.2|PREDICTED: valyl-tRNA synthetase-like [Nasonia vitripennis]	74	258	#N/A	1.24873
Locus_4649_Transcript_1/1_Confidence_1.000	Enzyme: Valyl-tRNA synthetase	gi|195124630|ref|XP_002006794.1|GI21262 [Drosophila mojavensis] >gi|193911862|gb|EDW10729.1| GI21262 [Drosophila mojavensis]	85	715	#N/A	#N/A
Locus_10252_Transcript_1/1_Confidence_1.000	Enzyme: Valyl-tRNA synthetase	gi|157136115|ref|XP_001663660.1|valyl-tRNA synthetase [Aedes aegypti] >gi|108870043|gb|EAT34268.1| valyl-tRNA synthetase [Aedes aegypti]	72	110	1.55157	#N/A
Locus_18953_Transcript_1/1_Confidence_1.000	Enzyme: Valyl-tRNA synthetase	gi|157136115|ref|XP_001663660.1|valyl-tRNA synthetase [Aedes aegypti] >gi|108870043|gb|EAT34268.1| valyl-tRNA synthetase [Aedes aegypti]	68	247	1.5181	#N/A
Locus_24099_Transcript_1/1_Confidence_1.000	Enzyme: Valyl-tRNA synthetase	gi|328698635|ref|XP_003240691.1|PREDICTED: valyl-tRNA synthetase-like [Acyrthosiphon pisum]	70	98	1.5816	#N/A
Locus_26539_Transcript_1/1_Confidence_1.000	Enzyme: Valyl-tRNA synthetase	gi|108757924|ref|YP_632631.1|valyl-tRNA synthetase [Myxococcus xanthus DK 1622] >gi|108461804|gb|ABF86989.1| valyl-tRNA synthetase [Myxococcus xanthus DK 1622]	79	64	#N/A	#N/A
Locus_341_Transcript_4/4_Confidence_0.667	: Alanyl-tRNA synthetase, cytoplasmic	gi|112984224|ref|NP_001037452.1|alanyl-tRNA synthetase, cytoplasmic [Bombyx mori] >gi|135089|sp|P21894.1|SYAC_BOMMO RecName: Full=Alanyl-tRNA synthetase, cytoplasmic; AltName: Full=Alanine--tRNA ligase; Short=AlaRS >gi|155955|gb|AAA27821.1| transfer RNA-Ala synthetase [Bombyx mori]	92	958	#N/A	#N/A
Locus_8411_Transcript_1/1_Confidence_1.000	Enzyme: Alanyl-tRNA synthetase, mitochondrial	gi|195441674|ref|XP_002068628.1|GK20581 [Drosophila willistoni] >gi|194164713|gb|EDW79614.1| GK20581 [Drosophila willistoni]	56	753	#N/A	#N/A
Locus_2026_Transcript_1/1_Confidence_1.000	Asparaginyl-tRNA synthetase, cytoplasmic	gi|195438242|ref|XP_002067046.1|GK24233 [Drosophila willistoni] >gi|194163131|gb|EDW78032.1| GK24233 [Drosophila willistoni]	85	508	#N/A	1.19579
Locus_9873_Transcript_1/1_Confidence_1.000	Enzyme: Probable asparaginyl-tRNA synthetase,	gi|91081349|ref|XP_970908.1|PREDICTED: similar to aspartyl-tRNA synthetase [Tribolium castaneum]	71	453	1.46485	#N/A
Locus_1455_Transcript_1/2_Confidence_1.000	Enzyme: Aspartyl-tRNA synthetase, cytoplasmic	gi|91079194|ref|XP_968957.1|PREDICTED: similar to Aspartyl-tRNA synthetase CG3821-PA [Tribolium castaneum] >gi|270003601|gb|EFA00049.1| hypothetical protein TcasGA2_TC002857 [Tribolium castaneum]	72	147	#N/A	#N/A
Locus_2483_Transcript_1/1_Confidence_1.000	Enzyme: Aspartyl-tRNA synthetase, cytoplasmic	gi|170060018|ref|XP_001865617.1|aspartyl-tRNA synthetase [Culex quinquefasciatus] >gi|167878624|gb|EDS42007.1| aspartyl-tRNA synthetase [Culex quinquefasciatus]	92	364	#N/A	1.38581
Locus_10709_Transcript_1/1_Confidence_1.000	Enzyme: Aspartyl-tRNA synthetase, mitochondrial	gi|189237891|ref|XP_966901.2|PREDICTED: similar to aspartyl-tRNA synthetase [Tribolium castaneum]	68	573	#N/A	#N/A
Locus_2901_Transcript_1/1_Confidence_1.000	Enzyme: Tyrosyl-tRNA synthetase, cytoplasmic	gi|242024038|ref|XP_002432437.1|tyrosyl-tRNA synthetase, cytoplasmic, putative [Pediculus humanus corporis] >gi|212517870|gb|EEB19699.1| tyrosyl-tRNA synthetase, cytoplasmic, putative [Pediculus humanus corporis]	85	512	#N/A	#N/A
Locus_10069_Transcript_1/1_Confidence_1.000	Enzyme: Probable tyrosyl-tRNA synthetase, mitochondrial	gi|195027758|ref|XP_001986749.1|GH21538 [Drosophila grimshawi] >gi|193902749|gb|EDW01616.1| GH21538 [Drosophila grimshawi]	78	446	1.32788	#N/A
102869	Enzyme: Tryptophanyl-tRNA synthetase, cytoplasmic	gi|91093979|ref|XP_969006.1|PREDICTED: similar to Tryptophanyl-tRNA synthetase, cytoplasmic (Tryptophan--tRNA ligase) (TrpRS) (Interferon-induced protein 53) (IFP53) (hWRS) [Tribolium castaneum] >gi|270010919|gb|EFA07367.1| hypothetical protein TcasGA2_TC016342 [Tribolium castaneum]	84	311	#N/A	#N/A
108305	Enzyme: Tryptophanyl-tRNA synthetase, cytoplasmic	gi|242021429|ref|XP_002431147.1|Tryptophanyl-tRNA synthetase, putative [Pediculus humanus corporis] >gi|212516396|gb|EEB18409.1| Tryptophanyl-tRNA synthetase, putative [Pediculus humanus corporis]	89	319	#N/A	#N/A
108306	Tryptophanyl-tRNA synthetase, cytoplasmic	gi|242021429|ref|XP_002431147.1|Tryptophanyl-tRNA synthetase, putative [Pediculus humanus corporis] >gi|212516396|gb|EEB18409.1| Tryptophanyl-tRNA synthetase, putative [Pediculus humanus corporis]	88	76	#N/A	#N/A
Locus_453_Transcript_2/5_Confidence_0.625	Enzyme: Threonyl-tRNA synthetase, cytoplasmic	gi|157115843|ref|XP_001658309.1|threonyl-tRNA synthetase [Aedes aegypti] >gi|108883479|gb|EAT47704.1| threonyl-tRNA synthetase [Aedes aegypti]	88	668	#N/A	#N/A
Locus_24_Transcript_1/2_Confidence_1.000	Enzyme: Seryl-tRNA synthetase, cytoplasmic	gi|328670885|gb|AEB26319.1|seryl-tRNA synthetase [Helicoverpa armigera]	99	475	#N/A	#N/A
Locus_24_Transcript_1/2_Confidence_1.000	Enzyme: Seryl-tRNA synthetase, cytoplasmic	gi|328670885|gb|AEB26319.1|seryl-tRNA synthetase [Helicoverpa armigera]	99	475	#N/A	#N/A
Locus_1105_Transcript_1/3_Confidence_0.800	Enzyme: Bifunctional aminoacyl-tRNA synthetase	gi|333467784|gb|EAA07591.6|AGAP002945-PA [Anopheles gambiae str. PEST]	76	772	#N/A	#N/A
Locus_4201_Transcript_1/5_Confidence_0.714	Enzyme: Bifunctional aminoacyl-tRNA synthetase	gi|195504997|ref|XP_002099319.1|GE10841 [Drosophila yakuba] >gi|194185420|gb|EDW99031.1| GE10841 [Drosophila yakuba]	74	756	#N/A	#N/A
Locus_13183_Transcript_1/1_Confidence_1.000	Enzyme: Probable prolyl-tRNA synthetase, mitochondrial	gi|170070377|ref|XP_001869557.1|prolyl-tRNA synthetase [Culex quinquefasciatus] >gi|167866293|gb|EDS29676.1| prolyl-tRNA synthetase [Culex quinquefasciatus]	71	116	1.68246	#N/A
Locus_4219_Transcript_1/3_Confidence_0.714	Enzyme: Probable phenylalanyl-tRNA synthetase alpha	gi|306518662|ref|NP_001182394.1|phenylalanyl-tRNA synthetase alpha subunit [Bombyx mori] >gi|303304919|dbj|BAJ14786.1| phenylalanyl-tRNA synthetase alpha subunit [Bombyx mori]	94	491	#N/A	#N/A
Locus_4534_Transcript_1/3_Confidence_0.714	Enzyme: Probable phenylalanyl-tRNA synthetase beta	gi|304571947|ref|NP_001182135.1|phenylalanyl-tRNA synthetase beta subunit [Bombyx mori] >gi|303304921|dbj|BAJ14787.1| phenylalanyl-tRNA synthetase beta subunit [Bombyx mori]	91	572	#N/A	#N/A
Locus_10500_Transcript_1/1_Confidence_1.000	Enzyme: Probable phenylalanyl-tRNA synthetase,	gi|194757788|ref|XP_001961144.1|GF13723 [Drosophila ananassae] >gi|190622442|gb|EDV37966.1| GF13723 [Drosophila ananassae]	78	418	1.24501	#N/A
Locus_661_Transcript_1/7_Confidence_0.760	Enzyme: Methionyl-tRNA synthetase, cytoplasmic	gi|195487299|ref|XP_002091851.1|GE13875 [Drosophila yakuba] >gi|194177952|gb|EDW91563.1| GE13875 [Drosophila yakuba]	65	1037	#N/A	#N/A
Locus_3467_Transcript_1/1_Confidence_1.000	Enzyme: Methionyl-tRNA synthetase, mitochondrial	gi|270013434|gb|EFA09882.1|hypothetical protein TcasGA2_TC012030 [Tribolium castaneum]	69	130	#N/A	#N/A
Locus_14896_Transcript_1/1_Confidence_1.000	Enzyme: Methionyl-tRNA synthetase, mitochondrial	gi|328718436|ref|XP_001949836.2|PREDICTED: methionyl-tRNA synthetase, mitochondrial-like [Acyrthosiphon pisum]	77	86	#N/A	#N/A
Locus_21891_Transcript_1/1_Confidence_1.000	Enzyme: Methionyl-tRNA synthetase, mitochondrial	gi|195064774|ref|XP_001996635.1|GH19679 [Drosophila grimshawi] >gi|193892767|gb|EDV91633.1| GH19679 [Drosophila grimshawi]	73	137	#N/A	#N/A
Locus_515_Transcript_2/3_Confidence_0.667	Enzyme: Lysyl-tRNA synthetase	gi|329130218|gb|AEB77710.1|lysyl-tRNA synthetase [Antheraea pernyi]	95	531	#N/A	#N/A
Locus_44_Transcript_5/7_Confidence_0.684	Enzyme: Histidyl-tRNA synthetase, cytoplasmic	gi|157126305|ref|XP_001654585.1|histidyl-tRNA synthetase [Aedes aegypti] >gi|108882557|gb|EAT46782.1| histidyl-tRNA synthetase [Aedes aegypti]	83	454	#N/A	1.38327
Locus_2379_Transcript_1/1_Confidence_1.000	Enzyme: Glycyl-tRNA synthetase	gi|114053191|ref|NP_001040293.1|glycyl-tRNA synthetase [Bombyx mori] >gi|87248659|gb|ABD36382.1| glycyl-tRNA synthetase [Bombyx mori]	93	732	#N/A	#N/A
tRNA splicing
Locus_4118_Transcript_1/1_Confidence_1.000	Enzyme: tRNA-splicing endonuclease subunit Sen54	gi|211904163|ref|NP_001127799.2|tRNA splicing endonuclease 54 homolog [Nasonia vitripennis]	45	318	#N/A	1.32227
Locus_7721_Transcript_2/2_Confidence_1.000	Enzyme: tRNA-splicing endonuclease subunit Sen34	gi|328781555|ref|XP_003249995.1|PREDICTED: tRNA-splicing endonuclease subunit Sen34-like [Apis mellifera]	57	299	1.42118	#N/A
Locus_11182_Transcript_1/2_Confidence_1.000	Enzyme: tRNA-splicing endonuclease subunit Sen2	gi|340711140|ref|XP_003394138.1|PREDICTED: LOW QUALITY PROTEIN: tRNA-splicing endonuclease subunit Sen2-like [Bombus terrestris]	47	363	1.26358	#N/A
Transporters
Gene ID	Enzyme name	Protein ID and species	Identity (%)	alignment length (aa)	Up	Down
Locus_11465_Transcrip	Transporter: Sugar transporter SWEET1	gi|91082333|ref|XP_974678.1|PREDICTED: similar to saliva CG8717-PA [Tribolium castaneum] >gi|270008305|gb|EFA04753.1| hypothetical protein TcasGA2_TC030574 [Tribolium castaneum]	65	205	1.2068	#N/A
Locus_8233_Transcrip	Transporter: Membrane magnesium transporter 1	gi|114052128|ref|NP_001040219.1|transmembrane protein [Bombyx mori] >gi|87248425|gb|ABD36265.1| transmembrane protein [Bombyx mori]	91	115	1.23675	#N/A
Locus_2388_Transcrip	Transporter: Sugar transporter SWEET1	gi|157114191|ref|XP_001652204.1|hypothetical protein AaeL_AAEL006718 [Aedes aegypti] >gi|108877438|gb|EAT41663.1| conserved hypothetical protein [Aedes aegypti]	74	212	1.28641	#N/A
Locus_6414_Transcrip	Transporter: Organic cation transporter protein	gi|340719542|ref|XP_003398210.1|PREDICTED: solute carrier family 22 member 21-like [Bombus terrestris]	56	508	1.30927	#N/A
Locus_7963_Transcrip	Transporter: Calcium uptake protein 1 homolog, mitochondrial	gi|270007460|gb|EFA03908.1|hypothetical protein TcasGA2_TC014040 [Tribolium castaneum]	77	172	1.33936	#N/A
Locus_5048_Transcrip	Transporter: Low affinity cationic amino acid transporter 2	gi|195494706|ref|XP_002094953.1|GE22107 [Drosophila yakuba] >gi|194181054|gb|EDW94665.1| GE22107 [Drosophila yakuba]	78	209	1.33941	#N/A
Locus_10608_Transcrip	Transporter: Probable cation-transporting ATPase W08D2.5	gi|340725047|ref|XP_003400886.1|PREDICTED: probable cation-transporting ATPase 13A3-like isoform 1 [Bombus terrestris]	63	194	1.36399	#N/A
Locus_17899_Transcrip	Transporter: Trimeric intracellular cation channel type B	gi|170053131|ref|XP_001862534.1|transmembrane protein 38A [Culex quinquefasciatus] >gi|170056561|ref|XP_001864085.1| transmembrane protein 38A [Culex quinquefasciatus] >gi|167873789|gb|EDS37172.1| transmembrane protein 38A [Culex quinquefasciatus] >gi|167876182|gb|EDS39565.1| transmembrane protein 38A [Culex quinquefasciatus]	96	109	1.50914	#N/A
Locus_17192_Transcrip	Transporter: Muscle calcium channel subunit alpha-1	gi|158296362|ref|XP_001231059.2|Anopheles gambiae str. PEST AGAP012434-PA [Anopheles gambiae str. PEST] >gi|157015332|gb|EAU76423.2| AGAP012434-PA [Anopheles gambiae str. PEST]	81	120	1.51237	#N/A
Locus_12203_Transcrip	Transporter: Facilitated trehalose transporter Tret1	gi|307208340|gb|EFN85747.1|Solute carrier family 2, facilitated glucose transporter member 8 [Harpegnathos saltator]	55	331	1.53611	#N/A
79540	Transporter: Probable cation-transporting ATPase 13A2	gi|328782814|ref|XP_395540.4|PREDICTED: probable cation-transporting ATPase 13A3-like [Apis mellifera]	86	83	1.56515	#N/A
Locus_5636_Transcrip	Transporter: Proton-coupled folate transporter	gi|195119454|ref|XP_002004246.1|GI19716 [Drosophila mojavensis] >gi|193909314|gb|EDW08181.1| GI19716 [Drosophila mojavensis]	57	454	1.61094	#N/A
Locus_18155_Transcrip	Transporter: Voltage-dependent calcium channel type D subunit	gi|195436955|ref|XP_002066410.1|GK18110 [Drosophila willistoni] >gi|194162495|gb|EDW77396.1| GK18110 [Drosophila willistoni]	88	79	1.6499	#N/A
Locus_2716_Transcrip	Transporter: Voltage-dependent calcium channel type D subunit	gi|332027442|gb|EGI67525.1|Voltage-dependent calcium channel type D subunit alpha-1 [Acromyrmex echinatior]	85	670	1.65267	#N/A
Locus_15364_Transcrip	Transporter: Facilitated trehalose transporter Tret1	gi|195166725|ref|XP_002024185.1|GL22895 [Drosophila persimilis] >gi|194107540|gb|EDW29583.1| GL22895 [Drosophila persimilis]	70	207	1.69428	#N/A
Locus_10446_Transcrip	Transporter: Voltage-dependent calcium channel type D subunit	gi|332027441|gb|EGI67524.1|Voltage-dependent calcium channel type D subunit alpha-1 [Acromyrmex echinatior]	81	239	1.74454	#N/A
21715	Transporter: Solute carrier organic anion transporter family	gi|242025540|ref|XP_002433182.1|organic anion transporter, putative [Pediculus humanus corporis] >gi|212518723|gb|EEB20444.1| organic anion transporter, putative [Pediculus humanus corporis]	97	82	1.79104	#N/A
Locus_18880_Transcrip	Transporter: Sodium-independent sulfate anion transporter	gi|345487980|ref|XP_001602717.2|PREDICTED: sodium-independent sulfate anion transporter-like [Nasonia vitripennis]	76	119	#N/A	1.17149
Locus_2198_Transcrip	Transporter: Chloride intracellular channel exc-4	gi|114053119|ref|NP_001040533.1|chloride intracellular channel isoform 1 [Bombyx mori] >gi|95102944|gb|ABF51413.1| chloride intracellular channel isoform 1 [Bombyx mori]	99	260	#N/A	1.19409
Locus_5999_Transcrip	Transporter: Inward rectifier potassium channel 2	gi|156549109|ref|XP_001607604.1|PREDICTED: ATP-sensitive inward rectifier potassium channel 12-like [Nasonia vitripennis]	89	320	#N/A	1.19519
Locus_14823_Transcrip	Transporter: B(0,+)-type amino acid transporter 1	gi|158294548|ref|XP_315672.4|AGAP005653-PA [Anopheles gambiae str. PEST] >gi|157015614|gb|EAA11727.4| AGAP005653-PA [Anopheles gambiae str. PEST]	76	172	#N/A	1.21486
Locus_1074_Transcrip	Transporter: Proton-coupled amino acid transporter 4	gi|322799786|gb|EFZ20983.1|hypothetical protein SINV_05703 [Solenopsis invicta]	78	438	#N/A	1.22423
Locus_3310_Transcrip	Transporter: Mitochondrial ornithine transporter 1	gi|156549806|ref|XP_001606527.1|PREDICTED: mitochondrial ornithine transporter 1-like [Nasonia vitripennis]	79	294	#N/A	1.23069
Locus_26547_Transcrip	Transporter: Putative inorganic phosphate cotransporter	gi|270012471|gb|EFA08919.1|hypothetical protein TcasGA2_TC006625 [Tribolium castaneum]	81	177	#N/A	1.2719
Locus_11392_Transcrip	Transporter: UDP-sugar transporter UST74c	gi|91078302|ref|XP_972415.1|PREDICTED: similar to GA17742-PA [Tribolium castaneum] >gi|270003951|gb|EFA00399.1| hypothetical protein TcasGA2_TC003250 [Tribolium castaneum]	92	79	#N/A	1.27546
Locus_16360_Transcrip	Transporter: Zinc transporter ZIP9	gi|91084797|ref|XP_972841.1|PREDICTED: similar to CG2177 CG2177-PA [Tribolium castaneum] >gi|270008594|gb|EFA05042.1| hypothetical protein TcasGA2_TC015133 [Tribolium castaneum]	89	137	#N/A	1.28947
Locus_21587_Transcrip	Transporter: Sodium-independent sulfate anion transporter	gi|328706123|ref|XP_001945018.2|PREDICTED: sodium-independent sulfate anion transporter-like [Acyrthosiphon pisum]	83	130	#N/A	1.29424
Locus_9502_Transcrip	Transporter: Potassium voltage-gated channel protein Shab	gi|322794289|gb|EFZ17440.1|hypothetical protein SINV_00314 [Solenopsis invicta]	95	228	#N/A	1.31555
Locus_16361_Transcrip	Transporter: Zinc transporter ZIP9	gi|170068211|ref|XP_001868780.1|Slc39a9-prov protein [Culex quinquefasciatus] >gi|167864289|gb|EDS27672.1| Slc39a9-prov protein [Culex quinquefasciatus]	75	95	#N/A	1.33759
Locus_3399_Transcrip	Transporter: Equilibrative nucleoside transporter 1	gi|170040204|ref|XP_001847898.1|equilibrative nucleoside transporter [Culex quinquefasciatus] >gi|167863757|gb|EDS27140.1| equilibrative nucleoside transporter [Culex quinquefasciatus]	70	415	#N/A	1.34123
Locus_1135_Transcrip	Transporter: Low affinity cationic amino acid transporter 2	gi|332030638|gb|EGI70326.1|Low affinity cationic amino acid transporter 2 [Acromyrmex echinatior]	59	127	#N/A	1.36575
Locus_9076_Transcrip	Transporter: Sodium- and chloride-dependent GABA transporter	gi|6649944|gb|AAF21642.1|AF032873_1inebriated protein [Manduca sexta]	96	699	#N/A	1.38503
Locus_29154_Transcrip	Transporter: Sulfate transporter	gi|158289793|ref|XP_559235.3|AGAP010725-PA [Anopheles gambiae str. PEST] >gi|157018498|gb|EAL41086.3| AGAP010725-PA [Anopheles gambiae str. PEST]	76	89	#N/A	1.39339
Locus_28156_Transcrip	Transporter: Proton-coupled amino acid transporter 1	gi|195380479|ref|XP_002048998.1|GJ21005 [Drosophila virilis] >gi|194143795|gb|EDW60191.1| GJ21005 [Drosophila virilis]	75	112	#N/A	1.43267
Locus_13205_Transcrip	Transporter: Sodium-independent sulfate anion transporter	gi|195451689|ref|XP_002073034.1|GK13374 [Drosophila willistoni] >gi|194169119|gb|EDW84020.1| GK13374 [Drosophila willistoni]	72	133	#N/A	1.45335
Locus_3784_Transcrip	Transporter: Monocarboxylate transporter 2	gi|307189534|gb|EFN73911.1|Monocarboxylate transporter 12 [Camponotus floridanus]	62	621	#N/A	1.49944
Locus_27384_Transcrip	Transporter: Facilitated trehalose transporter Tret1	gi|168823421|ref|NP_001108344.1|facilitated trehalose transporter Tret1 [Bombyx mori] >gi|300681184|sp|A9ZSY3.1|TRET1_BOMMO RecName: Full=Facilitated trehalose transporter Tret1; Short=BmTRET1 >gi|164454395|dbj|BAF96744.1| trehalose transporter BmTRET1 [Bombyx mori]	90	94	#N/A	1.55096
Locus_3874_Transcrip	Transporter: Potassium channel subfamily K member 1	gi|270001497|gb|EEZ97944.1|hypothetical protein TcasGA2_TC000334 [Tribolium castaneum]	73	347	#N/A	1.60643
Locus_17952_Transcrip	Transporter: B(0,+)-type amino acid transporter 1	gi|270001710|gb|EEZ98157.1|hypothetical protein TcasGA2_TC000583 [Tribolium castaneum]	95	121	#N/A	1.62516
105346	Transporter: Potassium voltage-gated channel protein Shab	gi|195336980|ref|XP_002035111.1|GM14516 [Drosophila sechellia] >gi|194128204|gb|EDW50247.1| GM14516 [Drosophila sechellia]	86	90	#N/A	1.63307
Locus_11189_Transcrip	Transporter: Facilitated trehalose transporter Tret1-2	gi|242022756|ref|XP_002431804.1|sugar transporter, putative [Pediculus humanus corporis] >gi|212517136|gb|EEB19066.1| sugar transporter, putative [Pediculus humanus corporis]	50	471	#N/A	1.63863
Locus_7454_Transcrip	Transporter: Sodium/potassium-transporting ATPase subunit	gi|332024990|gb|EGI65177.1|Sodium/potassium-transporting ATPase subunit beta-2 [Acromyrmex echinatior]	74	262	#N/A	1.71738
Locus_15465_Transcrip	Transporter: B(0,+)-type amino acid transporter 1	gi|270001710|gb|EEZ98157.1|hypothetical protein TcasGA2_TC000583 [Tribolium castaneum]	88	179	#N/A	1.72367
Locus_874_Transcrip	Transporter: Putative inorganic phosphate cotransporter	gi|183979298|dbj|BAG30762.1|similar to CG5304-PA [Papilio xuthus]	91	528	#N/A	1.7646
Locus_16704_Transcrip	Transporter: Sugar phosphate exchanger 2	gi|294462836|gb|ADE76960.1|unknown [Picea sitchensis]	89	69	#N/A	1.77706
Locus_625_Transcrip	Transporter: Large neutral amino acids transporter small	gi|195114550|ref|XP_002001830.1|GI14864 [Drosophila mojavensis] >gi|193912405|gb|EDW11272.1| GI14864 [Drosophila mojavensis]	80	373	#N/A	1.79477
Locus_3697_Transcrip	Transporter: Sodium/potassium-transporting ATPase subunit	gi|307177314|gb|EFN66487.1|Sodium/potassium-transporting ATPase subunit beta-2 [Camponotus floridanus]	54	277	#N/A	1.81928
Locus_23092_Transcrip	Transporter: Facilitated trehalose transporter Tret1	gi|168823421|ref|NP_001108344.1|facilitated trehalose transporter Tret1 [Bombyx mori] >gi|300681184|sp|A9ZSY3.1|TRET1_BOMMO RecName: Full=Facilitated trehalose transporter Tret1; Short=BmTRET1 >gi|164454395|dbj|BAF96744.1| trehalose transporter BmTRET1 [Bombyx mori]	93	144	#N/A	1.82394
Locus_1051_Transcrip	Transporter: Large neutral amino acids transporter small	gi|156548342|ref|XP_001603387.1|PREDICTED: large neutral amino acids transporter small subunit 2-like [Nasonia vitripennis]	80	481	#N/A	1.85655
Locus_28927_Transcrip	Transporter: Facilitated trehalose transporter Tret1	gi|168823421|ref|NP_001108344.1|facilitated trehalose transporter Tret1 [Bombyx mori] >gi|300681184|sp|A9ZSY3.1|TRET1_BOMMO RecName: Full=Facilitated trehalose transporter Tret1; Short=BmTRET1 >gi|164454395|dbj|BAF96744.1| trehalose transporter BmTRET1 [Bombyx mori]	96	99	#N/A	1.89638
Locus_14247_Transcrip	Transporter: Potassium voltage-gated channel protein Shab	gi|270010914|gb|EFA07362.1|hypothetical protein TcasGA2_TC016337 [Tribolium castaneum]	98	94	#N/A	1.90242
Locus_28624_Transcrip	Transporter: Facilitated trehalose transporter Tret1	gi|307166530|gb|EFN60597.1|Solute carrier family 2, facilitated glucose transporter member 8 [Camponotus floridanus]	74	75	#N/A	1.9149
Locus_3715_Transcrip	Transporter: Organic cation transporter-like protein	gi|170057764|ref|XP_001864626.1|organic cation transporter [Culex quinquefasciatus] >gi|167877088|gb|EDS40471.1| organic cation transporter [Culex quinquefasciatus]	66	371	#N/A	1.93919
Locus_20629_Transcrip	Transporter: Sodium/potassium-transporting ATPase subunit	gi|156547189|ref|XP_001604156.1|PREDICTED: sodium/potassium-transporting ATPase subunit beta-2-like [Nasonia vitripennis]	52	240	#N/A	1.95099
Locus_6778_Transcrip	Transporter: Voltage-dependent calcium channel subunit	gi|170038914|ref|XP_001847292.1|dihydropyridine-sensitive l-type calcium channel [Culex quinquefasciatus] >gi|167862533|gb|EDS25916.1| dihydropyridine-sensitive l-type calcium channel [Culex quinquefasciatus]	78	141	#N/A	2.02473
Locus_8474_Transcrip	Transporter: Vesicular glutamate transporter 1	gi|91092600|ref|XP_970624.1|PREDICTED: similar to AGAP006594-PA [Tribolium castaneum] >gi|270006600|gb|EFA03048.1| hypothetical protein TcasGA2_TC010895 [Tribolium castaneum]	86	61	#N/A	2.0966
Locus_23966_Transcrip	Transporter: Putative inorganic phosphate cotransporter	gi|189240403|ref|XP_001809051.1|PREDICTED: similar to sodium-dependent phosphate transporter [Tribolium castaneum]	77	111	#N/A	2.14906
Locus_12145_Transcrip	Transporter: Voltage-dependent calcium channel subunit	gi|189242452|ref|XP_969952.2|PREDICTED: similar to voltage-gated calcium channel alpha2-delta subunit 1 [Tribolium castaneum]	74	641	#N/A	2.15519
Locus_4137_Transcrip	Transporter: Facilitated trehalose transporter Tret1	gi|306518646|ref|NP_001182385.1|putative sugar transporter protein 5 [Bombyx mori] >gi|296044718|gb|ADG85768.1| putative sugar transporter protein 5 [Bombyx mori]	86	262	#N/A	2.16184
Locus_620_Transcrip	Transporter: Organic cation transporter protein	gi|170064788|ref|XP_001867671.1|organic cation transporter [Culex quinquefasciatus] >gi|167882044|gb|EDS45427.1| organic cation transporter [Culex quinquefasciatus]	58	545	#N/A	2.17883
Locus_19628_Transcrip	Transporter: Putative inorganic phosphate cotransporter	gi|307192917|gb|EFN75942.1|Putative inorganic phosphate cotransporter [Harpegnathos saltator]	75	145	#N/A	2.26451
Locus_6106_Transcrip	Transporter: Organic cation transporter protein	gi|194901230|ref|XP_001980155.1|GG20124 [Drosophila erecta] >gi|190651858|gb|EDV49113.1| GG20124 [Drosophila erecta]	79	536	#N/A	2.81694
Locus_1381_Transcrip	Transporter: Facilitated trehalose transporter Tret1	gi|307611929|ref|NP_001182631.1|sugar transporter protein 3 [Bombyx mori] >gi|306411085|gb|ADM86147.1| sugar transporter protein 3 [Bombyx mori]	47	211	#N/A	#N/A
Locus_24753_Transcrip	Transporter: Probable cation-transporting ATPase 13A3	gi|340725047|ref|XP_003400886.1|PREDICTED: probable cation-transporting ATPase 13A3-like isoform 1 [Bombus terrestris]	73	208	#N/A	#N/A
Locus_13392_Transcrip	Transporter: Cationic amino acid transporter 3	gi|270012926|gb|EFA09374.1|hypothetical protein TcasGA2_TC001935 [Tribolium castaneum]	87	47	#N/A	#N/A
Locus_3931_Transcrip	Transporter: Proton-coupled amino acid transporter 4	gi|332027398|gb|EGI67481.1|Proton-coupled amino acid transporter 4 [Acromyrmex echinatior]	82	462	#N/A	#N/A
Locus_12248_Transcrip	Transporter: Zinc transporter 2	gi|307194730|gb|EFN76966.1|Zinc transporter 2 [Harpegnathos saltator]	75	147	#N/A	#N/A
Locus_5929_Transcrip	Transporter: Magnesium transporter NIPA2	gi|340712896|ref|XP_003394989.1|PREDICTED: magnesium transporter NIPA2-like [Bombus terrestris]	74	220	#N/A	#N/A
Locus_3933_Transcrip	Transporter: Sodium-independent sulfate anion transporter	gi|242005771|ref|XP_002423734.1|sulfate transporter, putative [Pediculus humanus corporis] >gi|212506936|gb|EEB10996.1| sulfate transporter, putative [Pediculus humanus corporis]	80	239	#N/A	#N/A
Locus_26034_Transcrip	Transporter: Calcium release-activated calcium channel	gi|290563441|ref|NP_001166804.1|ORAI calcium release-activated calcium modulator 1 isoform B [Bombyx mori] >gi|197245028|dbj|BAG69139.1| Orai1 alternative splice form B [Bombyx mori]	96	130	#N/A	#N/A
Locus_26857_Transcrip	Transporter: Equilibrative nucleoside transporter 2	gi|156552507|ref|XP_001602781.1|PREDICTED: equilibrative nucleoside transporter 1 [Nasonia vitripennis]	70	134	#N/A	#N/A
Locus_4865_Transcrip	Transporter: Proton-coupled amino acid transporter 2	gi|189236857|ref|XP_974302.2|PREDICTED: similar to AGAP008490-PA [Tribolium castaneum]	81	279	#N/A	#N/A
Locus_9891_Transcrip	Transporter: Choline/ethanolaminephosphotransferase 1	gi|270006116|gb|EFA02564.1|hypothetical protein TcasGA2_TC008273 [Tribolium castaneum]	90	111	#N/A	#N/A
Locus_8085_Transcrip	Transporter: Probable cation-transporting ATPase 13A1	gi|307716047|gb|ADN88179.1|ATPase type 13A1 [Helicoverpa zea]	99	847	#N/A	#N/A
Locus_1115_Transcrip	Transporter: Cation transport regulator-like protein 1	gi|195449962|ref|XP_002072303.1|GK22400 [Drosophila willistoni] >gi|194168388|gb|EDW83289.1| GK22400 [Drosophila willistoni]	65	255	#N/A	#N/A
Locus_14397_Transcrip	Transporter: Sodium/potassium-transporting ATPase subunit	gi|281364250|ref|NP_001163297.1|Na,K-ATPase interacting, isoform I [Drosophila melanogaster] >gi|272432701|gb|ACZ94569.1| Na,K-ATPase interacting, isoform I [Drosophila melanogaster]	73	126	#N/A	#N/A
Locus_29561_Transcrip	Transporter: Riboflavin transporter 2-B	#N/A	#N/A	#N/A	#N/A	#N/A
44131	Transporter: Probable cation-transporting ATPase W08D2.5	gi|189238168|ref|XP_973365.2|PREDICTED: similar to cation-transporting ATPase [Tribolium castaneum]	81	99	#N/A	#N/A
Locus_3449_Transcrip	Transporter: Sodium/hydrogen exchanger 8	gi|161375766|gb|ABX71221.1|sodium/hydrogen exchanger 8 [Manduca sexta]	99	305	#N/A	#N/A
Locus_20028_Transcrip	Transporter: Sodium/potassium-transporting ATPase subunit	gi|157125254|ref|XP_001654265.1|sodium/potassium-dependent atpase beta-2 subunit [Aedes aegypti] >gi|108873698|gb|EAT37923.1| sodium/potassium-dependent atpase beta-2 subunit [Aedes aegypti]	63	133	#N/A	#N/A
Locus_26243_Transcrip	Transporter: Calcium channel flower	gi|340720821|ref|XP_003398828.1|PREDICTED: calcium channel flower-like isoform 2 [Bombus terrestris]	82	80	#N/A	#N/A
Locus_9348_Transcrip	Transporter: B(0,+)-type amino acid transporter 1	gi|270003913|gb|EFA00361.1|hypothetical protein TcasGA2_TC003203 [Tribolium castaneum]	81	271	#N/A	#N/A
Locus_10281_Transcrip	Transporter: Calcium uptake protein 1 homolog, mitochondrial	gi|91082265|ref|XP_973328.1|PREDICTED: similar to CG4495 CG4495-PB [Tribolium castaneum]	93	200	#N/A	#N/A
Locus_6631_Transcrip	Transporter: Zinc transporter foi	gi|307195848|gb|EFN77644.1|Zinc transporter foi [Harpegnathos saltator]	86	69	#N/A	#N/A
Locus_8120_Transcrip	Transporter: Facilitated trehalose transporter Tret1	gi|307175581|gb|EFN65491.1|Putative metabolite transport protein yfiG [Camponotus floridanus]	48	247	#N/A	#N/A
Locus_6643_Transcrip	Transporter: Choline/ethanolaminephosphotransferase 1	gi|328794339|ref|XP_001123173.2|PREDICTED: choline/ethanolaminephosphotransferase 1-like, partial [Apis mellifera]	90	85	#N/A	#N/A
Locus_8308_Transcrip	Transporter: Probable cation-transporting ATPase 13A3	gi|270005629|gb|EFA02077.1|hypothetical protein TcasGA2_TC007712 [Tribolium castaneum]	69	236	#N/A	#N/A
Locus_13883_Transcrip	Transporter: Sugar phosphate exchanger 2	gi|157133964|ref|XP_001663095.1|hypothetical protein AaeL_AAEL003064 [Aedes aegypti] >gi|108881464|gb|EAT45689.1| conserved hypothetical protein [Aedes aegypti]	65	374	#N/A	#N/A
Locus_13092_Transcrip	Transporter: Monocarboxylate transporter 10	gi|158297562|ref|XP_317777.3|AGAP007743-PA [Anopheles gambiae str. PEST] >gi|157015255|gb|EAA12383.3| AGAP007743-PA [Anopheles gambiae str. PEST]	72	427	#N/A	#N/A
Locus_883_Transcrip	Transporter: Probable cation-transporting ATPase 13A2	gi|270005629|gb|EFA02077.1|hypothetical protein TcasGA2_TC007712 [Tribolium castaneum]	82	114	#N/A	#N/A
Locus_26385_Transcrip	Transporter: Acetyl-coenzyme A transporter 1	gi|91089301|ref|XP_971594.1|PREDICTED: similar to CG9706 CG9706-PA [Tribolium castaneum] >gi|270012507|gb|EFA08955.1| hypothetical protein TcasGA2_TC006662 [Tribolium castaneum]	77	118	#N/A	#N/A
Locus_15680_Transcrip	Transporter: Equilibrative nucleoside transporter 3	gi|332018550|gb|EGI59139.1|Equilibrative nucleoside transporter 1 [Acromyrmex echinatior]	70	208	#N/A	#N/A
47168	Transporter: Two pore calcium channel protein 1	gi|91085073|ref|XP_967004.1|PREDICTED: similar to Two pore calcium channel protein 1 (Voltage-dependent calcium channel protein TPC1) [Tribolium castaneum] >gi|270009041|gb|EFA05489.1| hypothetical protein TcasGA2_TC015674 [Tribolium castaneum]	87	96	#N/A	#N/A
106835	Transporter: Low affinity cationic amino acid transporter 2	gi|270012926|gb|EFA09374.1|hypothetical protein TcasGA2_TC001935 [Tribolium castaneum]	94	39	#N/A	#N/A
Locus_4721_Transcrip	Transporter: Zinc transporter 7	gi|91094123|ref|XP_968324.1|PREDICTED: similar to cation efflux protein/ zinc transporter [Tribolium castaneum]	78	347	#N/A	#N/A
Locus_10748_Transcrip	Transporter: Probable cation-transporting ATPase 13A1	gi|307716047|gb|ADN88179.1|ATPase type 13A1 [Helicoverpa zea]	99	169	#N/A	#N/A
9519	Transporter: Sodium leak channel non-selective protein	gi|170030853|ref|XP_001843302.1|voltage-gated ion channel [Culex quinquefasciatus] >gi|167868421|gb|EDS31804.1| voltage-gated ion channel [Culex quinquefasciatus]	98	100	#N/A	#N/A
Locus_257_Transcrip	Transporter: Zinc transporter 9	gi|345480939|ref|XP_001606946.2|PREDICTED: zinc transporter 9-like [Nasonia vitripennis]	75	561	#N/A	#N/A
Locus_25704_Transcrip	Transporter: Voltage-dependent calcium channel type D subunit	gi|157128919|ref|XP_001661548.1|voltage-dependent p/q type calcium channel [Aedes aegypti] >gi|108872423|gb|EAT36648.1| voltage-dependent p/q type calcium channel [Aedes aegypti]	89	108	#N/A	#N/A
Locus_7068_Transcrip	Transporter: Facilitated trehalose transporter Tret1	gi|157131260|ref|XP_001655842.1|sugar transporter [Aedes aegypti] >gi|108871590|gb|EAT35815.1| sugar transporter [Aedes aegypti]	68	417	#N/A	#N/A
Locus_5355_Transcrip	Transporter: High affinity copper uptake protein 1	gi|114051804|ref|NP_001040182.1|high-affinity copper uptake protein 1 [Bombyx mori] >gi|87248305|gb|ABD36205.1| high-affinity copper uptake protein 1 [Bombyx mori]	94	159	#N/A	#N/A
Locus_24117_Transcrip	Transporter: Facilitated trehalose transporter Tret1	gi|157125518|ref|XP_001654366.1|sugar transporter [Aedes aegypti] >gi|108873601|gb|EAT37826.1| sugar transporter [Aedes aegypti]	72	172	#N/A	#N/A
Locus_23403_Transcrip	Transporter: Monocarboxylate transporter 5	gi|307200304|gb|EFN80569.1|Monocarboxylate transporter 12 [Harpegnathos saltator]	91	160	#N/A	#N/A
Locus_26581_Transcrip	Transporter: Probable cation-transporting ATPase W08D2.5	gi|322785277|gb|EFZ11970.1|hypothetical protein SINV_80648 [Solenopsis invicta]	86	105	#N/A	#N/A
8201	Transporter: Sodium leak channel non-selective protein	gi|195566716|ref|XP_002106923.1|GD17167 [Drosophila simulans] >gi|194204318|gb|EDX17894.1| GD17167 [Drosophila simulans]	87	107	#N/A	#N/A
Locus_17363_Transcrip	Transporter: Probable cation-transporting ATPase 13A3	gi|328704757|ref|XP_001952566.2|PREDICTED: probable cation-transporting ATPase 13A3 [Acyrthosiphon pisum]	61	411	#N/A	#N/A
Locus_2536_Transcrip	Transporter: Putative inorganic phosphate cotransporter	gi|307611935|ref|NP_001182634.1|inorganic phosphate co-transporter [Bombyx mori] >gi|306411081|gb|ADM86145.1| inorganic phosphate co-transporter [Bombyx mori]	94	445	#N/A	#N/A
Locus_10606_Transcrip	Transporter: Acetyl-coenzyme A transporter 1	gi|340723632|ref|XP_003400193.1|PREDICTED: acetyl-coenzyme A transporter 1-like [Bombus terrestris]	78	304	#N/A	#N/A
Locus_230_Transcrip	Transporter: Monocarboxylate transporter 14	gi|157118537|ref|XP_001659153.1|monocarboxylate transporter [Aedes aegypti] >gi|108875664|gb|EAT39889.1| monocarboxylate transporter [Aedes aegypti]	75	228	#N/A	#N/A
Locus_27277_Transcrip	Transporter: Two pore potassium channel protein sup-9	gi|195390407|ref|XP_002053860.1|GJ23110 [Drosophila virilis] >gi|194151946|gb|EDW67380.1| GJ23110 [Drosophila virilis]	96	100	#N/A	#N/A
Locus_2868_Transcrip	Transporter: Long-chain fatty acid transport protein 1	gi|251857561|gb|ACT22576.1|FATP [Manduca sexta]	89	202	#N/A	#N/A
Locus_695_Transcrip	Transporter: Neutral and basic amino acid transport protein	gi|158299870|ref|XP_553055.2|AGAP009127-PA [Anopheles gambiae str. PEST] >gi|157013726|gb|EAL39050.2| AGAP009127-PA [Anopheles gambiae str. PEST]	58	536	#N/A	#N/A
Locus_86_Transcrip	Transporter: Facilitated trehalose transporter Tret1	gi|158285602|ref|XP_308390.4|AGAP007483-PA [Anopheles gambiae str. PEST] >gi|157020071|gb|EAA04375.4| AGAP007483-PA [Anopheles gambiae str. PEST]	65	426	#N/A	#N/A
Locus_15129_Transcrip	Transporter: Proton-coupled amino acid transporter 2	gi|312382580|gb|EFR27989.1|hypothetical protein AND_04693 [Anopheles darlingi]	67	149	#N/A	#N/A
Locus_516_Transcrip	Transporter: Monocarboxylate transporter 11	gi|170043430|ref|XP_001849390.1|monocarboxylate transporter 3 [Culex quinquefasciatus] >gi|167866786|gb|EDS30169.1| monocarboxylate transporter 3 [Culex quinquefasciatus]	67	607	#N/A	#N/A
Locus_2980_Transcrip	Transporter: Mitochondrial folate transporter/carrier	gi|157114527|ref|XP_001652314.1|folate carrier protein [Aedes aegypti] >gi|108877257|gb|EAT41482.1| folate carrier protein [Aedes aegypti]	88	290	#N/A	#N/A
Locus_17446_Transcrip	Transporter: Sodium leak channel non-selective protein	gi|328788957|ref|XP_397384.3|PREDICTED: sodium leak channel non-selective protein [Apis mellifera]	88	101	#N/A	#N/A
Locus_2981_Transcrip	Transporter: Zinc transporter foi	gi|307165880|gb|EFN60235.1|Zinc transporter foi [Camponotus floridanus]	58	629	#N/A	#N/A
Locus_803_Transcrip	Transporter: Monocarboxylate transporter 13	gi|157120277|ref|XP_001653584.1|monocarboxylate transporter [Aedes aegypti] >gi|108883097|gb|EAT47322.1| monocarboxylate transporter [Aedes aegypti]	56	473	#N/A	#N/A
Locus_15791_Transcrip	Transporter: Y+L amino acid transporter 2	gi|157129687|ref|XP_001655456.1|amino acids transporter [Aedes aegypti] >gi|108882057|gb|EAT46282.1| amino acids transporter [Aedes aegypti]	79	354	#N/A	#N/A
Locus_9552_Transcrip	Transporter: Proton-coupled amino acid transporter 1	gi|170034579|ref|XP_001845151.1|proton-coupled amino acid transporter 1 [Culex quinquefasciatus] >gi|167875932|gb|EDS39315.1| proton-coupled amino acid transporter 1 [Culex quinquefasciatus]	67	189	#N/A	#N/A
Locus_2415_Transcrip	Transporter: Probable UDP-sugar transporter protein SLC35A4	gi|170028385|ref|XP_001842076.1|CMP-sialic acid transporter [Culex quinquefasciatus] >gi|167874231|gb|EDS37614.1| CMP-sialic acid transporter [Culex quinquefasciatus]	69	335	#N/A	#N/A
84954	Transporter: Vesicular glutamate transporter 1	gi|91092600|ref|XP_970624.1|PREDICTED: similar to AGAP006594-PA [Tribolium castaneum] >gi|270006600|gb|EFA03048.1| hypothetical protein TcasGA2_TC010895 [Tribolium castaneum]	76	129	#N/A	#N/A
Locus_6234_Transcrip	Transporter: Monocarboxylate transporter 12-B	gi|322779028|gb|EFZ09427.1|hypothetical protein SINV_03477 [Solenopsis invicta]	63	674	#N/A	#N/A
