# Supplementary material for: Transcriptome Sequencing of and Microarray Development for a Helicoverpa zea Cell Line to Investigate In Vitro Insect Cell-Baculovirus Interactions
Source: PLoS One. 2012 May 18;7(5):e36324. doi: 10.1371/journal.pone.0036324 (PMC3356360; doi:10.1371/journal.pone.0036324)
Supplement: Table S4 — Transcript sequences, selected probes and log signal intensities in the final microarray platform. For 27,400 transcripts in H. zea, IDs, sequences, selected probes and log signal intensities in all four samples are shown. Full details for 180,880 probes in four samples are available at the NCBI Gene Expression Omnibus database (GEO accession number: GSE34418). (XLSX) [file pone.0036324.s004.xlsx]

## Sheet: Sheet1
GeneID (Combined transcript sets from Oases and ABySS assemblers)	sequences	ProbeSequence (to selected direction)	Log Signal Infection 1	Log Signal Infection 2	Log Signal Uninfection 1	Log Signal Uninfection 2
23315	ggaatactgtgctagagacgggatcctgtggtctgtatatcttgcggactgttggtttcgctggctcatcatagtctggctccttttcaaccggcttaggctgttcgctagcgccgagccgcctggctatctcgccggcgacgtcagccggcgtgggccgcgccgccgagcccggctctgacgccagagacgaactggtctc	CGAAACCAACAGTCCGCAAGATATACAGACCACAGGATCCCGTCTCTAGCACAGTATTCC	16.1785	16.0925	15.7699	15.6787
62423	ataatttatggatacttcacctgaagtcgccgcccaagctgtggcacttattcagggcggacacagccaaagaaacgtgagtgctcaacttaatttaagtcgatctgcggtccgaaaagtttatcaaatcaaatcaaatctctttattctcaggctgcataggcccatagatatataccttaaagactaacatacataatatattatacaacactgttagtatataaaaaac	TTAAATTAAGTTGAGCACTCACGTTTCTTTGGCTGTGTCCGCCCTGAATAAGTGCCACAG	14.456	14.4334	14.2251	14.2004
113115	tttttttatgaaaaatataatttattataaaaaagtatcgctaattatgataaaaatgtatattcggttctgtgatatacttttcaagggtctttcttttgtacgatttctacctacttatgttttaataaatacacctatggttagttgtctaatgcttatttgattttactttaaatacctacttacacctactgtgttggtttttacaaatataagccttacgtataggtacttacagcattatatgactctttatgttaactcttcgaacaccaaattatagtcgaggcaataccttgatttatcaaaaacactcaacaactacatataataataattgcgcttaaactattttgtttgacataataaaatggaatttcaattcaacaactggct…	GTATATTCGGTTCTGTGATATACTTTTCAAGGGTCTTTCTTTTGTACGATTTCTACCTAC	11.5621	11.6534	11.7649	11.8287
Locus_12466_Transcrip	tgcgaagccgccagctgtgtgccggcgagcgggcctgcgcactccgctctatcgatcctgcgcccgtccattcacgtgctgccacttcgccgcctacataacgacgcaccgacgcaccgttacacaccaatcatcattagataacgcgatattagcactggaccctccgacctgccacttcagacacttcacacggacaacaatttactatttatcgataaagctttgctggaaagcctagattcggaactttcgaggattacgtaacaggagcttgcaagctagatctagggctagttatgcgcttagagctacgtacaatttgatcggagcattacg	AATATCGCGTTATCTAATGATGATTGGTGTGTAACGGTGCGTCGGTGCGTCGTTATGTAG	11.5687	11.6348	12.1958	12.2235
Locus_15903_Transcrip	cagagaggcatgtgaagttcttggtctgttggagaatgataatcattgggaggaaaccatgatagaagcagttcaatgcagatcacctacaaaaataagagagttgtttgcaaccttgatctcaacctgcggtgtttctaatcctcaacagctatgggaaaaatataaaaatgatatggcagaagatattttaaaaagattgcagatgacacatccggacatcacgtacaatgattttatttacaacgaggctctcactaaaatagaaaataaaactatggaaataatcggtaaaaaattgagtgaatttggaatgactagcccacaacgatcagaagaaagcgtaaatgacatcgccagagagctagattataatgctactatactgcaacaacaagt…	TTTGGAATGACTAGCCCACAACGATCAGAAGAAAGCGTAAATGACATCGCCAGAGAGCTA	8.44294	8.15858	8.99471	8.87728
Locus_16354_Transcrip	gagtagaaaactgaaaaatcagttgcacaaagctggtttccaatattttaatacatattacaatcttgaaaataaaaagaaaaaaccgagaacaaaaccaaaaggaagtccaagttcagatggttataacagcacaccaaagttacaatataaagaaggaaagaaagaacagccccaagccccacaatgcgaggaagagaaaaaccaatcttcaacctcacaatgcataggaggcgaagggcagtctgataaatctcaatgcgaaggaaagaaagatccatgtaaaacctcaaaacgcaaacgaaagaaaggaaaatcttgtaaaacctcacaaagccaaggagagataggacagacccaaaactcacaatgcaaaggagaggaaggacagaccca	TAAAACCTCACAAAGCCAAGGAGAGATAGGACAGACCCAAAACTCACAATGCAAAGGAGA	5.63445	5.62863	5.53294	5.50898
Locus_1693_Transcrip	tttatatctacatttgataaattctcactaactactttttcgtttttttgacgtagttacgtccgtgatttcattctttatatctttaacgtctatttcttttttaatatttacaggtattttaggttctataggaatgtccatattttcgagatttttcagtatttcttcctcgttaaaactcagatctgatatatcgccttcgctgtcggaaacttttcgattgcggtattcatttatactgtttttcactgtactaattggtttaatagttttgttctttatattgcctaatatattttctaattttagttttttctgcacgaatcgttcgtcttttttgattggttttatcgttatttgttcaggtttttgttctatgtttatactgttcttatt…	CGAAGGCGATATATCAGATCTGAGTTTTAACGAGGAAGAAATACTGAAAAATCTCGAAAA	16.1193	16.0811	16.2871	16.3443
Locus_19249_Transcrip	ccgaaactaagctttaatctgtcagtttcagtaaaatggatcgtgaggagatgagaaacaaaggtcatgatgattctggttcagacccagggatgtccagagttcaggacaagggtcgaggagcactggaatcgagacaccgagagtccagtcatgagacttggccgagaggctcctcacgcgagaggcgtgcttggagacaatgttcagagcaaccaggggtatcacgggtgcgtgatactgaggttgaatatcgtgaggatcttggcgaagagcgccgagatcgaagaatggttcaaaggacagaagagagagctcttcatacacctgcgaggtcaatacgtcatcggtctcagagtgctgagtcagatgcccatgaggatcttcgagaaaggagtt…	AGAAGTCGGAGTTCAACGAGAAGAGATGGTGAATGCTGCGTCACTGACCGCTGTTCCGAA	8.14211	8.16365	7.94178	7.79766
Locus_19606_Transcrip	aaaagactggagcaatatttgaaagctgtattgagaagattgcgctacgttataatacgatatccgcaatgtagtatggtaatatgtcagacagaaggatattatcatctttttgatccttaccctccaccgagtgaagatataaaggaagaagatgcaaaaggagtagagaagccttccaaaaaaggaagcgctgtagcgtcttggacgttataccgttccattgaggctctaatacggcgaataagaaaagtgctgccaggaagacaggcagatgaccccgaattctacactttcgaactaacatccgttaagagtgcgccacggcactccgctttgaactatagattaagcccgctctttagacctgatgataatccgaacttaccatatctgaag…	GATTAAGCCCGCTCTTTAGACCTGATGATAATCCGAACTTACCATATCTGAAGCGTAGAA	10.1485	10.1517	10.8994	10.4868
Locus_19975_Transcrip	cttttggactgtacacaaaaaccccaattacaataattatataataaaaaaatattaccaggttatagctaactttggccaagtcctttcctgattagactaaaatctatgctattctctattttgaagagatgattcaattttaggtataatatcaacaaatataggaattgcgtaataaataataaaattaatactgtaaatgcgaagttgaaattatattatacttgtatttatataacagcaattattttaatttctaattatcatattttgtggtaaagca	GAATAGCATAGATTTTAGTCTAATCAGGAAAGGACTTGGCCAAAGTTAGCTATAACCTGG	13.8942	14.0733	14.1596	14.2877
Locus_24123_Transcrip	tggcgacacggagccgccgcgaatggaaccgcctcccgcagacgatgacgaagcgcgctgtccaggcaagctcatggaatgttggctgtgttcaccatcggaaccaatcaatggggatggtgggggtggcatactggaatgtaaatcttgctgtgaatagtttgaaggagcttgatgctgatttggatgcaccattcccacttgaggctgtgccacaggcagggttgagtacccaggtgggcgacgcgggtagttgggggcgtagtgcgagggcacttgaggcggcgcaacggctggcggcgtgcggtactcgcgggatgatttgcccagagtaccacgtcccaaggtgccagtgttagcagcagccgcagctctcacagcagccggtggggt	ATGGTGAACACAGCCAACATTCCATGAGCTTGCCTGGACAGCGCGCTTCGTCATCGTCTG	11.2378	11.2183	12.4226	12.2666
Locus_2535_Transcrip	gtgccggtctccaagcgatcgtatctaagtgtcaattaacgtgattatatttgattattcaagataatatgacactaagagtgaaacaaaaaatatcacaattaactatgtgccaacgattgaatcaactattatttaatacgaagaaaatattgcagatacctataatgtaagagtattcgtaatcattgtgtctttgtgaaaaatgtctgaatttaccaaaatatatttaagaaaatgggtgttaaaagtgctgttaaagttgaatggagtttttcttattgaatgaattgtgtaaatattgttttgtaaagttctgatgcttacctactgcaggtacttacatattaacggtttacttaatttttgtacgtctataaacaactaaacagtgattca…	GATGTTTTATTGTGGTCTGTACGACAAAACGGCAGCTGAATTATATTTTTGTCAATGTCT	5.08108	5.44708	5.57213	5.64602
Locus_27083_Transcrip	cctgcttctcctgttctcccagcgctaccgcgctccaaattaaatataatggccagaataaaacacacgatgtcactgcgcactcgacgtaaaccgacgaacaagtatagagactccgaaaagtttgtcgtagctcacaactctgggaaaagacgtacaacgaaacggagattgacgaatccaaccagtaagagttcgcattcaaaaaaaagtcgtgtggagccttcagaattttccttggaagacaatcagccgttgacaatatattttggcaagtgcaatagcaagccaaaggcagaggcgccggtgcaggaatcggcgcagcagccggctcaggagcaga	AAGACGTACAACGAAACGGAGATTGACGAATCCAACCAGTAAGAGTTCGCATTCAAAAAA	13.658	13.6607	13.3603	13.6096
Locus_3192_Transcrip	ccgcgagcggcgagtacgataagggcgagtatccggacgacttttcggccgacgtagacaattacaacagccgctcggattacgatcagaactcgcccatatctctgcccaaaacgtccgaggatgacaacgataacttttgggacacgtagaagcaccacggtgcgggacagcggtttgaaaaacaaagctattcagatatgtataccacttacccggtacttaagtctctagtttgtatgaagatatacatcggcactgtacccccaatgttctatacccgagcttaacaattctcgtttcctgtgacgaaatataatcaaagctctctggtagaaaacagtgcgtgtagcaatactggatgtaca	AGATATACATCGGCACTGTACCCCCAATGTTCTATACCCGAGCTTAACAATTCTCGTTTC	13.2188	13.0918	13.9177	13.6211
Locus_3772_Transcrip	gagagataggacagactgaaacctcgctttgcaaaagagagaaaggcctgtctaaatcctcacaaaggaaaggcaagaaaaaaagacagccttgtaaaaccttaaaatgtgaaggagacataggacaggcccaaaccttaccttgccaagaaaagaaagagtctgaaaccccgcgatgtgaaggagagaaagaacagtctaataactcgcaatgtgaaggagagataggacagactgaaacctcgctttgcaaaagagagaaaggccagtctaaaacctcacaaaggaaaggcaagaaaaaaagacagccttgtaaaaccttagaatgtgaaggagagaaagaaccgtctaataactcacaatgcaaaggagacataggacagccccaaacctcactta…	TGAAGGAGACATAGGACAGGCCCAAACCTTACCTTGCCAAGAAAAGAAAGAGTCTGAAAC	14.7847	14.805	14.6154	14.83
Locus_4741_Transcrip	atgacaaaacggctaaatgtacacaaaagtttgttttgatcttaaacaataattaataagcgaaaaattaaagatgtctgcatttagacaattaaaagaagtgagcaatgacttcgaacaacagctacgaagtgttacaacgcaattattttctgcggaaatcggagaaacttttgaagacgacttgtcgaagagattgcaagatttaaagttttttagatctaaattaagacttttggcagccaagcctctatctgccctcccgcaggtcacagagcatcagaaatcagagcaaacaatcaaggattatggtgaactagcacaatctaaggttttagaacaatttatagtaaagtctttaacacaaagtcatgttgtcacagctctgttaaaaactcc…	AAAGAGACTGAGCTACGTTACTTACAAATGGTGGAAGCCGAGAAGAGAGCAGAGTTAGAC	10.5934	10.4868	10.2497	10.3799
Locus_8013_Transcrip	ccggtgccgggcggcccgtatagcaggatgccgcatgattgagacgggaacagtgctggatacatgataggccagaatatgcactcagtgagctcctgcttgacttcctccagacctccgactggtccccagatatcgaactcgctggccttctcctcatctttcgttatgtcttctactaaacgaggtttggggtcgtttggagaagattttttctttttaaca	TATCATGTATCCAGCACTGTTCCCGTCTCAATCATGCGGCATCCTGCTATACGGGCCGCC	7.59991	7.68124	7.46761	7.22641
Locus_834_Transcrip	caaacccacacccgcggaggaatacttttcgatttcattctaggataaagtgaaataaaaataccaattttattctataatgtattgttgtttacagcaatggatggaaagtttgactgaaaacagcaattcatattgttctgtaaactctggactacttagcaactgtaagtaattttaacaattttacctgtaatatcaacaaacaataaaaaatattcactcaatttttacgtctttctctttacataacaatatttgcaaagtttgttattacaaaataactatttaaaaaggtatatcaagcgattatgaagcagactgtgaaatcgctgacgtcgaatggaatgaaaataaaattaagaagaaaaggaaacacgttggaagcacaaatcaatc…	CAGAGTTTACAGAACAATATGAATTGCTGTTTTCAGTCAAACTTTCCATCCATTGCTGTA	11.0549	11.0499	12.0851	12.0889
32794	tactagcttatagcatttttatttggtcaaaacagtcacggtgttaaaagtaaccagtgcgcgctatctaaacctattcgaatttgactagataataattatattatatgtcgtcaatacaaatataagtacgataatacaagatacgataatacaacgtatataagtcagataatacaagtcatgcttagtatataacttaaatatttattcatcaatgatgatatcacgtccaaagtggctctccctgtaggaaaataataaaaaacattaataatgaaactgctacttatagaatcaacaataaatccaatcaagttaattatca	ATTGGATTTATTGTTGATTCTATAAGTAGCAGTTTCATTATTAATGTTTTTTATTATTTT	9.28135	9.29002	9.02514	8.86186
Locus_17082_Transcrip	cggcagtgatgtgaaaaggaagttttgtgactctttgttttgtgcttgtcttagcttttctaattcaagttcttcgccatcagagagtatttctattggtgcgtcgtctcttactacttcaatgacgtcatcatctgatccattatcttgcaattctgtcatcacattagtaataagtagattctctaatcctttattgttggaaccttgtgcatctcctacagctccaccttcgccgcctccagttnnnnnnnnnncatcgcctgttgttgaaccgtcaaagcctgtcatttccatattagagtcatcttc	GAAGTAGTAAGAGACGACGCACCAATAGAAATACTCTCTGATGGCGAAGAACTTGAATTA	11.9116	11.7834	11.9716	11.9739
Locus_24420_Transcrip	caccttattttatattcattcatatgagaacaatagatttctggtaaatgtttaagttatttactttaaataacagtgttgatacatttttaacattaacaatgaatctgtgataaagagaacataaatacgacttttctaactttacgatattctggaattacgatgatgttgataataacaagtttaatgtttcgtaatctacaacaaatatgtaaataacatgacataggtaccctttttctgcttcttctttgctgagtcccgttcctcattgctctgatcgctttttctcttcaaattattcttctgagcctcttcctttttgctcttttctctatttactttctctttcctgtttttgtgtttcctatcagacttttctgtagcctgtggttg…	GACTCAGCAAAGAAGAAGCAGAAAAAGGGTACCTATGTCATGTTATTTACATATTTGTTG	8.44294	8.55363	8.47572	8.7065
Locus_26265_Transcrip	tatttttgttattaagtatacatgtggagtttatttatttattatctaattattttaagtttcacctcactcgaccttcctattcagtataaataatttaaataaaaaggaacagtgtaaatagatgcctcagtacaaaagttgcggttaaaatactgttgcagtaaaataggctttaatagtgttaaaatagagatcataatcgttaaaatggaatgtgtgataatttattcaagctcatattgtttgtacttggtaatcaatgtgtttgttatttgtagaaatataatatagctgccgttaaatgccaaattacttcaattttatataattattttgattttat	TTTACTGCAACAGTATTTTAACCGCAACTTTTGTACTGAGGCATCTATTTACACTGTTCC	10.0649	9.89556	9.51668	9.70304
Locus_26292_Transcrip	gtcagattctgaatgatacgataacaatattcaacaataaaccattcaataaatgaataaaatggaatgttaacacttatcaaagaatgtgagaactattaaaagctgactgtgctcgatttaagcttaatatttaaatgcactaataggaatgttaaaatatcaatataaaatgtcagtataaaaagttggctatggaatgttcccatattattaaggaagttaatgagcttctgtagactagctatttgttgataacgtagcaacaat	ATCGAGCACAGTCAGCTTTTAATAGTTCTCACATTCTTTGATAAGTGTTAACATTCCATT	17.3987	17.3602	17.25	17.1703
Locus_3298_Transcrip	ttaagtaaaattaggagaatcgggccccagcggcggtgccataacagaaaatctcctaagaaagtattttttgtaataccaaaaatcgatgccaggcctcaaggaacctgaacgcctcggtagttcactcgtgactgatcgttttggtcatgcccaccgtacgaaattgacctagaacgcctcatcgacctgtattatggcatctccgctctctttactccgttattatttgtgactacagtatttcttccagatattaaaattgtctgttgttaaagagaccccatgcctacctcaatctttttacttagtattcgttcatgttctattgataagataaaataaatcttgtgttggccttgtatggcaaatttacctatgaata	GCATGGGGTCTCTTTAACAACAGACAATTTTAATATCTGGAAGAAATACTGTAGTCACAA	12.5672	12.6065	12.7361	12.704
106524	aagacagcccccaaaacgcccgcccttcgccacttcctatgtgttttggctggggagaagaagtggcggaacaaactccccagcaacacatgtctgtctgttaggttagaagaaccattacaataacctttacaatatggatctacaacggtactacaacgctaggcaataacactaggttacactatacgtaacgaaaggcagtaacgcgacaactccacgaagactcgacga	ACCTAGTGTTATTGCCTAGCGTTGTAGTACCGTTGTAGATCCATATTGTAAAGGTTATTG	8.71939	8.69305	9.14275	9.11081
Locus_11053_Transcrip	tttttttttcgtacttaacaatttattacaaaaaacatatttcacaaaatcagtatcaatctacctatacagtaatacctaaatacctaaactatacctaacgcacaagatcactcaagacaaccgtccacccaccgctcgtcgagccaaaagtgaggcgctggacgccgcacccgtcgacaaatcattcagtcggtcaaacagtccacatagcgccatctatgatttttgtctcttattctaatacggcctctcctgacgagagaacgtcctcgttctctaatgcgtgctgaaggtctttttgtgagacactccctgcatcgtcgccatcttcagcaacaacgatgactacgactgtctcttcgccttcaggagttggttcagctgcacctggttcca…	GAGTGATCTTGTGCGTTAGGTATAGTTTAGGTATTTAGGTATTACTGTATAGGTAGATTG	8.2738	8.26913	7.81218	8.06743
Locus_11159_Transcrip	attaagacaaatatgatgaacaggttttgttgtacttactggttaatatgcgactggggtagttattttgctatgaaatatggaaaatttgctatgcagtcagtatttaatgcttgtatgtagtatttttgtacaagaataaatttaactgtattgcattataaggaaaaagtaatgtcatattgatgtataatttcgaattatctgcagtttgagttttgttaaacatttagtttatttgtagtgaagtaagttatttgatgtaaaaaagaatataaatgatgagtatttattgataggcgattatttatttgatatgcaatttataatatcccttataaatttgtttttaggagaaacacactgcagatcctgatgatacaaagcaatcgccggtac…	TTATAATATCCCTTATAAATTTGTTTTTAGGAGAAACACACTGCAGATCCTGATGATACA	8.97154	9.15482	8.59526	8.45327
Locus_14093_Transcrip	gcctgtagtcgaagccagtgcccccctctttcactgggcggcacgatgctggcattcctgatacgtcctcagcaatagtaatagccttgctatcgatcttgtgaatcatctcgttagccagcatcaggtacaccaaggcttccgtgtccacattcagtccgtagtactcgtcgtaatggcccgagaaaccctcgccaatgcctcgggaatggtacagcattgatgtgactccatcaaatctgaatccgtcgaattggtactcttcttggtaccacctcaggtttg	ACGGACTGAATGTGGACACGGAAGCCTTGGTGTACCTGATGCTGGCTAACGAGATGATTC	12.8923	12.9265	12.6822	12.6877
Locus_1974_Transcrip	gttctcaatttgtagctgtcgcctgcattgtagtctttggtcgcctgtcgctgaattccacttgctactatttatttattattaaataaaaccattgaataatatctgaaaatggttcaagcgtggtatatggacgaagaaaaaaccgaccagcgtttggagcaccataagaatccgccagagtacgtttctctcgaggatttgttcaagaaaaccggcgtcgaatattttaaattgaacgtagacacatacacaactgatggagtactggacaagctgaagcaggagcgagggtatacgtatgaggatgagatgacatgctccaaggagtgcttgcccaactacgaagagaagatcaagtccttcttcacggagcatctgcacacggatgaggagatt…	CAGAGGAAAATGTCATGAGCGGTTACGAAAATGAGCCAGTTATGATATTGTAAAGAAATG	9.77849	9.67309	10.5651	10.0888
Locus_20381_Transcrip	cctcaaccagttcgataaggatatgaatgagttggaggagaagtatggatggttgagttctgcgccggcatacgtatcttgcaagcacgaaggcgacaaggtgatcgcgttcgagcgcgccggcctgctgtttgtgttcaacttccacccctaccagagcttcaccgactacagagtgggcgtcgacgtgcccggcgattataaggcggtcatgtgttccgatagcaaaaaatacggcggtttcggtcgcgtggaaccagatggtgaatttcacagcacgcagggccaaccgtggggcaaccgaagcgattcagt	AAATACGGCGGTTTCGGTCGCGTGGAACCAGATGGTGAATTTCACAGCACGCAGGGCCAA	9.9805	9.9237	10.0885	10.01
Locus_22172_Transcrip	ccgcccagtgaaagaggggggcactggcttcgactacaggctggggatggccatccccgacatgtggatcaagctgctgaaggaggagaaggatgaagactggaagatgggccatatagtccacacgctgaccaataggaggtggatggaaggcactgtggcttatgctgagagtcacgaccaggcgttagtaggcgacaaaacaatagcgttctggctgatggacgcggcgatgtacacg	GCACTGTGGCTTATGCTGAGAGTCACGACCAGGCGTTAGTAGGCGACAAAACAATAGCGT	13.7153	13.6937	13.7046	13.734
Locus_28499_Transcrip	gaacagagtaaataaaaatcaatccactaataaaatataaaactcgaaaatgttttctatcgatatacatttttacaatcgatatttgcaggtaacatcatgtattataatgggataagtttgggatagttacctacctacgaatggctttagttcgggtataagaattgctgtggggtttgttttagaatatttaatatttatgtattaaggttttcttttcttcacaggcaatatgccactaacaccaggtgaacgacagcgaaa	CTACGAATGGCTTTAGTTCGGGTATAAGAATTGCTGTGGGGTTTGTTTTAGAATATTTAA	14.9521	14.9246	14.2251	14.2732
Locus_5085_Transcrip	atgggcccctggagcacatagcttgcatctgcaaggagaattcaatggctggaactcaaaaagtcatccattcaaaaagttagaattcggcaaatgggagctgacaataccagccaacgccgacgggtcttgcccactgaaacacggcagtcgtgtccaacttatagttaacgataacttatacaggctctctccttgggcagactatgtcaaaccttttgagggattcacgtaccaacagtttatttacaggcctgaaaatccttacaaatttaagcaccctaaagtagcgaagcccaagtccccccgtatatatgagtgccatgttggcatcgccacagctgagggcaaagtcggcacatacaacgaatttagagataatgttctacctaggattaa…	TGATGGAGCTAGAGGAACTCATCAATTGTGGGACAGCAGGCTGTTCAATTATTCTGAAAC	6.35447	6.07842	6.13571	6.43713
Locus_693_Transcrip	aaggtcgcttaagtaaaattaggagaatcgggcccctgtatgtaactatgtaatggaatctaaggtaactaatttaaccatcttcaaacgatcgcagcgtcaaaaataaggttgattgacctctgtaaggggccatttaacccttttttcggctttacgggtatttttgtaacaacttgtgtaccggttcctgacagggtcagcttttcatgttttcctccatttcattctattcatgacatctgtatcggatacctggggcacgattctgctaattttactaagcgacatacgattcacatccgactgagattcaatcacgactcaattacgattgaagcgtatgtggtatataatgaatcattttgtctgcaaatgatttacaattgctttatcacc…	GTATGTCGCTTAGTAAAATTAGCAGAATCGTGCCCCAGGTATCCGATACAGATGTCATGA	6.36894	6.34518	6.45245	6.34871
Locus_28427_Transcrip	tagatactatgattgacatacaaaattggtgctactgttggtcgcatggtagaacgtcgcgcgcacgtcacgtttacagatacatgtttggattattttcccaatatttatttcatacatgatggtgaaagcgaaaatgctgacttttatagtttttcttcttagtaatgtgttttaacacgtgtataaataagctgccgaaaagctacacattggtttgaataacgcttacataattttcgcttacacaattgtgtaataagatcagaaaataaatatgttactttaatactgtaacacaaaattgtaacgtaacgtcacaactttgttatattaggtactataaaaatcattttaaggagtaattatattcctctagacataaacattatgtacacg…	GCGACGTTCTACCATGCGACCAACAGTAGCACCAATTTTGTATGTCAATCATAGTATCTA	9.30378	9.63617	8.49486	8.35098
39297	catcgtacctaatcataaacttctcctagttttatctaagaaattactctacttgcctgtcgttccaatacattacagaatctttgtattctttcacgactatttggatattataaagcaaacaataaactcgtgtgttttcttcgtacaaaagaacataatagaatgctaaaaatggtaaaatccattgtttaccttaggttggtatgatgaacccggcacaagatggcctagcaccacccggcggagctc	CTTGCCTGTCGTTCCAATACATTACAGAATCTTTGTATTCTTTCACGACTATTTGGATAT	14.7167	14.6759	14.5418	14.5417
Locus_12846_Transcrip	ctcaagtaccccacaatataatgattgaaatataaaaaaaaaacttgaaatacatacattttagatatattaaatacgcttatatttatgatataatggacttttcacgaacaatagaaaagtttagaaaaagacactcgcactcacaagttatatgtacaatttatttaaacaccctagttatttgacgtaacgaattaatgagtcaagtttgggaagtatattatttgacgaaatgttcaacatttactctattcattctagaaacatcgatatctttacgattggacatatagaaagtgcagtatcaaaatattgatttgttaaacaaggtgttaatataacgtggatttaatatatatagaaggtatcattaaagatttttcgagataatgatta…	TTTGGTACAAATACTCAGTAGACGTTACCACATAAACGGACTAACACGTTTAGGCAGCTG	9.09077	9.17929	9.39232	9.3696
Locus_20517_Transcrip	gaaattagatgtaaggtagtcgcagcggcgagtcgttcacattagttatatagtcgtttaaagtgtaaggcgatagcgccgccctcaccgcgcgtgagtacaaacatgcatttatccagtaggttgtcgcgcagtgcgggcgactcgccgctgcgctgtagattagcgtttttgtatatctgtgtatgtaaggtacctagcataacgttagcatatgaactttgtacatagcgccctcggccgatacacatgtacatacacacctgtatatatcatgtaaatacactcaagatatatattatatatttaatattaatataaatttg	TGTATGTAAGGTACCTAGCATAACGTTAGCATATGAACTTTGTACATAGCGCCCTCGGCC	7.95128	7.91886	8.14975	8.15608
Locus_27353_Transcrip	taatcctaccataccttagttcataccaaacactattattttgttgtcttgttttttcttcaataagtttaacatctgcatcggttaatacaagcttttccaagaatatgtcacaggatttttccttatattttaatattagtttgtgcatggagaatgtaatcactttatcaggcacataatcttcctgaaatttgatcaattcacaattgtgaagttgccttttcctcccttcctcgataaacttgtctaatactacactatttgatggcaagctaggcttagcatcagataaatcttttgctgtcatgtattttatggtagtcccaacttttgatagctt	CCTGTGACATATTCTTGGAAAAGCTTGTATTAACCGATGCAGATGTTAAACTTATTGAAG	7.47366	7.52943	7.51175	7.38802
Locus_7352_Transcrip	tctcgagatttgtaagtttcaaaggtatcttcagcttctgaaatgacattaaatatttttctcttgactgtgtactgaagccatgtcgggaactgttttgtggtctcacacatactttcaaagaaggagtccaaaggatgtttattccgttccccatactgacaattatttctatccatatctatcataatttctccaatttcattatcaatttttcttttcttgaatacatgttcgtttggtagagaggtctccattttatcgatgtgagattctggggttaaattcaatgtgtttgaagtagacggttgtatttccgaaaaagtgttcacaggtgatgaacaagagtctttgtcttcatcacttgaagctgttatgcatcttcttcttttcctcgtt…	AACATCCTTTGGACTCCTTCTTTGAAAGTATGTGTGAGACCACAAAACAGTTCCCGACAT	7.35755	7.12928	8.49486	8.5196
Locus_4024_Transcrip	cagttcatgatcacaaaattaaagcattaacaatggttcaaaactttaaatgctgattctaattaactggaaaagcataccatatgtaggtacagttaatcacaaagttaactttgtcaatttttactaatgtattatttaacataagttaactagaccattaaccattttttggacttaactaaggcccggttgtttgaagctcagttacatcaaggttagggttaaactctagttacagtaaaattaacagggtttaaattcaaaaagcgttgttgaaataccagttagtttaacgaatgttaaaatttcataataaaaacgtcaaattaaccgtggtcaaaattgacatcggtaaaatttttactttaactttacagtaatttatgaacaaccagg…	CAAACAACCGGGCCTTAGTTAAGTCCAAAAAATGGTTAATGGTCTAGTTAACTTATGTTA	13.3971	13.3884	13.304	13.243
Locus_26165_Transcrip	taaacgtttaaaaaaaactgatctacgttcattttggaaacttctttctagtcttggtttttatgttggtgctttttacagcgaaatagaaaattccccggggttatattttacgttggtggaaaaaatatcgattgttcaatacttatcggcctaccggcttaaccaagatcacttggaaaagttttggttgcattcggagacatggcggaaataataacaatctacctaggtatatgtgctacaatttcgagctgcatatagaaaagttcgtaggtacctatgatttagaactgcgctgaattattaattttaagacgag	GAGCTGCATATAGAAAAGTTCGTAGGTACCTATGATTTAGAACTGCGCTGAATTATTAAT	10.3219	10.2198	10.1325	10.2438
Locus_15594_Transcrip	attccatattcctacaaaagttgagtatcataatttcatattttttttatttaattacatacattttcatacaaaaaacttcatgttttcataggactttttctgttgtaaaaattgtctactaaactatgtttttaaacatgtacccccttacttataaaatctctaatcaccttctaagcaacattttaactaatcactacttaaagtcttaagtagtgattaaatgttagttaagacttgcttaag	GAAGGTGATTAGAGATTTTATAAGTAAGGGGGTACATGTTTAAAAACATAGTTTAGTAGA	8.38046	8.60641	9.24139	9.32305
Locus_17251_Transcrip	ttaatatgtatttgtgtaatattctattaagattgtttaccttcagttgggtgcctgctctaatggagtctacttactacaaaatgtaggggtacataaaataccgtgtacggtaaaaaaagtttaattcttaactgtgggtttctataacttatccatccatagttgctcgataagaaattgaatcttgtcatttactctacatagccgatttcccgcggtctcactcgcgtcccgtgggaactactgcccgtaccgggataaaatacagcctatgttactcgggaagagtgtagcgccccaacaggggaagtatttatcaaatcggttcagtagttttagagccaaaccttcctttttagatagattttataacgagagatggatcaattatagaaa…	CCATTAGAGCAGGCACCCAACTGAAGGTAAACAATCTTAATAGAATATTACACAAATACA	9.34376	9.31797	9.02514	9.1768
Locus_13227_Transcrip	tttgacaaaatatcttactgaagaggtattacatactattttttttttgttaccttaatatcctaagtaagctttatatcacaatcatttataaaatactgagaactacatattgtacttaataacattgtaatgaattctttctaatgatgattgaatcagcacttagataaatgaaattatgtgcctacaatgttgcaatgtgtatactgtgcctttatctgtagtttattgtcattgagacaagaaatgctgtattgttcacttatataataatcactcattgatcacaggaactttccttagaacttaattatataaaaagacaaaacaatttataacaaacaaaaaaggagcttatagccaacacaatcataaaaaaaacaaagtgtttggatt…	GCACAGTATACACATTGCAACATTGTAGGCACATAATTTCATTTATCTAAGTGCTGATTC	11.1389	11.1098	11.1674	11.3691
Locus_10383_Transcrip	tacgtgctctccgatgcacgggtgaatcaatcaccagcttccagactacgggaaacttgctttgtgaaagtttcataagcaactacatgaatataaattacttgcactattcagtaaatcggtttattgcctaaaaacgcaaagtgctcaattttgacaaaaaataactaaattccaagactaaatctcaaaatggcgttgatttcaaaaattgtgtaaagtagactgagttaatttttattagaaaaaaaaaattgcgtttttaggaaattgtgtcagagaaatctgcattattaattatttagaaccaaattagaaagtatttaggtgcagtaaaattcaaagttttcatcataaaaaaactgactaatttttgattttgattacatttgacgctca…	TATCTTATCATCATCTCTCTAGCTTTTGCCAACTTTGTTGCTATCCGGGCAACCCAATAC	9.29462	9.46199	9.10787	9.10066
9046	acgtcgacttcggttactgtcggacaacccgtaagcctcattgagcggaacgggggctctgtttacagggtcgcgaggaagaaaacctctataaaaaatcactaagttgtacaatcctgtctctcctgccttggttggccgctcaggtggtatgggattcgctccttgatctaatcaggctgtgaatgttgaggggttttagcctacacctttggtgatacatacgatctgccctgctcctgtaagcaggctggaatttttggaagggaatgcaccgtttgtgggccatagctatggtcatcggatggtgcgggtcagggttatatttatacgagtatatattatattttatagtgtacatatagtattaatattagaattatgataaatatattactg…	TATAAAAAATCACTAAGTTGTACAATCCTGTCTCTCCTGCCTTGGTTGGCCGCTCAGGTG	12.6438	12.5498	12.4856	12.4978
Locus_17455_Transcrip	cttattcataaaaagaaagaatttgtaattttaatttgtcacaattcaatgtaaattattatacatgtgttcaattagcattatagttcaacatgtaagcttaaaaacctttagaaagcatgatatggtcaactatgtacaatatattgtatatcttaccttgtacagtatagctaggaaaattgataattttcaatgagtataaccatattagaaaaaaaaatattcaaggtttacaaaacgccaaagttgtttagttttgaattggtgaaaaaaaattatattagctacctttatcacaaaatactgtcaatgttatcactagttttacccaatatgctatttactgcagatttcaataaccgatccgttgtctttcgatttgattgaatttgacat…	GCTATTTACTGCAGATTTCAATAACCGATCCGTTGTCTTTCGATTTGATTGAATTTGACA	9.04097	9.26151	7.71939	7.37504
Locus_20088_Transcrip	ggaaaacgtggaaacgttcatcgacgccattgaggcatataaagagtgcaccaatatttatgacgatgtggccataaaaggcatgtccatgctgctgacagacgacgcagcgacctggtggcagagcattcgttccgaagtttcgtcgtggaatgacgtaataaaatacctacgcgacgcatacggagatcgccgccccgagtacaaaatataccgagaattgtttagaatcgaacaggccgaggatgttcgaacagacattttcatagcgaagagccgagcgctgttatcgcgcctaccatcgggcgacctatcattgaaggtgcagctcgatatggtttacggcctacttcatcgcaaaattcgaaaacgcttacgtcgcgaagagtttaataattt…	CGCAAAATTCGAAAACGCTTACGTCGCGAAGAGTTTAATAATTTCTCTGAACTTCTGAAT	6.00955	5.86668	5.73064	5.63154
Locus_24150_Transcrip	taagaatctactttcacaaatgttccatcttccagtctaacatatttcgggggcgggtgattatgattagcattagcttccacgatgttcccccatttatccaattttaatttagcttggcagttcgtagtaactctcctggagcaatacgggtacattttgttccgaccgcgaaaggaaaaggtgtaattacgatacatgatcagcgatctcccattcggcagagtaattgtctcgaaattcatgtcaacttgtgcatctcctacagctccaccttcgccgcctccagttatattgccatcgcctgttg	TCACCCGCCCCCGAAATATGTTAGACTGGAAGATGGAACATTTGTGAAAGTAGATTCTTA	13.8654	13.8361	14.5568	14.4415
Locus_4171_Transcrip	cgcggccgcagcggttcgcgcaactgcgtcggcccatgagcctacagatcttctgtagctttcatttcaaatatgttgtagaactcagtgcaatattgtacgattttgtgtactctgtcttctgaagacccgtgattaataataaatgacagttgcaactagaagtctctgtttgctttcacaattaattaaacagtccaataacaaagcttggaagcttgcgaagggcgcgcggctcgaggacattggaaccgagacgggactcggccgcttccctcatcggtcgacgcacggatatcgtagcaataatagtgatacggaacattggacgattgttgaacgagacagtgtagtattagtgtcgtgtgttaagtttactctttaagttataaacttttg…	CGATTGTTGAACGAGACAGTGTAGTATTAGTGTCGTGTGTTAAGTTTACTCTTTAAGTTA	11.7078	11.7228	11.863	11.7982
Locus_16930_Transcrip	tagatttttagaaaacaggatgacagcaattaattgatatgttccataattattattacatatcaaaatattatgatgaatgtcagtagtaatgctgtgtagttcttaaatacataattatgaaatttcagtttccattcatatatttagtttcagtggaaatattcatgagtagatcttccgatgtcagcgcccctacggagctttgagtgttcgttgctgcgtctgatttaacgacaacaacatagggggcgatgtcgagcatccgtgacactaagcctagtgtaggcttgtgtgcgaggtctactttgtagaacttcttcacaaggaacttgtcgaga	CGCTGACATCGGAAGATCTACTCATGAATATTTCCACTGAAACTAAATATATGAATGGAA	10.863	10.9237	10.6484	10.464
Locus_5938_Transcrip	cgggctttacaaagaaagtcttacctacttaacaaaaaatggtatggtttctgagatatacatgtgtaaatattatttgaataacagaaatcacggaacatgtcggtcaaaaagcaagtgcacagaaaacgtatggtcaccaaatgaaaatatctcattatcgatcgaaatctttcaaaattaaattctgcgaacttctgttaagttcgtggctttgtaacattctaggtttctaaatatccttattgccaagattttttacataatgtcggacccttttgcggatcgcgttcggagaatgttacgaaggtttgtg	GTGCACTTGCTTTTTGACCGACATGTTCCGTGATTTCTGTTATTCAAATAATATTTACAC	7.64024	7.85019	7.54496	7.33539
Locus_11243_Transcrip	gagttgaatcctaaacgatcgaccacatacggctgactggcgtctctgacacgtcaatagtacgggaaagtatggtattatagaaattctaattcaattctttaaaaaaatgccgaagagatagtgatggatttacggccgttaggcggagcagtaaagtggtacacgacacacaggccgtctcggcagtactcctgactcgtacgtatgacttttgacgcatcagcaccccgagtctatgcagcatacatggcaacaaataatttacgtttcaatttgaaaaacaattatcgaattattctgcgatcttacacttatgaaatcctaatgaataagagatgatatttcgttgttaaaatgattaatatattcacaaatagtaaccttaagaaacctaca…	TATTTGTTGCCATGTATGCTGCATAGACTCGGGGTGCTGATGCGTCAAAAGTCATACGTA	12.5387	12.4206	12.6745	12.9344
Locus_1205_Transcrip	tatttcagtgtcagttgaaaatttgacgcattcgcggaaagtctatgccgccggtggaaaataaaataatataattgttgaaaacatgtgttctatcattcatctgtgactgtgaaattgttctcacgtgaatttataacagttgttcagtttgtaaacgttgataaaagttattcaagatgaggttagcgggggcaattttctcaaatgttacgaaaatgttggacttttactcgcaattcaatccttcgccgctgtctataaaacagtttatagattttggtttaaatgcgtgcgaaagtaaatcatttctttttctacggaaggagttgcctgttcggttggcgaacataatgaaagagatagcgttactcccggagaacctactgcggatgccat…	CAAATGCACATAAGGCGGGAAAGTAAGTTTCTTTTTTGACAAGAATGGTTTCAAAGAGTT	9.21371	9.09639	9.52501	9.53382
Locus_20513_Transcrip	cttttgcatacgtacgcgctcacggccgtcccgatctctttgttacatttacctgtaacccatcttggaaggagataaccgatgagttaatgccaggtcagaaaccaattgacagacacgacttgatagcgagagtattcagattaaaagtacagaaacttatgggtgtcattactaaaggtaaagtatttggcgacgtgcaatgttatatgtactccatcgaatggcagaaaagggggctgccacatgttcatattttgatttggctcaaggagaaattgcgacctacccacattgacaatctgattagcgctgaaattcctgatcctacagaagataaggagttgcacgacattgtggttaaaaacatgatgcatggtccctgtggcattcgtaact…	AATCTGAATACTCTCGCTATCAAGTCGTGTCTGTCAATTGGTTTCTGACCTGGCATTAAC	11.4173	11.4944	11.7382	11.5495
Locus_250_Transcrip	gcaagtataggttatgtcaaactaatgagaatggcattggcagaaatttgaggttatgttgaatgatgaaatactgaatttaggagtaaaatgaattaagacattatttccgtaacaaatttataataagaaatgcaaaggagataacattaatacccctcacaacatagtagcatattacacaatcacaatgttcattcactacatgtactaaattttaactaatattaaacagaatcagaatcataaactaaaactagcactaaattcagttgtcgatcttcgccaagatgtcgctctctctgaagaggtggtattccttatcatcattttcaagagaaactttggtgccgccgtattctggtaggagaactttgtcgccaaccttgactagcactg…	CTTGGCGAAGATCGACAACTGAATTTAGTGCTAGTTTTAGTTTATGATTCTGATTCTGTT	7.58308	7.3837	7.783	7.87652
Locus_15374_Transcrip	tgcgtgattgattttttacattgatatttatataactgaaaatgtgtatcgaagtgtgagttttcgatatatttctaggaagatattctaataaatagttttctagtgtacttgtattgttagtgcgaccaacacattactcaaaatgaaggatccttttgttaaggattcggttatcgattcgccggctagggagagtctcagaaatgtagaaggctgctacaataagaatatattcaagactagttctttcgcgaactctcgacgtgcgttacagtctggtgcagacaaaatatcaagaacatttcgaagtgtaagaaacaccttcgggaatctgtcacagcatttcagattgggaggcagacgtcgtcaccggctgacagagcctgtgtctccgtg…	GCCCTTGGAGATTGCTTAATGTGATGCAAATTAAGTAATGGATTCTCAGTTACTCTATAT	11.4944	11.5374	11.2615	11.2512
Locus_7876_Transcrip	atagcttctcagaaagaagttgttggaaatagtcaaactttacaggagcacactcctgcaaacgtagagagagaagtcaccagtacgatttctataactgagacaattgttacacagcaaacacaagaaatcgtacaagctacagaaactaaagaacatgaacttttgtcagtacagacaaagattgatcaaaatgaagagcaattaaacacaaaagcttctaaaaataaaaagaaatctaataagaataagggtaaaactgaagcaaacatcgcagagtttatagttaaagaatctgaacagattcaaccagaacaaaaagtgcatgaaaatgtacaagtggaacaggaaaaaccggttctagaacaactggatgtaaaattccaacaatttgacaca…	CCTTGCCGATGTCACAAGAACAACTAGAGTCAAACAAACAGGATGCTACACAGATAGAGC	13.5311	13.5018	13.906	13.9499
Locus_1023_Transcrip	tgacaagttagcggcggcatttgttttgaaaaacatttttcttgtgattgctatataggcgtatttgctttagaactttacaatggacggtgatttatatgatgagttcggtaattatatcgggccggaccttgagtcggactctgacgatgaacagagtgtttacggacaagataacagagacgttgacgaagatgctatggaggaagatgaggatggtgatgcggagcccgaggcggcgcccatgtccgtagtactacacgaagataaacgatactatcctcaagccgtagaagtatacggcccagacgtagagacagtagtccaagaggaagacacacaggccttggacaagcctctggttgagcctatcaagcacaagaagttccaggtacagga…	ATGGATTGAGGAAGGTAAACAAATCGTATCCCCTCTTATCAACTCGCGTGGAAGAGTCAG	12.2095	12.205	12.0604	12.1678
Locus_184_Transcrip	cagcttcgcgtacatctcatattttggccttattctatcaagatcttagttatatgataaagctatcattgaaatcacctttacctaccacacatccagaaatgagaatccattcaagttagtatcaacttgtgcataaattatatacagttttggcctacagcttcgcgtacatctcatattttggccttattctatcaagatcttacacttctccatcatacatgtgattaagagtgataagactttcaaaatgtgactattagacaaatattgcacgattctagtaatcaaaatgcgtaaggaatgtcgtatgagctaagggttgtccacagactcacaatgtacctaataagactagtttggatacacatacaatgctttttgaaatattaagac…	GGATTCTCATTTCTGGATGTGTGGTAGGTAAAGGTGATTTCAATGATAGCTTTATCATAT	13.906	13.8138	13.6745	13.7961
Locus_2332_Transcrip	caaaaacattgtctctgacattttcggccgtgttggtgttgttatttattttttacaaacaattttattgcagttccctgttgggaaataattcatcgccgtaattcagaacaatcaatcatgggtgtagaagtagaaactattacacctggcgatggtactacattcccaaagccgggccaaactgtggtagttcactacactggcacgctacaaaatggcacaaagttcgattcttcgagggataggggacagcctttcaagttcactctgggaaagggtgacgtgattcaaggatgggaccagggtatctgcaggatgtctgtcggcgagcgagccaagttgatctgctctcctgactttgcatacggatccagaggtcatcccggaattatccca…	CATGTATGGTAGTCCTTTCTCCATTGAATTGTCATTAATATTGCCTTGTCCTTTGCTGAA	12.9483	12.9888	12.75	12.6972
Locus_10417_Transcrip	tacaaaataaaaaaatcggccctttctgtaacttttcaactgactaatgttgctgaaagttatctcatactccagcagtttgttttcaccaagaggattaaacctcattcagaaagttcctaaattcaacctgtgtgagtgtgtcggcaaaatgtcaacagctttggaagctataccgaaagtagatatagaccctgctggagtattcaagtatatattgctgaatgtgtacgacaaaacaaaggttaatgtggaaccagttgtaatcgttcgtggttataagcgatgcaattaccattcagatatttatgatgaggtgcaggaaagactacaaccattagactgtgagcctctaggtggaggaagaatatctcatgatgcagaaaacaaaaagattca…	CAAAAAGATTCATATCTATGGTTACTCTCAGGGCTACGGCAAAGCAGACCATGAGGTCAC	11.9012	11.9631	11.2363	11.3006
Locus_27163_Transcrip	cgctcatgaaaggttgtaacggctgaggattagttcgaaaacattgaatacacttggacaaacgccgacgaataacgcgttttgcagcaatgatccagaattgttgaagtagtagaaaatgtgtagtattaatgcctgggtgtaaataactgcgataaatgaagtcgatgaccaagtaagtaaaaggatggtcagaaggtaagaagacggggtacttttgatcatattcgagactacaggctagtaagactacaggcttgcgttcttcggatttaacgagtacctcgtcgtcgcg	TGTCCAAGTGTATTCAATGTTTTCGAACTAATCCTCAGCCGTTACAACCTTTCATGAGCG	13.0693	13.0872	13.8238	13.768
Locus_35_Transcrip	tttttttttggacttttgaatttttattattagatttacactgtcatttacaataaatttccatgtagttggtaggacataaatcaatattgcataacactaaggctaattgcattagtatttttgtggataaattaacaaaatatatgcaatattacaaattcaaataaaaataacgctaatatcttactcgggcacgcacttgctccacgccgctatgccacactacaatttggagttcagcgaacatcggccagatatagttaacaggtatcgtgaagatggaatgtcttcgagtagcatcagtcgcggtcacggccgccgcgacaaccatcaaataaataatttccccaagtgcattaccttaacctagcacaacttttagaactactgtttgtc…	GAGCAAGTGCGTGCCCGAGTAAGATATTAGCGTTATTTTTATTTGAATTTGTAATATTGC	11.9676	11.9421	12.0818	12.0284
107155	ccttgctgatctcgaaagcgtcttggtatgctttctgtgaatcctctacaacagctgtaatgtaaagtgatgttaacttactgcataataaaacaggtacattagacctataaatcattcgagtatatatacaacttgtgattggttttatacttacaatttctggtttctcctgtggccacttctgcaaggtacctatagtaatcacccttcattttaaggtaaaatactttactttctggattactagctttaggaataaggtgcttgtcaagtaaacccaaaacat	GCCACAGGAGAAACCAGAAATTGTAAGTATAAAACCAATCACAAGTTGTATATATACTCG	13.8605	13.7911	13.7936	13.7576
112242	ccgagcggacgccgcgtcgatgtcgcgtttggcgtgaaaggtgctctttgagcttcgttgaattttcatattgcgctagtgcgcccgcgagcctctacccaaggggcatcagtgaattaatcctctcccatcgtccacgatgtccgtcgacaaggaggaactggtgcaacgcgccaagctggcggagcaggctgaacgatatgacgacatggcggccgcgatgaaagaagtcacggaaa	TGTCGCGTTTGGCGTGAAAGGTGCTCTTTGAGCTTCGTTGAATTTTCATATTGCGCTAGT	11.532	11.5531	11.4691	11.365
Locus_1109_Transcrip	tttggggtattataggtggcgttttatttaaatattggttctaaaactaaaaattgtatttaatacaaaagtttattggtgaaaacatgaaaaatataatagattaatggctgataaaatgcagcagaaatgttacaatattggccatcacaaaaactattttgctaataaatgcctgaaaattcagaatgctattataattaggtattggtgatgggcacaacaaaatggttaatgtcaacaattaaaagttcctttggtaatattcaaaatgttagaagacatcacaaaaaccacgaaagacactaacaagttttttgtgcccttaatttggtacagccattatacaggttgatttattatttgatgaaaatttttgatttcattgggtcagttttg…	GGGCACAAAAAACTTGTTAGTGTCTTTCGTGGTTTTTGTGATGTCTTCTAACATTTTGAA	7.87958	7.62205	7.75322	7.61102
112837	cctctacaacagaatttctggtttcccctctggccccgctgccgtcagtgtagtatatcgttcaccgcaagacaaaaaccgatattgtgttgtaatttgctggtttaattactttatttcccttccaacaagggcatcagtgaattaatcctctcccatcgtccacgatgtccgtcgacaaggaggaactggtgcaacgcgccaagctggcggagcaggctgaacgatatgacgacatggcggccgcgatgaaagaagtcacggaaaccggcgtcgagctgagcaatgaggaaagga	GAGAGGATTAATTCACTGATGCCCTTGTTGGAAGGGAAATAAAGTAATTAAACCAGCAAA	13.4416	13.446	13.4707	13.3961
Locus_3151_Transcrip	aacctcgaggttataataatgcttactattttgacgttgacaatgaaaagatacgggtttgtaagaagttttttatgaatacgttagatataaatgatcgcgttataagaacagtttttcagaaaagagatctaggttttattgaaatagaaaagagaggtaaacatggcaatcataaaaaagttgatgaatcaattaagcaagcagtcagagatcacattaattcgattccacggattgatagccattacatcaggaaaaattccagccgagaatatatcgatggtggtaaatgtttagcagacttacatgcagactataaagcacaatgtttggagcaaggagttagtgcagcacactacgaaatgtattcaaaaatctttaattatgagtttaata…	GATAGAAAAAGCTATTAAAAAGAACCTCCGCTCCGGTCCCATCTACGTTCCGAGCCAATA	7.26444	7.23601	7.18239	7.16239
Locus_10817_Transcrip	gaagaagaagaagatattgacattgtcaaagcccggttcgtttgtcacacgtcagtgtttgtacgaactatttttcgggaaataattaacttttttcccttttgttaaactattctatgagatgataacgttaaaatcgagaatgttatcaactgcgctacttgtttgcattgcaacatttttagttcaaattagcaatgctgagtttacaactgaagattgtgcttcccttgggttcatcaaagctaacctgttatgctcttcttgtgaccaattgaaagattttggtttagaacaacttatgtctcattgtaaagaatgctgtcatcaagatgaaactgcgccgaaagagaagaaatacgctcgagccatactagaagtgtgcacatgcaagttccc…	ATCTACAAATCAAGTATGTCCGAGGCCTAGACCCGATCATCAAGTTGTTGGATAAAGATG	12.9097	12.8621	12.9567	13.0615
Locus_26384_Transcrip	ctgcgtgacgctattatttaaatatggatattaattttcatatggtatatctggaatgcaagcagcaaattaaattaattaatgattatagggaatatttaataatattcccgacatggtgtcccgacattatttttggtagcactggaaggcagtactgtgttgaattaaccataaaaacattaatatatcccaccttactaaaatttaactcttcatagacacgttctcgttaagaatctcgtcatatgattattatattactttaacaaagtactgccgtgaattcaaaggcacatgtaggaaagtgtaaaatatttttttaaactactggtattatccgaaatattcatataaaggactg	GCTACCAAAAATAATGTCGGGACACCATGTCGGGAATATTATTAAATATTCCCTATAATC	11.3745	11.4213	12.0141	11.8562
Locus_21684_Transcrip	cggacacatagtaacgatcgcctcgatggccggtcacgtcggagtggcaaagctggtggactactgttcctcaaaggcggccgcctgtggctttgatgaggccttgaggctggagctggaaacccagggcatcaaaggagtccggacatcccttatatgcccgtactttattcgttctactggcatgtttgaggaggttaactcaagattcgtgccccaactgaactcgaacgacgtggctgatcgcgtggtgctggctatccgcacagacgagcccttcgctctcattcctggctacttccgtgttttg	GTGCTGGCTATCCGCACAGACGAGCCCTTCGCTCTCATTCCTGGCTACTTCCGTGTTTTG	10.1923	10.0495	10.4305	10.1485
Locus_9840_Transcrip	tgaaagtcgtgtagtgtgcaccgcgtatttagctaacatttaatgttttattaaataaaatcagtgttctatggtacacgtccctcaatctcacttatgttttaagtgatttttatgatcggactgactgggttgtaactgactgtgtacgatgtggttcgacgtttcgttcgttggaaagaacggcggaaagcagaacctcttatttttcgagaccgacgagcaaggcatagcgatgaaggtgtacaacggcatcgcgttggctctggagatcctggtgctgtacatcaagatgacggccacctggctgcactgcctctaccagttcttcgtgccgcccgagcctaagagcgtcagcggggagattatactcataacaggtgcaggtcacggcatggg…	TTCGAAGTTAATATCATCGCTCATTTATGGCTCCTCCAAGCGTTCCTCCCGTCAATGATG	9.09672	9.12086	9.23781	9.18735
60218	tcgacactcatcgatttggttgctgcattcaaagcggccttggaacatctgtatgggtaaaaacctccctgtacgttttgttcaatggaaccgagaatggaactcatattgatgacggctgcacgttgccaccccatgggcttgtcgctgttcgcatccgcggcttgtttcagaacgggaagcaaggactttgtaagcattattggtgcaatcgtgttaacggacaaattctccagcatttgttccgcctttacgtatggcaatttggtgtacttagtagtaacacctgcattgttaattagcaggtttagtccctgtttgcccacagctttacttatttgggaggaaaagtcatcaaaagatgaggtattcttgacatccaaattcaaaataaccacg…	AACGTGCAGCCGTCATCAATATGAGTTCCATTCTCGGTTCCATTGAACAAAACGTACAGG	13.043	13.0224	13.5048	13.4416
Locus_1330_Transcrip	ttggaccggagggtggttcagctggacgcggcagtcggatgcaatgctacgtaatgttgagaaaaaaatattatcatgcttaaaaacagcgtacaagcgtttctacgtggacataggcagcgtggtgggacagagcgacaaaatatggaccatttcactcaacgacgagtcccctaagactccactagtgctgctgcatggcatgggcgcgggcctagcgctctggtgccctaacctcgactcctttgccgctacaaggcccgtctatgccatcgacctactaggattcggccgcagttcccggcctaagttcgcgtcagacgctcagaaggcggaggcccagtgggtagagtcagttgaggagtggcggcgcgaggtcaacctgtcgcagttcattct…	GTTGAGTATTGTTGTTTAGCCACAGGCTTTTTGATACACGGAATGAGATATTGTGTAAAT	8.14726	8.33371	8.74399	8.7402
Locus_13649_Transcrip	ccagagggagcaagatttaacaaaggcagtatacagaattttaagaaaggtgcattttacttagctattgatgctcagatacccataatgccagttgtctttagccaatactacttcctagacagtgacaccaagacatttgaaccaggaaaggttatcataacaactttacctcccatacccacaagtggaatgacccgtaatgatgttgaaacattatcagaaatggcccgtcaacaaatgattgaggtttttcatgagagctccaaag	AAACATTATCAGAAATGGCCCGTCAACAAATGATTGAGGTTTTTCATGAGAGCTCCAAAG	14.0014	13.9837	13.9826	13.9926
Locus_23246_Transcrip	gggggatggaacattggaattctgagcaatgctacattgtgatatctaatcaccaaagttccttagatatattaggcatgtttgaaatgtggcctcaaatgaagcgctgtactgtggtggctaagagacctttaatgtttactggtgcttttggatttggagcttggctctctggccttgtatttattgatcggttgagaactgagagagctcgccaactcatgaaagatgccactgctagagtcatcaaagaaaagacaaagctttggatattcccagagggagcaagatttaacaaaggcag	AAGAGACCTTTAATGTTTACTGGTGCTTTTGGATTTGGAGCTTGGCTCTCTGGCCTTGTA	6.9629	6.79766	6.80413	6.95128
Locus_9045_Transcrip	gcgctatagggatttctttcagttttgtgtttatttttgtttttagaagcttgacggtttttattgttcagtggtaatattaagtagtgttgaaaatgtgggacaaaatcatttacatgatagtgataatcgtagtaacgtacatcttgaaacaattattttctgaaacaccgaatttcgtgaaatttaaatcaaaattcctcgtcttttatatctggacttctgtaaccgcggtgatattattgccgttttttgtgttcaatccgaaaaatgtgaagaattccctatttggatctcaaatagtaaaacatgtaaccaaagtaatagaagtgaagtggctattgagaaatggaaaagtattagctgaagaccgcggagctgtggtagtgtctaaccacc…	GTCTAACCACCAATCATCCATTGACATTCTAGGAATGTTCAACATTTGGCATGTAGCAGA	15.3066	15.3022	14.9759	15.0036
Locus_9569_Transcrip	ttttctatttacaataaataaattttaatgttaccacgttaaaagaaaattgttgctacggtgtttgaagcgttattgtgtttttttatctaaggttacggccataaagtattcccagaagaagtaaaaatgtcggccaacgtcgttttcgggtgcgtgatggcacttctcatcatactcttcacaatcagttctatggccagatattatattaagttcacattgtttacagtaatgtcgttgatattcgccacagctccagtgccacttatgttgatcaagccatttgatcctagaaatgcactaataccagcattcttcttgaggtgtttcgcgaagatactcggtcttcggtggacagtgaggggtctagaaaatgtggacaatagtcggggagcg…	GCGCGAGTCGCATTGTTGTCATGTTTTTTCTTGTATTTGCAGGTAATTAGAAATTTCATA	9.26854	9.27758	9.0954	9.41996
Locus_14239_Transcrip	cgcgattggaatgctcgctataggtatatagtacaaacatttcaagaaccagcattattttgccgacctaaaagcttaatagtatagtgattataaatttatttatagccgtaccagctatgcgtatgtggcactcaatccgtggcgagagggtagttcggtggcaaggcgctcagcacttcttttgatagttccttgtatgccgcatccatagtgttgcgtactttgtttattaatgctggaacatcctccatggtcaatcccactgttgggaccggctctaagcactgaatcactgcgtgccctttattaaaaatgtatttctttctatttatgaaataatagggtgagaacacaacaggtatgattggcacttgggcagcaaccgcgatgttgaat…	GATTGAGTGCCACATACGCATAGCTGGTACGGCTATAAATAAATTTATAATCACTATACT	12.0293	11.9467	12.1748	12.0718
Locus_5395_Transcrip	taacgagttcgctgttcacatagcaaccttcaatatttttattaaaattagcggtgttcgggaggaatcgcacggatttgttgtaatttgtttaccgaactgtgtggtgtctacctctgatatttttgtaaaaaaattattgacatgatttcatgactacaagaataaggtgacacgttcaaaatgataaacctaaatatattaaagcaatctacgattgttcatctatgttttgcaatatcttacttcacgtcgggcttgattctaacctttatacaaggtgttttatactttggactcaagccgttcaataaaactttgtatagaaagataaactattatctgtcatattcattttatagtcaattagtgtttatgacagaatggtggtcaaaaaca…	GAATGCGCTTAAGTTGACAATGATGTGATAGAGACAGTTATTGTTACATTTACAAGATGC	7.71081	7.60918	7.31741	7.60177
Locus_22711_Transcrip	cgccgtgcctctggcgcaggacctcaccaacttgtcgcgggttgttctgcaggcactcgcttatgctatgggagtgactcccacggcacttctagcgtgtcactcaggcatgctaatggcggagggtcgcaacccctcagcgatgcgtctgctgtactacccgccggtaccccctgaggacgtgggcccgtgttcccagagcgacgtcgtgcactacacgagatgcggcgcgcacgcagattacggcacctttacgctgttggcgcaggactctgagggtggacttgaggtgaagttgaacggcagtgacaaatggcagaaagtgggacacctaccgggagctatcctcgttcagtcaggagaattcctc	ACTTCACCTCAAGTCCACCCTCAGAGTCCTGCGCCAACAGCGTAAAGGTGCCGTAATCTG	10.5746	10.4473	10.1768	10.3106
81442	tgaaccaacacactgaaaaggtcgtaaaaaaattaaaacaagtcagaggagcactcggtccaataataggatataatgcaaaaacaaaactagacacgaaactggcaatcattcaggcctgcctattaccgctgatggactacggagtggtacaactactctcgaggtacagcgcaaccaacctcagcaaaatcgaacgccaatacagactggcactgaaaaatgccgcacaactaccaagacgaacacccactgaagtgatctgggagatggctgatattgaagcctggcacctacgcgccg	ACGAACACCCACTGAAGTGATCTGGGAGATGGCTGATATTGAAGCCTGGCACCTACGCGC	7.22641	6.95128	6.87958	6.82339
Locus_25520_Transcrip	aaggctcgaatgtcaaaaaattaaccgatcaccaagaaaccatgagcatgtcgtgacgaagagatgtgcgaaaggcgaaaatgaacgaaaaattaaccgtctgatatctgcattacgaataaagaaataacgaatctatgtccaagcctgagtgctgccctctctgtgtatcttagcgatctcgttcctgagcagcctctcgttagaggccgcctctctaagctcggcctctcttgcgcaagtcgcgtctaa	TTCGTCACGACATGCTCATGGTTTCTTGGTGATCGGTTAATTTTTTGACATTCGAGCCTT	9.88035	9.82357	10.0512	9.93627
Locus_27459_Transcrip	ttaataattactgttaactgtatatatgttggcgtatttactattatatgtaatagaatgttatccgaatattatgtacttgtaattaaagtttcggagtggcaattgtttgtaaaggctaacgattatagtgtaaatgcttgtctgtttggtaacagataatgagcttagcttcgagtgctataaggctgcatcaaagttgtgtataaagaaggaaggaataagtgcggtactaagccttttatttaaaaacattcaattgctagtctgccagccgaattgaacagacatacttcccttccccccgaaattcgactttaaagtaactgattaaagttgattttctctcaccaaatatattcgctggtctgttggttcggctgctacaatttattctag…	CTCACCAAATATATTCGCTGGTCTGTTGGTTCGGCTGCTACAATTTATTCTAGGTTTGTG	10.2198	10.0495	10.8138	10.6015
Locus_15790_Transcrip	tttctctgtaaatgtgagtaatcgccaagataatttcaaaaacgagaacttacgcgagatagttatgttgtatacacgagtgcttgaaagaaaaggtaatgttgactttgaaaggcttcatgaaataagtgaagaagatctccatttttggactggaatgaaccataaccagtttgagagtatcttacaagaaacaccgtctttacgacaaactaataagtgcaatactgtattgggcgtatacctatgtaaacttagatcaggtgaacctcacgtaagactggcatctttgataaacacatcgaaaacgtctttacagcgcatgttaaagcaggctagacgatgtctcaaaaatgaataccttcctcggcatctggggtttgaccacatcag	GAACCTCACGTAAGACTGGCATCTTTGATAAACACATCGAAAACGTCTTTACAGCGCATG	7.30834	6.75121	6.94251	7.17243
Locus_29863_Transcrip	cgcagcggaacgggtacaaagttatggcagtaagagtcttcctagagacgcgcggagagagccgctaggacaagacacgacgcctgtcaataaccatcaaaaccatagggtagaagacatgcttcggtgggtgacgggagtgaacaacgttgcgagtgtgcatcctgtgcaggaacggcctctagatctcttacctgaaggaggcagtagtgaacgagctatctccggcatggaggtcccggtgacgggcagcagcg	ATCTCTTACCTGAAGGAGGCAGTAGTGAACGAGCTATCTCCGGCATGGAGGTCCCGGTGA	11.9116	11.9676	11.9775	11.9881
Locus_6710_Transcrip	tttttgtcaaaaaacgacgcgtttaaatctaagctggcaacaccggaatctttggaacaatcgtctatatcgataagtttatcgaccttggccccatcactagttttggcggtatttttctgcggttccaaaatatcatagacgttgaaattcttcaacacgttcggcgggatggggatcttgctctcgtttttaggatgctgcatcttttcatcaaaatattttcacctcgcagtcaactcaaaacttttttttttttttttttttttttttttttttttttttttttttt	TTGTTCCAAAGATTCCGGTGTTGCCAGCTTAGATTTAAACGCGTCGTTTTTTGACAAAAA	9.76114	9.80514	9.66733	9.73915
Locus_8401_Transcrip	aaatattcaaagttaacggagaagaaataatacctctatacaatcctagacaccttatgaaagtgttacgtaataatttgatggatcataatttaagatatgaattagaaggtgaagtaagagttggtaaatgggagcacgtagttgctctgtacaatcaagaggttggcagccagtataaattgttaccacttctgacagaaaaacatgtgtatcccaatagggtttctagaagtagtgtggattcagccatagaagtagtaaattgcgaagtaggagcagttatgggatttataatgaatattcagaaaattcagtcggaattcaaagatacagtcaaattgtttttttttttcggcactttgttcgactcactcgacatgacctatataaaattca…	GTTACATTCACATTTTGGGTCTCATCTCTCATCACTTCACTGATTATTAAAGGTGCTTTA	13.9188	13.959	14.1889	14.0951
Locus_9025_Transcrip	aaaattgacataatatggtcgcttgctatgtagaagtctgggtatctaaagaaagatgatcacagtttttcgataattactcataatttatgtatgacagtatattgttattctgatatttcctactctttgaatatattattaattcatttctattgacattatcggcgttgcagatttacaaactatatttttattccttcgaagctagcaagtcgactaaagtgtgacaatgaccctatctaaaacacattcaatattaatcaaattctaaatagatgtaagtgcccattatttaattagaagcaaaataccaatgtaaatgtacatattattattatttattaccgttcggttaagttatgcattattagaatgaggtgtcttctatttgtctca…	AATGAGGTGTCTTCTATTTGTCTCAATGATTTGGTGTCTTTTGCTTTCTTTGTTGTAACC	10.7731	10.6371	10.6684	10.8158
Locus_25010_Transcrip	accgctcgaccctctagcgcccgagaaccatcagcaactgagcctgttgttgtacagcttcagcaacaagtccgctaatgtgcctgacttctgtgttaatccctggatagtaacaatggagatgtacggtcgtcacgacatatcgctcggcgcgttcttagagaagtactgtttcaacggggactacaagtgcacctcgcccaattgtaacgtgcctatgaatcagcatgttagaagattcgtgcacggcgatgtgtgcatcactataacgtgc	CGTTCTTAGAGAAGTACTGTTTCAACGGGGACTACAAGTGCACCTCGCCCAATTGTAACG	9.20549	8.96073	8.75989	9.05053
Locus_27165_Transcrip	atttatatctcataaaattcatacatgataaaaacagaatttaggtttatctgttgcgatattgctaaaacttaacttataaggtcatcagtgagcaacaacgataataatagaaaagttatgattcatttttacaaacacagtttattaaaccatctaactgcaaagaatgttaacgcattttctaatgtgctcgtttgcttttacttccacattggattgcggccaagttcaataacaagtaaaaaaacaacaatgaattatgaggtgaaggaagttggtataggtccaaacacaatacatcggcagccgtgccaattagcgcattcgatgacgcaaatacttttcaactcgattgtgtagtgtgacgtgaatcgattttaaaacgatccgag	GTGCTCGTTTGCTTTTACTTCCACATTGGATTGCGGCCAAGTTCAATAACAAGTAAAAAA	9.85876	9.85992	10.3106	10.388
Locus_28808_Transcrip	ctccatcactagcacgccgttaccggccccgcccacgctgtatacgccgaggatgcgggccaataagctaggcaatttattctgacggcagttgttaacgtatccgaagtagtgcggcgcgaaatccaagaactgttgccattccggcttcgtcatctctttcagcacgtatctatcgtctttagttttacagaaggtaga	TACTTCGGATACGTTAACAACTGCCGTCAGAATAAATTGCCTAGCTTATTGGCCCGCATC	15.0946	15.078	15.002	14.9118
Locus_28809_Transcrip	aacaaatacacctcgcgttaacttcagctagcttgcaagagaataacactaccgctggtatagtgcgaagtctgtggagtgtgtcagatcgcatcatcacgggagagaagatgctgcgagatgcacaagataagtggtccagcccgccggctaagactaaaccacagcctgaaaacgccgttgaagataaatctgatctcgacgactcttcaggcgatgacggcagtaaagaaaactcaggtacaacatatgtgttcaactccgataataacaaggactcggaaaaagaacatacaggcacagaagaggatgaggaaaaaggcgacaagaagacggttcggcagattttgtcgcaactgctgtccaataatcaaccagctaatcagagcggcatggtgc…	ATTATCGGAGTTGAACACATATGTTGTACCTGAGTTTTCTTTACTGCCGTCATCGCCTGA	9.76653	9.72492	9.88379	9.85759
Locus_4942_Transcrip	ttttttttcaaacatgatttattatggaacaaggaatgtatgtgtgttgtataaattatattaatactttcttaatcgctaagagcaggatttttatttctaacataattttgctaatttattatttaattacaaataatatctttgtgagttttgcacttttattgcacattcagatcaacaatacaagtattatgttatttatatatttaattacaattcggaagaatatgtacacagtaaattacgggcagactacacaaacatttcgctagcgaaatgttaaccagctgtgaaattcactgggtaccatttaaaaaatcttatattgtaacacgtacaaaaaaaaacagtaaagtttttattacaatctgcatatttgttcaaaattcgatttaa…	CGAAATGTTTGTGTAGTCTGCCCGTAATTTACTGTGTACATATTCTTCCGAATTGTAATT	12.5893	12.5757	12.4796	12.4978
Locus_26050_Transcrip	taatatcagtttttgctccgtcatctttggtaacgtctggttcgttaacatcgtcgtcaaacgtcatgcctggttctggcaggatagcttcaatgtctcctagaaatgctttttctagtttccagttataacaagctagcagcatgaatttgacaacttttttcactctaactagctcttgtaatgatgcccctcgtaggagtatgcaacacgctagatttggttcagcacatcct	TTGACGACGATGTTAACGAACCAGACGTTACCAAAGATGACGGAGCAAAAACTGATATTA	13.4496	13.4211	13.2111	13.1469
Locus_26185_Transcrip	tgtaggaatgcattgagtgcttcatgggttcccaaaccctgaaaaggacaaagaacgcttcaacaactggctttacgctattggtggtgatatcttggccttggaaaatgagcgcatatttaagtaccgccgtgtgtgtcactcacacttcgaacataaatatctatgctgtaacaacaaaatcagcaacattgctttgccaacattaaatatgccagcaccatttctgctgaagagatccacatcagttactagaaagccattacaacaaattctggaactgccatcaacg	AAGAGATCCACATCAGTTACTAGAAAGCCATTACAACAAATTCTGGAACTGCCATCAACG	11.9721	12.0387	11.1722	11.1548
Locus_3878_Transcrip	ttgcatttgaaatgttgcattttcgtgtcgatgcttccatttaaagtacctatattttgttatattagtctgaaaacttactaaaagtgaactgttttcagtacaaagtggttgttgatttatagtattaaaatttgctttttattatgtttggcatacccacctatatctatcagccttattttagtagtggtgctaaagtatcgtaatgttatcatttactttttgaggtctatcgccaatgttgaaatgtaacttctatagataatatcataagtcgtatatcgtctagttcaacgtagatatagacttttattcatagaattttaaaaatacatttagatcacgttatacattaatgcttgaatacttttcattacaattttaagctgtcctcaa…	TTAGGTGACTTTCAATAATGTGCTCTAGCTTAGCGACATAAGGAGCATTGTGGCGAATCA	12.6822	12.6623	12.7062	12.6551
Locus_948_Transcrip	ttttttttttttatgttttgtgcaaaagtttattatatcattcaacaggcatgctcttacgtcatacaacagttattgcatcacagttagactttatgtacataaacgtgacaacttatattatcaattatttgtattttatattaattaaactataatatcattgataggtacatcagcaacatatttttccattttgaacctcaagctatctttggtacatgcatatctcaatcaaggtttagttagagtatatacctctatagacggattattacaataatatctggaaaagtagtgctcaaaccaaatgagtaattagccttctctacagcccataattaatttcttgattttacgacaaacctgggtggctgcattttgggaacacttacgttg…	GCAATAACTGTTGTATGACGTAAGAGCATGCCTGTTGAATGATATAATAAACTTTTGCAC	10.8533	10.8994	11.1163	11.1405
Locus_15328_Transcrip	cggcaatgcttgatctccctttccgtcctgaaactgatcgcgaatgaagactgatccttttcactgggcctcacaagaaaggcgccgtcggtgttcgctttacgcaacaactcttcagcttgagccctcgtacaaaatgggtgaaaccactccttatcctcatgtttgttcggctgcggcactggctcttttaatgttatcagaaactcctggcttcgtaaaggatgctgcctatagtgtgtaattagactataaaggctatcaaagcacacggtgtctatcagataatacttggtgacgccgcggtcttgcttcagcttgatgcggcagtggttcaccttgccctggcgccagaaggacaaacagtagtcgcccacaaaggtaacgctttctcggact…	TGAAAAGGATCAGTCTTCATTCGCGATCAGTTTCAGGACGGAAAGGGAGATCAAGCATTG	8.0396	8.16993	8.03067	8.06272
Locus_20649_Transcrip	gagcaagtcatcattatttattgaattatagttttgataaaatgctttccaagtgatttttattgaaaagttgtgaataattaggatgcatactgcagttaagtttttttatgaattaaatcttagtatttagtctcacggttatgcttatttgtttcttaaggtttatgttatgcaataatgtgcagaagcaatatggtatagttctcggcaaacttcatggcggctcataactaaattctgggcactagtactcgcaaatagcttgccctctgctgatacccaatgattttctccacagcgacatgcaaagttccgagccgccataaagattggcgaaaact	AAACTTCATGGCGGCTCATAACTAAATTCTGGGCACTAGTACTCGCAAATAGCTTGCCCT	13.726	13.6841	14.2251	14.2252
Locus_23493_Transcrip	tgttaatctgcatcggcttatcaggagtctggtagttcagagcgaccatctgagagcccgagttccaaaatggaacgggattgtagttcgacgaatcaatcctctgccctttggggtagatgcggctaagttgcttcgtgtggtacttgaggaagaatggcgtctcctgctggcacatcagccgctcagctttggtttcagggaaggaggacatctcgttgaatatgaagcccttcgtgcggatgcggtcttggttgaatgtgaccgagcggcagtagacgatgaggtcggacatttctttggcgattctccatgtgcgttccattttcctgtgttgtagagagcgagcactggcgctg	TGATGTGCCAGCAGGAGACGCCATTCTTCCTCAAGTACCACACGAAGCAACTTAGCCGCA	5.73742	6.01404	5.63118	5.38543
Locus_23572_Transcrip	tatgactcgagcgttaagctcgttaccaagactgtcgccgacaatggactgaacccagtgtggaacgacatctgcgagtttgagattgcaaacccggacctggcggttatccggttccttgtgcaagacgaggatatgttcggagacaggaacttcatcggtcaggcggcgttccccgtcacctgcctgcgttccggctacaggagtgtacctctcaccaacggcttctctgaggaactggagctctcctcgctactcgtacatatatccttcatcacgagcaaatagatcaattagcacagctcgccgat	GCTACTCGTACATATATCCTTCATCACGAGCAAATAGATCAATTAGCACAGCTCGCCGAT	13.6039	13.5775	13.9084	14.068
Locus_24104_Transcrip	gctctgaactaccagactcctgataagccgatgcagattaacatggccaaattcaaggagaatggagggtgcggttatgtgttgaagccggacttcatgttcgaagagacgtacaatccgtatgtgaagaagagtattgagaagaaggtgaagccaatgatagtgatgctgcgcctgatcggggcgcgacaccttatcaagacggggcgcgggaccaccagtccctccgtcgaagttgagattattggagctgagtatgactcgagcgttaagctcgttaccaagactgtcgccg	ATGTGAAGAAGAGTATTGAGAAGAAGGTGAAGCCAATGATAGTGATGCTGCGCCTGATCG	13.5158	13.5417	13.6745	13.7113
Locus_6990_Transcrip	cggagatcttcaggcgagggtagagcggtttcattcttttcgaatggctgaaccaccagcatgtctccgaagacatcctggaaggcgctcgccatgcggcgctgttgaggcagcgtgcagttatcctcgatggagaggatcagaggatagtcagatgcaacaaaagcgtgttcttttattgtgcgcagcacatccatgaatctgattttggtggtcaatgtatgtccgtgatagataaaaggagagccatcagggccgtcccagcaatcaagctcgatgcaccgacaccctgacctcagacaccgcacgtaagcttccaaagaagattcgctcgaaaattgatcacccgttagatacgtattatgtgacgaggatatccagtaatgagacagcggccta…	ATCTAACGGGTGATCAATTTTCGAGCGAATCTTCTTTGGAAGCTTACGTGCGGTGTCTGA	10.744	10.7356	10.8918	10.8027
29816	aaaactcattacatctctcatctagctatatttttctaggcataataattcttctgatcaataaatatgtggtctatctaatctaatcttttagtttgcttggttacaatgtttggctgtactttaatatgtacgagtacatgtgtataagacacagttttttttctcttcactctcaggctccggcagaggaacattgtgtatgtttgctatattgtg	TGATCAGAAGAATTATTATGCCTAGAAAAATATAGCTAGATGAGAGATGTAATGAGTTTT	11.9012	11.7884	12.1066	12.1753
Locus_16838_Transcrip	tagcaaaacacgtaaagaaaatctcaaaggaggtcaacattctaaaataaacaggcaagacaaccataaaaataacatgaaacagaatagattaaaataactgacaaagcgaagctttatagatcacacaacatctccaatcactcacattttataaaagatttgctcagagacgccatattttgagccttgtttttattgacattcaagatcacaacccactgttgtaatttgcataaaattaattacaagtgttacaacaaagaaagtttttaaagtta	ATGGTTGTCTTGCCTGTTTATTTTAGAATGTTGACCTCCTTTGAGATTTTCTTTACGTGT	11.7555	11.6991	13.2512	13.215
Locus_26115_Transcrip	agtgataatggcttgcttgcagaaagacaactcgtcgtcttgacgcgctcggtaatcgtatagagctttcaccgtcaccttagaagtgaaggctgttgggtccatgtacccaggagtcccgtaaaccgagttgtcatccggctcagctataatgcgtctaacaatatcttcgctgatagggaaccaaagtttgaccttcttatac	TACGATTACCGAGCGCGTCAAGACGACGAGTTGTCTTTCTGCAAGCAAGCCATTATCACT	7.04985	6.82337	7.75322	7.62753
Locus_18976_Transcrip	gttcctttagcctgttgctgcagctgttgccacatgctggcgcgagcgaccacactgttgcttttgacgagccccagcgcgaagccagtgggttccctcccctcgtcatcgctccctgcttcctcggggctcctgggagcctcggtctcagtggacttcctctcacggtccatggtgagaagaccacgttcgatagacgaaggagaccactcgttactactactattggtcgcgtgattctcccttatttcttggctctcgatcaagccgagctcttcaccagaatgtggtccggagtccctagaggaagcgcggttgtacactccgctatcacaagacacattcaaactccagttgtcagcctcggcctgctggcgctcgtcttcatccagagcgcga…	TCCTCTAGGGACTCCGGACCACATTCTGGTGAAGAGCTCGGCTTGATCGAGAGCCAAGAA	8.55075	8.72537	6.65641	7
Locus_11384_Transcrip	ggaaatacaacactcggcaaagctgtgtgtaattttaattcatctacagatggaagaggaacaacctgttccacctctaaatttaacttttcatagtatatgtaatccaggcaatctgcaaactctgcagtataattagtatagggtggggttccacatgcactgcctaaggaaatggtttgttccaaacttaaaccatttacagcttcatctatattagatttccagtctggcaaagtgcttggtgatgaaccggttgtgtacaactggtatataccacatgaaggaacactgttgaaatcaccacaaagtataaggcttactcttttgtcgggaaactttgaaattatagttttgtgaatatccattaaccagtatatgacaatacctccttgtagc…	AACCATTTCCTTAGGCAGTGCATGTGGAACCCCACCCTATACTAATTATACTGCAGAGTT	11.7137	11.6257	11.6795	11.933
Locus_2984_Transcrip	aatgcatcgtcggaagtacagcatacataaaaataaattaagtactaaaaattacatcaaaaattgtcctatatcatacaacgttacctacggtttatcatataaacctttaaaattattgttatgtacttttcaccaagcttgtatatacaacattataggaataactagttattaagtatttatatgtatttacataattaattaaatgcaattacgattggctgattaactgttgttacaaacgaaaacataagcttggtgagtctttagaagcaataggagtaaataatacaaccgacatattcattcaaatacggatttgataatttacacagtactgacaaattactttcgatttgcaatctctttagtcattagtatatgtaagtactttca…	CTCACCAAGCTTATGTTTTCGTTTGTAACAACAGTTAATCAGCCAATCGTAATTGCATTT	14.4767	14.4624	14.5732	14.6537
30676	ttgaaaccctcacttccttttgtaatacctctttttgtatactcattgtgtgaaatttttctcgttctcgctgattgtgaataaagcgcttggttacagttcgttaaacaattcttgtcttgcagataaattacactgtgttattatctaccgcgtgttatattatttttaatgtatgtgtcgagaaatgttaatcccgg	GCTTTATTCACAATCAGCGAGAACGAGAAAAATTTCACACAATGAGTATACAAAAAGAGG	11.7477	11.7884	11.7555	11.6142
Locus_9535_Transcrip	aaaagattttatatattaaattaaagaaaaaatattttaagtaaaatacctaatgaactttgcagcacaatcattttagttacgtaaattacaacacaaatgggaaatacgaggaaaaatgaattctcaactgtattgtttgtctttataataattattaatttgtttatttaaacttaatataatagcactatttacctctaaaaagcctgattcatcttcaaaacgagatcacatatccggcaatgtatcttaaaatactctaatcctaaaatttcg	ATTGCCGGATATGTGATCTCGTTTTGAAGATGAATCAGGCTTTTTAGAGGTAAATAGTGC	9.6004	9.73047	9.42993	9.2929
94808	gcgcctgctccaccgagccctcctcctccgagctgtcctcgcccagcgccaccgcgccgccgtcgccgttcctgtagtcttcgtgcggcttcatgtcgccgcggggtgcgtcgctcgctcgcctcagctcctgatgcgtcgagctggctcgcaggctgcgctcgcggtctcgcactctcgcccaccgctagatacctggcatgccgtgcctggcctggggacgctgtcgcggtgccacgcgattaacacaaacga	GCGGCGCGGTGGCGCTGGGCGAGGACAGCTCGGAGGAGGAGGGCTCGGTGGAGCAGGCGC	9.02791	8.94541	9.32305	9.34235
Locus_8575_Transcrip	cagtgatctgtcaaataaaagtgattttcagttttgcatttatcacgtaaacataaatttaatttaaaatgcctgccggaccatcagccatggacgggctacgtgaaaaagcctttcaagactacagaaagaagttaatggaacacaaagaagttgaatccagactgaaagaaatgagagataaactgaaggacgtcaccaaacagtatgacaagagtgagaatgacctcaaagccctgcagagcgtcggtcagattgtcggagaagttctgaagcagctcactgaagagaaattcatagtaaaagcaacaaacggtccccgctacgtggtcggctgtcgtcgtcagctggacaaacagaagctgaagggaggcaccagggtcgcgctcgacatgacca…	AGCCGGTCTGTTCGCTATTCGTGCTGAGAGGGAGTATATTATACAGGAGGATCTAATGAA	11.0868	11.0499	11.3247	11.3092
Locus_2087_Transcrip	tttttttttttattagttaataatatttaattacgcggaaaatataaagacacagatgtaaaataatattcaataaacaactatggaaactgtttacaaataaagtccctcaggggtgccttccttcttgcggtataacacactctccttggacttcttgaaatcttcattagtgactttcatgcggcgttctcgcaatgccatcaaaccggcttcggtacaaattgccttaatatcagcaccagagagatcatctttggacatgataagttctgacaagttgacatcatcagctaatgtcattcttgaagtgtgaatggtaaagattcttctcttggtcttctcatcaggcaatggaaactcaatcttcctgtctatacgaccagggcgaatcagagc…	ATGAAAGTCACTAATGAAGATTTCAAGAAGTCCAAGGAGAGTGTGTTATACCGCAAGAAG	7.65464	7.82177	7.59991	7.74819
Locus_562_Transcrip	tttttttttttaattttctaaattttattatacaatagacttataattaagcatgaaactcataaaaatacacaatatacgttgtttttaagcatagtagctgaggttggccttcttcttggcctgtacttcgaggatagcgtccatgaagtcttcatgcgtgaccgcggtggcggagcggcggagggcgatcataccggcctctacgcacacggctttgcattgggcaccgttgaaatcgtccgtggaacgggacagctcctcgaagttcacgtcgggacagacattcattttccttgaatggatctgcatgatacgcgccctcgcctcttcattgggatgagggaactcaatcttcctgtccagacgtccagaacggagcagggcaggatccaaaat…	GAAGAAGGCCAACCTCAGCTACTATGCTTAAAAACAACGTATATTGTGTATTTTTATGAG	10.6371	10.6574	10.3826	10.4742
Locus_630_Transcrip	tcactctcatccttcttgatgttgttcttgtaacccttctcgaagtctttgggcagaacaatatacctattctcacggacggcgtgcatacccgcctcttggcagattgcgttaatatcagctccagagacgcgatccggtcgcgccacaaactcttctaaatctacttcctccgacagattcattttagcggtgattgttgagaagatcagtcgcttttgacgcctgtcaggtagcgggaactcaattttcctgtcaagacgtccaggtcttaggagggcagggtccagagtgtcggcacgatttgtggccataattaccttaacattggtggtttgatcaaatccatccatttggttgagaagctcaagcaagattctctgtacttctctgtcagca…	TGTTCTGCCCAAAGACTTCGAGAAGGGTTACAAGAACAACATCAAGAAGGATGAGAGTGA	9.34817	9.39928	9.0607	9.1472
Locus_224_Transcrip	aataaactttattagaaattattcaaatacaatatctaagttattattgagggacagcactatgcacatacatccgaaatacaaaaaccatattcagactttccattcacaaaggtaccatcccccaaaatttttgagcacattttcactgtaaagaccagtcctaacaaacttgaaaaagtgacgatctttacaatggaaaatgtacccaaatagttagcaataaggcttgaatttagttgtaagtcatataacgcggcgtcgctgagaacttggcgtaagacttgatgactttgttgacggcttccaggaaatctttctcggtagcaaccttgcggcgagcgcgaatcgcgaacatacccgcttcggtgcatacggacctaatctcagctcccgtag…	GTGAAAATGTGCTCAAAAATTTTGGGGGATGGTACCTTTGTGAATGGAAAGTCTGAATAT	4.32733	5.09698	6.41045	6.33606
Locus_3740_Transcrip	ttttttttaattataaaagaacttattaatttcctaagacatagagtacaataaaaaatatatgaattacttccaaagcttcttgatagacatgttcttctcggaatccttttgcataaccttagctacggccatttcaaaatcttcctgagtgacgtggaccctgcgctcacggagagcgtacataccagcctccgtgcacacacccttgacctcagcaccagatgctcctggcatcaactcggcaatcttacgcagattgattcctctagtaaggttcatcttcctagaatgaatcttcaggatgtcaagacgggcctcctcgtttggtggggggaactcaatcttcctgtcaatacggccaggcctgagcagggcagggtcaaggatatcaatcct…	GTTATGCAAAAGGATTCCGAGAAGAACATGTCTATCAAGAAGCTTTGGAAGTAATTCATA	5.24127	5.61405	5.28725	5.48502
Locus_6599_Transcrip	agagtttcaccaggaatttattacatattagtactttaacttaaatctagacaaagttatgctaagttaatctaggctttgttgtgttccttcagtttttctagttgttgcctcaattgcatattaaaatcgtcttgtacgatgtcatcctcccagttatcttcccaaacggagacgtcttcatcgtcagcgtcttccgttccccaattttccgcgggaaattcttcaaattcatcgtcttcctcaagaaggccgaggtctactttcggtttgtctgccattttagtatcgaatttactatattttaagcaaaattaagattaagttatttatttggttcgccttcgaagcaaaaattgcaagctgtaatttgacaagtcactgtggtattgttgccaa…	GCAACAACTAGAAAAACTGAAGGAACACAACAAAGCCTAGATTAACTTAGCATAACTTTG	15.2723	15.2877	15.1486	15.1752
Locus_2623_Transcrip	aagaaatttgtcaaatcatcgtattatttgtactcgtttcagaaattgccgaataataagcaaaaagtgtctggagaagtttagtgctacaggatttaaagttaaaaaacaccaagatgaatataacatcagcagcggggataatatccctgctggatgagccgatgtccgaagtgaaagagttcgcattgaagaggttggacaacatagtcgacgagttttggccagaaatatcagaatctattgaaaagattgaaattcttcatgaagataaagtgttctcccagcaccagctcgctgctttggtggcaagtaaggtttattaccatttgggagcgtttgaagattcactgacgtacgcgctgggcgctggtgatttgttcgacgtgaatgcgagga…	CGAGTACTTGGATGATTGATATTGTCTCTTCAGCTAATTCATCAACAGATGATACTATCT	14.1713	14.4696	14.5493	14.6361
Locus_17146_Transcrip	tgtcaatgatacttcattttcgatttgtgtttaattcaaagattttgcatttcactgtttattacattgaatttcgtgattttgcaacaaaagaagcgcttttaaataaatttgccttgcttccttcgttgattgacactaaccctagttttttaaattatctaaataattataaacacaaaagcatcatgtctataggctcagtttatgaaaccgcataccgaggagactttaatcaagtaaaagttaaggttgataaagataatgctttgataaatagaccagattcgaaccaacgtcttctaattcattgggctgcattgggagggaacaaacacttggttgacttcttgattgatttaggaagtcccattgaccctttggatgacacaaattcaa…	GTAGCCTGCATGTTGGTCAAAGCTGGAGCTAATATGGAATTGGCCAATAAAGATAAAAAA	14.0113	14.2109	13.7339	13.641
Locus_15635_Transcrip	cgccgttaatgatgaaggttcgtcttatcagactagaatgtatcggatctaggatgcagcttccgacgtggccaaaaatatttacaagtccaatggcaaaagctggaaaatgaaacatcagtccgatccttagcgatatttgttaaagccatgctttctagcatcgtattaagtttggcattgtacaccaaagcacatatttcgaatgtatacatgcatctaccttaatattat	GCTGCATCCTAGATCCGATACATTCTAGTCTGATAAGACGAACCTTCATCATTAACGGCG	12.0435	11.9828	12.1524	12.2023
Locus_1765_Transcrip	ttttaataaaagagtttaaatttccctttttgatttctaccaatatgaagaaatataaaacttatgactggcaacccggtacgcgtctacgatttgtttctgaagaggtcgtcgatgactttgcgattatacaaaattacaaagaaaaagtgtgtccgttgtagtgctattttactgtttatctacgttttttagtgtaagcatataaatatacacatcatggccggagcgatgttattcgagcgatcgcgtgtgtcgtcgtcgacgaacagagacgaggacgtccgcatgaccgacaaaatggttagcactggcgaagttcccgaagatgacgaagaaaacataagggctaaggagcagggcatcctgaacctcggcgagaaatacaaaaaagaagga…	GGCTATTAAGGTTCATTGTGTCAATTGGCACCTAACTACTACAAAAGTTACGCATTTTTA	12.594	12.5562	12.384	12.3014
Locus_907_Transcrip	ctattgtccgtgatcgatctgtcaggtcattgtcatttgtcgtctgtcataatcgtgagtttgcattacccaggaattatttcgaagttagaaagtttgtttcattgtttatttccagttaaataaattttgtaaaaatgtcgacgaacggcgatatcactagtcttgatgccagcggcaaaatagttaaaatggaagtggactacagtgccacctgtgatgaaaagataccactctggaagtcatgggcatccaaaggcaaagttcaagaagccattgaccagcttttggctctagaaaaacaaacaagaacgggtgctgacatggcttcaacagccaggatcttagtggctattgtgcagatttgttatgaagccaaaaattggtctgcactcaatg…	GTAGTTGACGGTCACTTCGTAAACGTTAATCTGAAACCTAATGTAATAATTATTGCGCAT	10.7731	10.8357	11.1309	11.0718
105600	cgattttattgccagaaaacagacaactcatccagaattgtctgcggattggcttaaattagaagagctgtacaacaaaaaactatggcatcaactaacgttgaagattcaagagttggtggagaagcccagcatgcaggaggccgatcacctcatcacactctacaccaacttcgtcagcttctttgaaaacaaaataaaccctctctccctggtggagatcatagcgcacgtgatcaagcagtacaccaacaagaaggaagccatcgccttcctcgagaagattgagaccaaagtcaaggctaacgacgaggcacttgcactttgtaaggtactccaaggtcagatctacctagaagacctaaatgacctggacgccacggagaagatcatcgaaga…	TGAAAACAAAATAAACCCTCTCTCCCTGGTGGAGATCATAGCGCACGTGATCAAGCAGTA	7.67243	7.48382	8.22159	7.90388
Locus_19314_Transcrip	tcgcgcccaatgtctacgagctgggggaactgctggcacacccgatcctgcagtctgtagcgggcacgagcgacgcctgggcgctggagctggtccgagcggctgcttgcggggacgtggcgcagttcgagagggtcagggcttcggctccgcatccagacctggccaatccgaagccccatttgaggcagaagattgctatactgtgtttgatggagatggcattcagccgcacatcagcggctcgcaagctgacgttcgcggagatcgcgcgcgaggcccgcgtgccgcacgacgacgtcgagctgctcgtcatgaaggcgctagccgagaacctcatacgaggacatattgatcaggtgaacagcacggcccacatcggctgggtgcggccgcgag…	ATTTGAGGCAGAAGATTGCTATACTGTGTTTGATGGAGATGGCATTCAGCCGCACATCAG	15.1276	15.0564	14.9904	15.0816
Locus_574_Transcrip	gaaaatctgttttattttttgttttagtacattaagtaaattataagtatcatacaatcaataggtaaaactgtgagactggattcatttattaccactttactatagccttaacatgtaacagtacaaaagtctcacatgatgatcatttgaacaccatggtgtcgagcatcgctcctagaccctgcactatgttgttggacatcaggacatcaactttctcctctaaatgcctcttgggatcctgtttgcctacattcttaatggctagctgttctggcgtcattttctcttcatcttctaatgccttattgtaatttttagctaagtccaacatgtctgtaactgtggtctcattgattgaacagtgttctttgtaatcggataaagtaagtccat…	TTTAGAGGAGAAAGTTGATGTCCTGATGTCCAACAACATAGTGCAGGGTCTAGGAGCGAT	14.4203	14.3828	14.5311	14.5065
Locus_22365_Transcrip	aaccattaaatgtctctcgagtgtgtccaatagatacacattacagttaatcatatttatgcatagcatgcatatgaataaacaacttttgatgatattctctacataccttgaacattccttcttatttatttcttagccaagtatatccaaaggtggtgcaaataatcttaagagttaaaatactcaaagatattctagataaatgaaagatttgctcttttttacatattcatttttcatagacccattaagttaccatttaaacggatattagtattgttttcaatcaatttaaacaatggagtgatacaatttggaatccccttttacaaaaattgttttatagaatcaataaatttttggaaatctataaatattttggccacaaatgccaat…	CATACCTTGAACATTCCTTCTTATTTATTTCTTAGCCAAGTATATCCAAAGGTGGTGCAA	9.11374	9.007	8.87035	8.98228
Locus_3643_Transcrip	cgttttgtggtcgcttcactacggtgatggtgacttgtcaaaatttgtaaaaatcacttgaagcggaggagagtcactgtgattgtttcattttagaagaaattaacgaaaatagaatcaaaatgacggtgaaaaataaaactgaagagccgaaaaaagagaaagcagaacctgcagctgcgcctaatgatgatttgtctgaagaagacaaacgcctgcaagaagaactcaatatgttggtcgagaaactcttgggagaagatgtcgatctatatctgccggcgttgcaaatgttgagcaaacttataaggacctcaacaacatcaatgacttcagtccctaaacccttgaagttcctgagggagcattacccttcactcaagatagtgtatgaaaaaa…	GACAGCGTTATGGCACCGGTCCAATAAACCTAGCATTAATCTTTAGAATTAATTAACATT	8.96509	8.95783	9.41469	9.39015
Locus_397_Transcrip	ttggatattaattttcagagtacgataaaattgaaggtttgaactggatatcatggaaataaacactttttttttatattataaacaatctgtattttataaatttaaagtggtagtaacactgcagtgtggagtctaatgttaaagtttacgagcataatgtcaattaaaaaaattgaaaaatcatgccgtctttacttggagctagaaccacctgatcctttgctatccttatctttttgatccttgtcatctttctcatccttgtcttttttgatggtcgacatagcattgcgaatggcttcactctgaggatcaactcctgggagattttccagtacactttggaggaatgctggatcattcatgacttcagcatactcttctgagacatccatg…	ATAGCAAAGGATCAGGTGGTTCTAGCTCCAAGTAAAGACGGCATGATTTTTCAATTTTTT	7.77972	7.69523	8.09935	8.12928
Locus_17218_Transcrip	cagggctgccgtgttgacgtcatcacatacaagggtgtagacggtatagattatatatcaatattccgtggacgacatatacacaaacctccccgtttgcggaaatgtcgcgacggcagatatattagagattataagtatagataaaaattaaatttttacacatttttttttattatattttattttacaaaaaaatgtgatatacttacttattgtaatgacgtgtttttctaacgcacgtttctgatgtagggacctgctagctcgtagataaacattaatatgtgggtcattctaagttaagaggtaattcgttgtatgaaatggcggcacgagtttttttttatatatttttacttaagtatacatttttaaatgtaaacggctacgttgaaa…	TCTCGTTTTATAAGTGACCAGGGGAAATACACAATACAGGGGAGAGACAAGGTGTACAGG	13.1469	13.1381	13.0986	13.0304
Locus_703_Transcrip	aatccgtaacgcacgaacagtgacttttgtttttacaagtttggttggagatacagcgatacagcagaatacagctttgagttgggttccttgaataacaaaattgtgtgaaaagttctgttgttattaacacgcgaatatttagtctgtttaattgattgtaaataaactagtacaaagatggagctatctgctgaaggcaaaactcctgattacatggcattggccgggattaagttcaagctcagtttgccccagttaaaagatgaccagcagctgaaggagcagctcttgcaaggaatcaagaatggaaacatggcgccttattacaaagaggtttgtactgacctcgggtggaaattcgatcagaagctatttgatgatatggctaaagaaaat…	TCCATGAATGCCGCTATGCTGATTTCTTGAAGAGTCTTGCTTGGGTAGAGACTCAGATCT	10.1098	10.1389	10.4563	10.2556
Locus_5875_Transcrip	tttaaccacaaaagtggtggttcatcccttggtcctggattgccgcttggcagaaatcattattttgtagattttgagcgaaatatagttcagagttaatattgttgtcgttaccactgctcaatagtattcaatttgttgtttaaatacaagaaagataattcagcaacaatgcccagtcaagaagttttaaccacaaaagtggtggttcatcccttggtcctgctaagtgtagtggaccacttcaatcggatgggcaaaataggcaaccagaagcgagttgtcggtgtattgctgggttgctggagagctaagggtgtcctggacgtctccaatagttttgctgttccctttgatgaggatgacaaagacaagtcagtctggttcctcgaccatgac…	TATCGACAACCTGTATATCAAAACAAATGATCAGTCCCTCGTAGTGTACTTAGCTGCTTT	9.36632	9.39366	9.09934	9.09869
Locus_2697_Transcrip	caagtcgcaaacaacctcaatcggtgaacacagattttgttttatcattcaaatttatactgaaaatggcatcagttaaagacgtagcaactttatatcaaaacttaaaaactgagtgggccaagaagccacgcaaactggacaaatgcggtgaactattgaacaaaataaagattgcattgacgcaattgactttcctgccgagtaataatgctgccgctaatcagaaagagttgatcttggcgcgtgatgtgttggaaataggtgctcaatgggcagttgcagccaaagatgtaaaagcctttgaacgttatatgtctcagttgaaatgctactatttcgattacaaagaccacctcccagagtcagcattcatgtaccagctcctcggcctcaact…	CACCCACTGGCTTTGGAGCAGTATTTAATGGAGGGCAGTTATAATAAGATCTTTTTGGCT	10.1224	10.1389	11.3526	11.4206
Locus_17489_Transcrip	cgttgcttgaagacgcaccgttcactgcttgtaccgttaccatggccgttgcttgaagacgcaccgttcactgcccgaccctcaccgttggaaccaagcagatctttgtgcacttctgctaaacctttttctattaacttcatcaggcttttgtggtcattttgtaggcaaatgatgcggtgtcttgcatgtcggactttataaacatctatatcattgcgaggaaatccttcagagtccaccaatgggtcatccataccaacattgttagtctccaataccgcagtgtgttcccttatttcactttctattttatctttatcttctattaatttcattactctatccctagcggggccgttcatgtttattccgaccataatattacaatttgttgta…	CCGACATGCAAGACACCGCATCATTTGCCTACAAAATGACCACAAAAGCCTGATGAAGTT	9.97082	9.76611	9.58167	9.86109
Locus_3793_Transcrip	ggagatacggctgcagcagctgccgcagctgttgaggatgataaagtcttcgctgttgttggttttgttcatgatggatcacctgctgatatagctggtctacaagaacatgatgaaattctccaatttggttcagtaaaccaccaaaactttcaagatatgactcaaattaataacattgtggctcactctgttggacaaagagtgaatatcaaagtgaaaagaggcaataacgtatacaatttgacagttttgccccggccatggcaacaaccgggacttttgggttgccatatacagagaaaatcgtaaattggtacatttatttggagagtgaatttagttttatgggagcaagaaaaattgttgaaaataagaccttgttaggtaattagttgg…	CAGAACACGTCTGGAAGTAGGACTCTTTTCATTGGAAAAATCAATTGCGAAACATAATTT	10.584	10.6795	10.2615	10.279
Locus_1668_Transcrip	tcttcgatacaaatgaaggagccataaacaaaaagaagaagaagaagactgattggattcattcaattcgattcgcgtcgcatagtggagaataggtttgttcatcttgggagtattttatcgctttgagacattgtgaacgtgtaattttttatcgtgtgaaattgtgatagtgtgtgatttcccgcaaagaagagataattattttatacagcaccttctgaggagaaaaaatcactatggcctgtctattgtacattatcctagcagtttttataagttcaactgtagctcagcttgagaatgaagatgtaatgctgcaaaacccaatcacgttgccgccagaactacagcagaaaatcaatgacactgaaatagaaaagtacaagactcagtact…	CGGTAGCTAGGGATTTGTATTTGTTGCTATGTGGTTTATGACCATTTTACAATATTTGCA	11.5068	11.5302	11.0032	11.0524
Locus_9617_Transcrip	tacgcagggccaagaagccaagacctgccttccgtataaaggtgccggtgtgtatgcgaggccgcgtgtcggtgccagcgatggtgcgtcaccactaccgccacccgccgccgctgctgcccagtcgcagggagtacgtgcgctgcaggaacgttctgaagaacttgaaagaaactgactgctacgaccccactgaagaggatgatgacgcaccgaaacacaagatctgcatgaacctcagctgccgggtgtacgatgctgagccagccccactgcggggcgtcaccgaggaggatgctgctgatgacctgcacgctatcagctctgagcacactgcacagccggaacgccatacagactcctcaagtgacctctcagac	AGAGGTCACTTGAGGAGTCTGTATGGCGTTCCGGCTGTGCAGTGTGCTCAGAGCTGATAG	7.82177	7.66713	7.3966	7.29692
Locus_26997_Transcrip	tgaacatggaccagtaaataacatagttcgcgttgtcatggcaaacgctcacttaaataatgctattatgtctgaaaaggcattgaatgtacctaaaacaagagtttgatagaacgagtgtacaaaacttatatattagtcaagtagaagggaatattgtaagctggtttatatagggaaataggtagaaagacaatactagttag	GAAGGGAATATTGTAAGCTGGTTTATATAGGGAAATAGGTAGAAAGACAATACTAGTTAG	14.1347	14.0951	14.049	14.1256
Locus_1006_Transcrip	cgtcaacgctaaatttatccgatttttattagtattttgcttactaatttccttcaaagaatagaactgcaattcataacataatctttagtcacttaaaacattcattaattcatacactcaatcatgccacgcggtaagttcacgaatcacaagggccgcaaccgcaagttcacgagcccagaggagctggaagagcagcggaaacaagaagaacagaagcaaaaatggagaaaagagcatgggaaagagagctccagtgaagaagaatctgaggaagaaaagtctggctccggcagtgacgaggacagtgactcggatgatgatagaccatccaaagccaagggtgtgtccggcctcattgaagtagaaaatcccaaccgtgtagtgaagaaaaac…	TGTATCAGATGCATATAATATGGTGTTTTATTGACGAGTGACGACGTCCTGGCATGATGA	13.3554	13.3966	13.0195	12.9788
Locus_746_Transcrip	taaaagaaaaacctttaaactaagactaataaaactatctaaatagactcgcacacgcactattaataacagaacaccatttggatcagaattaatacaaaaacatgaacgcgatcaggagtttatggcgttctgctcctatggcacgcagtgctttaacagccaattatgctatacgacctctttcggcggcggcagcggttcctgtacagaaacctattgagcccgtaccaaccactgtagagttagataagttatataaacgggtggagttggaaatgcgaggtatagacccggcagtgctgctgagttactcgtggttctgtgtggcggcagcttcgcatttgggcatcgaagtcactaagagttgggcattaagaaaagctgaaaaagaaagac…	GAGTGCCAGAAACTACAGGAACACATTACACCACCAACTAATGAATAAGATTAAGTTTAT	12.1176	12.26	12.1373	12.1524
Locus_1411_Transcrip	actcaatactgtcaaaatcgtaattttaggttataaaattcgtaaaataaaatatcaaaatattaaacgaaaagtttactaagtagtcgtaaaaatgctatgtgcaattagaaatacgctgagagctccaatggcaacggtcgcacggttgctgcaaacctctgcgcctctgggatcagacaagtttgatcacaagagaataccccaagaggatgaaggtgttcagggagagaaggtcatagatcttgacatgaaagtgaaacaaaacctttttccaaccctcgagtcagacaacttgatattcaacggtacagtttacaaagacctgcctatctgcaacatcagagtgtcacacaacaacaccatattcactgtgactgatgccaatggcacagtgaa…	ATTGATAGAGGAGTCAAAACTGTCAGAGTAAGGATGCAAGGGTTGGGACCAGGAAGATTG	16.4422	16.4332	16.0758	16.1694
Locus_611_Transcrip	ttgagttaacaatatttatttaagactacactgcataaactaataagacatgctctatccccacatggctcgctgtactccagacaacttgttgtagtctgccagatgtctccacactatacgactcattcgccactcctttacaatacctctgggccttgatgtaacaacgcatctgttgtttattctgagtgggatagcgttcatctcaaacttatttatatctttgtcagccagttccctgatctccaaaggcaggacatcattctttcgcatcgcgttgattctggttctctcgagaaagttctctgcgctcattcgtcgccttttcacatctcgtatcataagccagttcgcccatttatttcttacttgttgaaacccgaatccagcgactgt…	TAAAGGAGTGGCGAATGAGTCGTATAGTGTGGAGACATCTGGCAGACTACAACAAGTTGT	10.0573	9.95746	9.38746	9.28309
Locus_350_Transcrip	cagatcagctcagctgtcatttcttcagctttgaggttagaatcgaggaagttattttagtcgtttattattaatcaaagcaaataaacacagtcgcaatgttgcggcaattagcaagtacgtttatacaaactcgcggtatcaagcacacgatcaatataaagtgggtacgaccagattatgtacctgcttacaagcccgagaaatctggtgacttagaagctcttcctgctatcccagagaccgctataggcaagttttatgctgaaactgaagagatcaaagatgcatcagagtcagtgaagaagatattctcagtgggtcacttgggccgcaaggagttcaatattttggtgaaggatgagctagtgaacagagtcaagagacacgagtatgacc…	CAAAAAGCTCACAGAATACAGGAATTTACTTGAAAGTCAACAGGGACCATTCTTGAAACA	13.3904	13.3304	13.1	13.3303
Locus_2925_Transcrip	ttttttttttaacactatctaaatatttattgctaaattaatacactatacaacatattatttcttatctaaatggcataaggatcattttcatcaaaaacatggaacttagtgtatgtaggtttagatgtgaagtctttctttccatcttgccatcctcgcgacggtgccttatcataatcaaaggttgaatcaagttttccataaatctctgcctgtctgtccacatcttctctgtacctttccttagctaccttcttgcctgtgatagggtcagttatatcaccaaacggatatacaacctctttgacttcgtgtgtgattaacttggtaagtttttgaggcagtgactgtatgagaacgatatcgccagtcttgcagaccttttcaggatcatgg…	AGAGATTTATGGAAAACTTGATTCAACCTTTGATTATGATAAGGCACCGTCGCGAGGATG	14.3119	14.2585	13.9915	14.1135
Locus_490_Transcrip	aaaaaacaaattatcataactaattacacgctttatttatattatttaaattatcgcttgaatctatctacaggcttgggaatcttcttcataaatatagttcgctcatcaaagtatgtgttgaactttttgtggtttcttcttttccttgggtctttattgcagttgtccggtgtcaagttgatcataagaccagctttctgcgccatagtaaccaatttgcccattttcttctgctgtctgcgacacagcccagtaatcctacgaggtagcatacagccatccgatcttacgaactggctcagaatcaggacatcggtgtgtttcacatcgagccccagtgcacacatgtagcacggtggcttctctgaactttcgactgcattctcctttggagtt…	GAAGAAAATGGGCAAATTGGTTACTATGGCGCAGAAAGCTGGTCTTATGATCAACTTGAC	9.97978	9.84804	10.2015	10.3021
Locus_2628_Transcrip	ttcttaaaatacacatacataaatcagaatttgagaagaacctgtgcttctattatatcgtatacgctatggcgctctcatttaatcttcgatcattggttagaaaattagttgtgtctgattttagaactggtgttcgcttctatgcagatcaacaagaagaatctaatgacaaccaaaaagaggttgatcccacgaaggatagatccaaaattatacctgtcgaaacgagtataaagtatatgcagagtaaggcataccagcaaacgtacggcgataatgcagtttgggtcttgtacagacgcaaccacaagggtggtgttgctccgcgaaaaacaagaaaatcgtgtgtaagaaatggagtgatatctaccggaaatccttgccctatttgtcgag…	GGGCTATCTCACTTATGATGTACCATTCAGGGAATATGATTATTCACTCTACAATAAAAC	10.9961	11.0049	11.0901	11.0967
Locus_7180_Transcrip	tttttttattatacataatttattgcaataacaactttactactacatcaaaactatttacaactacaaaaacttagaatctatgggatcggatgggattttcggggtcaaagagtttaggatcctttaggaagaccttatctttgtagtaataaggcataagagcacagttctgtgccttcttgatttcattttcgaccaaatcttgtttagctttacacaaaccagtaatatgtcggccgtaaatgcgtcccgtgtaagggctctggaattgagacagtaatctgtagtttttgtagtcaggttttatatttagtttacagagaatgcactggcgacgctcctttttgtaagggttctccatttccactgggctgtcatcggaagttgttaattttg…	CCGAAAATCCCATCCGATCCCATAGATTCTAAGTTTTTGTAGTTGTAAATAGTTTTGATG	12.1931	12.0777	12.5062	12.4831
Locus_9831_Transcrip	tgcagtacagttcaatagcagctggagtatcatcattaccaggtactggataagtgatcaagttaggattacagtttgtgtcaacaacaccaatagtaggtatcagcattttagcactgtctctaacagctgtatgctggttcaaaatattattctgtgtgttcaaaaatatacacaaatcgggcaaccttgtcacagccccgaactggtggttagcattggtgaatataccacccctccaaaatctggtgtgtgcatattctccacattcttgagcagttttctcaaccaagtgtgcattgagggcatttctgttaaagaaacagataatccctcctctataggcaatatgagctgtaaagttgagagcttttcttaaatgttctgcagttatgtcta…	TGATCACTTATCCAGTACCTGGTAATGATGATACTCCAGCTGCTATTGAACTGTACTGCA	9.98477	9.81838	9.55507	9.75862
Locus_17845_Transcrip	catagattgacatttcgtgtatgttttgtacattctaaccttaaaaaataattttgtaaattgtttttttcgtcaattgattgtaaaaatgttcttaacactgaaattactatcgaaccgtcacccttcattcatcgctcgcactgtatttgtaaagaacaataacgtagacgacgcatgtcggctggtgaaccgaatccttggcaaggaaggcatcctcgatcagtacaggcttaccagatattacgagaaaccttatcagactaggaggcgtgtcaaccatgagcgatgcaaggctatctacaacgaagacatggagaggaaaatacagtttg	TCAACCATGAGCGATGCAAGGCTATCTACAACGAAGACATGGAGAGGAAAATACAGTTTG	6.43882	6.2529	7.36632	7.11894
Locus_4781_Transcrip	agattctttttaggttagaaataggatttcgaaaacaaatacatttatttatcagaaaactaaaatgtcgcttctatttcgtaaaatagcacagaccaatccaagaaacctaatcactgacgcacaaatactggtcatatcatgccgtaaactgagcctggttccatccttgtatgatggagaacaagatccagctcccaagtttttctcatcaaatgtacaggttttgttgaaacggttgactcgacctgattacaataaggtttttcgcaaaaggactaaccaggggctaaccatccttaaaacaccgacctacaaattcttgacgaatgaggaacttgaagaggaaattgctaaagcaaatgaaagagctgacagattactacaaatgcctccagt…	GACTGAAGAAGGCGCATGGAAACCTTTGAAGCATTTATTGTAAAAACAGTACATGAATAG	6.8009	6.89178	6.98584	6.86419
Locus_3763_Transcrip	cttttgcaagataaatatgcattcagtcagtcacccaatgaatgaaaatataattataacctaactttaaataaatattttctatttgcttgggtaaaaattacatttaaaaacaaagcggaaattcaatagttgtagattttccaataaaataaactaaaatggcaagtagccgattggagagaattggaactattttcacacgagtggagggattactaacaaaaggggcaatgagacctgatgatagaccactgtggtttgatgtgtacagagcatttccaccacttacagaacccaaatttgccaagcctaaacctgaaattaaacctatcagacaaattctgtaccctgaggatgctgtcagagcgaagttccactcaaaaggccatggcttag…	AAAGCTCAAATCTGAAGGCGTGCCAGAAAACGAACTTATCGAGAAATCTGCGGCAGTAGT	6.51711	6.79766	5.67172	5.60066
Locus_4740_Transcrip	tttcacgattttcccataatctaacctcaaactatttcttatttatcccatggaataacactggttcactacaaaagtaatcataaaaacaaatatgaatacgtctatgattcgaattgctcaatcgagcttcggtagtagtggaataatagcaaaatgttcacctgtgctagcatcacaaattcacacttctgccccgctatgtcgcgtggtgtcaggaaagtacaggatcacgaagaaacgggacaggccactcacgtacgaaatggcgaaccctcctcattacatcgctcatcgtaaatcatggaactcttggaatacctcaagtttaaaggatggtctcagacgatctgaaacagcattagaagatgaattcatccgaaggtttatgactggcac…	CCTTGAGTTGCAGACCGTAGACAGTTTCAAAGATGTTGTGTTCAAGTATATTTAATTTAG	14.676	14.6495	14.6347	14.6361
Locus_206_Transcrip	ctattgtatataataaaattaatattcaagtattctaaacttttattctatcaacttatgactacttccttcttggcaaaatctctggtggaatatagttttcttctgactttttagatgcagtcttctttgtagtagacttgtcaactagtttttctttttcttctatttgaaggtctattttgtcttcattttcaaagaaccacaatttttgttcttgatccttcatttcattttgtttttgttggattacttgtattcgccgtgctctgtccagtctttgagcttgttcttcaagtttttcatctcttaatttggcccatgattggaacagctgtttttgttgagatacatcatttttatgtgatttgttgatagcattctcaatagcaacttcta…	GAAGAAAACTATATTCCACCAGAGATTTTGCCAAGAAGGAAGTAGTCATAAGTTGATAGA	7.97871	8.09144	8.17243	8.39658
Locus_4180_Transcrip	ttgacggtgtagctcaaacaacaccaagaatatttttactctagggagggaggacaacactataatatatatgtcaaaataagaaatttgactcgttgaggttatgtttgtgctgtgcgatccgcaaatttagattacttaaaataaataggctgcatataaattatttactaaagtaatcatgctacccacaacaagactatcgagacaattatggagagcaaattttgctataagttcacgaacattttgcgtcccccctgaaaataaaggcgaaaaagacatttcgggtactgaccccgctgctattaaagttagcggtttcgctaaagcctttgaaaaacaatcacagatactagacactgaggacaaggagcaaaattttacatttgcttcact…	TCGTCCACAGATCTAACTCTTTTGGAAGCAGATTGCAGGCTCCTAGGAGTAATATCAACT	5.25456	5.15279	5.05312	5.45694
Locus_6610_Transcrip	taaatagcaactacattatattacaaatcttataaaactacaaaggtgcacactgctccatgaacctgtaagggttgcatgcactggtgaacttcaactctgtctccatctctggggggcctcggagccatagccggtccctgtagtactctgcacaggataggaactccttgtcactgtatctgcctacctctattggcacaaatggatctaggtgttcaaagccctttttgtagagcaaatatcttggaaagtgactttcttgattagtgtcaggaactgctaactggtctgcagatacgacaatagcaccatttgtccagtcattagtagtgacttttaaaaaggttgtagtaagtgtgacctcttcaggtgtgaccttcctcttggtgggcgtgt…	GGTTCATGGAGCAGTGTGCACCTTTGTAGTTTTATAAGATTTGTAATATAATGTAGTTGC	15.002	14.9909	14.7719	14.8594
Locus_6953_Transcrip	ttttttttttaatagcattatgtttatctaaatttacagaaaatctacaactacataaataataaacttattcatagatcttagggtaatatgttgtttcgaacttctttctgctcctgggatatggccgcaaaactttaggaatatagggaggtaaatgctcatccaatcttctgttgaagggactgataccaagttcaaatggccgtctccttttctcaaagaatctggtgttgaacttaatcttataaatctgctcccaatgatatatctccggaattaggaggtgcttgggcctgttagatactagatgtttgtatctggcttcaagccaacggcgcttgttatcatcttcaatatctgctacaacttgttcttgctgtcctaaatatggtttca…	CCCAGGAGCAGAAAGAAGTTCGAAACAACATATTACCCTAAGATCTATGAATAAGTTTAT	11.9421	11.9069	11.9237	11.8168
45223	cacaccaaacccatcacacttaacctcagcagaaaaagaaagctatctacacacgaaactattactacatcgggcaacaaaatactcaaagttgttaggagtaactctattgtttataagaaactcgatcaaaatgtgcctgctgcctccaaccaaaataaagttgatcagaaagctgcagataatgctaacgaaaggaaacgtacactatcagaacagagcgatatctatgagatacaagaagatgaacttgtcgacaattgttttgaatttaagaggataaagctaa	GAAAAAGAAAGCTATCTACACACGAAACTATTACTACATCGGGCAACAAAATACTCAAAG	13.4032	13.3704	13.0801	13.243
Locus_4751_Transcrip	ggattttataacctcaaaaaattgtgcatctttcagcgatattgtgttttatttaatatttatctactcattaaacacataaagatgcttaccaggcttcgattcagaaaagactttcggcttatagtaagatgtttagcagacaaaccttcagacggtgatggaaaagcacctgaatctaaggcagcaccagaaaaagcacagaagtcttcagaaaatgccacggaaaagattcaagagttgctaaaattaatgttggctgaacctaaaataaaagagagtgaatataagcaattcgtgactgcgcccaccatagagaggagaaagaaaggagatggaactcaagttacgaaggagaaaatagaggagagcatcacaaaagcagccagtgacgtggct…	TACAAAGAGTATTTCGAGTCCAAGAAGGATTTATTGTCAGAGGTTGGCGCTTGGGAAGGC	10.7142	10.6574	10.8918	10.905
Locus_6691_Transcrip	aactctattgtttataagaaactcgatcaaaatgtgcctgctgcctccaaccaaaataaagttgatcagaaagctgcagataatgctaacgaaaggaaacgtacactatcagaacagagcgatatctatgagatacaagaagatgaacttgtcgacaattgttttgaatttaagaggataaagctaatggaacaaacatccaagcctaggctaataagaaacag	GACAATTGTTTTGAATTTAAGAGGATAAAGCTAATGGAACAAACATCCAAGCCTAGGCTA	12.5716	12.5314	13.0145	13.0705
Locus_3827_Transcrip	gtgacaaataagagtcatcttattcatccttcttgtccagcttcctcctccacaccttcaccttgcccctgagctcgcgcagcctcttcatctcatccttgaagtcctggtgctcgtctctgtacaagccgtactccctcagcttcagcatgaggctgtgagtctcaacatgccgcgggtaataatggatgatttcttcgttagtgtggagcggtctttccgaaaacattttcaccaccttcatggacttgggattagtggggatagcaacttcgccgaagatcctattggacagccgctgcatacgacgggcgtagtttgtagatgccttaatcaattgagaatacttagcgtagtttgtagccattgtttacgaaacttttttaaatacaccgacaa…	TGAAGGTGTGGAGGAGGAAGCTGGACAAGAAGGATGAATAAGATGACTCTTATTTGTCAC	12.5356	12.4831	12.4912	12.5031
Locus_933_Transcrip	aaattacagtacttaacctataaataaactttcagtcaaagattcagattcctgtaatattgtatttgtgacttggtttctctttaacttctaagccatgtccacgacagttattaaatatgtcggaagaacaacggatttcaaaggtaaaaccttgtgggaaattgttgggagcctgaagaattttggcgtcggaagaatcatcgtccggtctgttttcgaaagataccctgaaccgtgttttatgaaaatcgttaaagttgaagcttgtcctgatgaggaaaggcgcagagtaagaatatgggttgagaaaacgttcagagggcgtaagttgccgaatcttactgaaatataccgcacatcttacaagcctgattacaaactaatacctaagaacga…	GGTGCCTGTGTTTACCTCGAATGTTTCTCCAAGTCAAATGTAACCTAATAAACATTTTTT	12.8885	12.7865	13.292	13.2538
Locus_637_Transcrip	tgaattcgacaacagccgacagtgccctgaaaaaaaatgatgaggatgaggaagagtttcgagttctcgatattttgaagaaaaaggatagaactcaaaggagagtcatccgtaggactgacatgcagcctgacagagctgatagaatggccccgaaccagaactggggcaacgtttggccgggaccgaagactttccatccatcttccgtgcctcttccgctgcgccaaggatacgtacctaaaggacaggcaccgcccggcaagaaagctaatgccgaactcatgaaaataccaaactttttacatctaactcctccagtcattaaaagccagtgcgaggctattaaacaatattgtactgaatggccgagcttactaaactcggaagaagctattg…	TGATGAATGATGGAGAAAGTGACGCTACTCTGAAGAAGTATGGAGAAGCTGTAAGAAAGG	8.3443	8.18982	7.99435	8.06743
Locus_4978_Transcrip	ttttttttttgcaacatacatttgttttatttattttctaacaactatttacactttaactatatctaagcttcctgctctgccttttcagggtatttgtcactgaggaagctcttgacctcaccatactctaccttcaggttgcgtctgatcttctcatggtttctgtacttctcgtattttttaagatatatctggtagtgaggcattttctcatagaaaggtgggaacttcttctttttcaatatgactttgtcgttcatgacatactgtgtgaaatcaagggtctcattcttttgtacttggtcttttgtcctgacttcagaagggctggcaactactttcgggaagtattcattttctgctctgtattccactaaatgcagttttttctcttca…	AGTACAGAAACCATGAGAAGATCAGACGCAACCTGAAGGTAGAGTATGGTGAGGTCAAGA	8.87114	8.89102	8.91737	8.93185
36184	ttgcatagcctttgcatcatctacaaatctacaaattgacgatgaatgatgttacgataaatgacgaaacaagttgaaacacgttcctgtcaaagcaaacgcaaacctacaatgtaacactgttcttcataattaatagaaattcaatatgatccatgttcatttatcattaaaataaagtaaaatatacttaccaacaatatttc	AGAACAGTGTTACATTGTAGGTTTGCGTTTGCTTTGACAGGAACGTGTTTCAACTTGTTT	13.658	13.5922	13.6607	13.7471
Locus_3612_Transcrip	aaatgtcaatgtcaaagtattttgttccttgacatccgaactgtggttaaaagtaaggttatgataaaatgttaaacttactgattttataaatatcccaagtgaagcaggaaatatggctaataatatcaggatcttacatagatatactcctcggatttcaggaatattccaatcaagagaatatgcgagacccacaagctttccagacttctttcaaaacccaatttttagaaaggaagatcaggctaaacttatagagacttcggagctatctaaaatagccgctttacccgtgaagccccctgcagtttacgaaacaagctctgtttaccatgacccattggtaaataaagtaattaatcatgtgatggaaatgggaaagaaacaattggctcg…	GATGCTGCCAATAATACTGGAAAGGTTGTCAAAAGGAAACAGGACCTGCATAGAATGTGT	11.2137	11.0566	11.3799	11.5105
Locus_9157_Transcrip	tttttgtttttttttaactataatcattttttattcaaactacaacttaataaattatcgcctcttccatgtaggcttcttcctagcaccaggttgacccggcttcttacgttcacgtctcctgtagtctctggtcaggagacctgctacttgcatcctctgcaacatctctgcatcaacaaaactgcgcaggccccaagcaatgccccaccttatggcacctgactgcccagatggacctcccccttcaatattgcattcaatatcaacacggtcttgcattccagtgaatattaatgggaacaggacttgttcccttgactgaacatcctcaaagtatgttaagtctttgccattgatagttatcttgccagtaccaggagccctgactgttacatc…	GTGCTAGGAAGAAGCCTACATGGAAGAGGCGATAATTTATTAAGTTGTAGTTTGAATAAA	10.5289	10.7649	10.2198	10.1485
Locus_23799_Transcrip	aaatttatgacaggagcttgaaaactattaaataaaacaactttgaataaatttgcaggtttcttaaaaataaaaagggatttattcaaaattattttataggacacaataataaaaaaaaatgggattcgcatgagggcttttcatttcacgcttcagaaataaatacgtgtaacgttcccattctttttgcaaagagatgtaatgaagactaattttatcaataaaacaatgaaaaagtcggtttcagtagtgattggcgtacctatatcatattaatcttcattacataagtatagagatacattaaaattttattataagatttgtcaataactgacaattaaatttaaattacacacgatgacgagataccacgagttttctttgcaa	ACCTGCAAATTTATTCAAAGTTGTTTTATTTAATAGTTTTCAAGCTCCTGTCATAAATTT	8.79198	8.82177	9.37287	9.13702
Locus_14802_Transcrip	cgtttgttgacagttgtgctttgttatcgtcgagattattttctacattctttataagaaagaaatttttgtgtatcaatacagtcagatttcatatggataaaagagatgaagcgaagtcaaccatggaactcgtcaatatcccgccaattgtatccatttaccggcacgctgctcgcaccttcgatgacaggtacaaaaatgatcttacaactaacttgaataaactgaaattgctcatggattctctaaaagctgaagacttgggctacgatgacaatttaaaagaccatcagttttggaggaaacctaacaaagcgccatgtacgtatatagaagtatttcagaacagtcaaataaatatgagtatatttgtattaaaaccgggttttaaaatgc…	ATATCGGGTGCGGTGAATATAAGGAGTTTTTCTGAGTATCCCGCGCAGGAGACAATTGAT	9.73809	9.59384	10.2819	10.2076
Locus_6050_Transcrip	aaacaaattggggatttccaaacattttcattcgtggtttgttgacatttgtaatatataaaaaattattgataaaatacgtatattttagagcctcaatctagacagtttggctggtaatttcacatcaaataatgcgataacttaaacatttatagttgtgatgaaagagaagaatagtctaccatggcataatgcaattgtaaaattatgtcagtattattgtacagcttagtcatgcaaagacaatagccactcgctattctaatgtaaacaataaaatgaaatgtgggtacttgtaaaaataaacaatcagttttacaaaacattctagccttagttataagtgcagtgaaatctataatattacagtgaatatagaatagtaagaagattgga…	CGCATTATTTGATGTGAAATTACCAGCCAAACTGTCTAGATTGAGGCTCTAAAATATACG	9.30606	9.3537	9.4976	9.2234
Locus_10278_Transcrip	gcaaaatgtgctttcattctttgagatgtctgtcatatattataatccaaatgtatggaattaaaattatgaatggatgtcagaaaacaaaactttgatctgtagtcaaagacttatagattttgtatataacatagtatatagtgtattgtaatcagagatatagatactaaatgctctttgatgcatgagaaagaagtattgtattttttttgtaaaggtgaaaaccaagcatgttaaaaattatttttactatacctggggccttaagaagaatgcttcaactgttagcagggaatacaaaaattaaatggtttcttgttattttacctaatttaacatt	GGCCTTAAGAAGAATGCTTCAACTGTTAGCAGGGAATACAAAAATTAAATGGTTTCTTGT	8.61287	8.47168	8.81458	9.014
Locus_28568_Transcrip	tcagaatattgaaccaacgaaatgtacataaattaatggatacgacaagtataaaacttataacttttaattgtaagggcgctaaacgatcgcaacaatgtataaataatttatgttcgatggccgatattgtagctatacaagagacatggttattgtcacatgatataccatggctaggtgacatacatgaggaatttagctatacgggtaagtctgctgttgatacgtcaaaaggtatattaaaaggaaggccatatggtggagtggggatactgtggcgtaaaagtgtattcaatgttgtgaatttggtaccgtg	ATGGTGGAGTGGGGATACTGTGGCGTAAAAGTGTATTCAATGTTGTGAATTTGGTACCGT	6.05393	6.39702	8.09935	8.12928
Locus_27327_Transcrip	cgcggtcgtcgtcgtcttgtgcatctcctacaggctttgacacagggccatcgggcacgaggtcccttgctgccactccacttgttaaaacgatactttcctagtagtatcacaggctttccgtatcgtgacgtcgagaatacagggcggtcgtcgtcgtcttgtgcatctcctacagctccaccttcgccgcctccagttatattgccatcgcctgttgttgaaccgtcaaagcctgtcatttccatattagagtcatcttc	TGGAGCTGTAGGAGATGCACAAGACGACGACGACCGCCCTGTATTCTCGACGTCACGATA	11.1389	11.1163	11.1196	11.1098
Locus_29759_Transcrip	aaatacctattgctaaaccaaagtacatggatctgaaaaaaatgtgtgacaagggtataattcctgcacaatatgcgcaggaataccttgccttgccctatgacgacaatacaaaggacttactaccggatgaaactgacgacgaatgattgatttattgatgttaatgaaaattattgtaaatataaattgatttgttaaaaaaaaaaaa	TACAAAGGACTTACTACCGGATGAAACTGACGACGAATGATTGATTTATTGATGTTAATG	8.84706	8.68387	8.43983	8.56081
Locus_21754_Transcrip	agccatttcacccttgatacaagtgacgcgtacaattgtataaaaatcttgaaaaatattactatttctgaaatctagaaaaatgaacaaaaatattggagttttaagcattgaaagaggtactagtatttatgtaggactatatatttgatccagaacgactaaactaaattcgataatgattaaaatgcgctattgttttagaagattttgcgttatgacatctccgctagtcattttgttctgtatggacgagacctggggcccgattctcctaattttacttaagcgccattcgattcacgttcgactcgattcgactgagatccaatcccgactcgatt	AATATTTTTCAAGATTTTTATACAATTGTACGCGTCACTTGTATCAAGGGTGAAATGGCT	13.6211	13.6068	13.3603	13.3848
Locus_6462_Transcrip	taactataatagactgtcagtttgactttgacgagctccgcgcgcaaaatcgcaacgattcaaagtccaaagtcttatttgtttctgtttatcatatcttaattttaggtcaaactacaatgtgttcagatatctgattattttagtgcgctgccgacaagtaatcttttagagttgtaaatttagtgatgagttttcttattgggtggtagagtaagccagctgctattaagacgttccattcatatatcgccgaaattaactcaagcaatgggtgtcgacgggaataccattttagctgagagtttgaagaagcagggtgtcgagtatgtgttcggcattgtgggtatccctgtgattgagactgctctggccttccaaatggctggcctgaagtat…	ATTTTAGCTGAGAGTTTGAAGAAGCAGGGTGTCGAGTATGTGTTCGGCATTGTGGGTATC	14.755	14.7326	14.8361	14.9402
Locus_7121_Transcrip	gcgggacgacctggagtctcctatctcgatatgccgggaacacttcttatggccgaggctgacgaagataaagtaccaatggacttctacaacgcagagcccgtatcgctagctcatccgaacccatctttagtggctcaagctgcggaactattgtcgaaggccgagcgacccctcgttatagtgggcaaaggcgccgcccacgcgagggctgaggaagctattactaaactcgtagaaaacactaaaatgccctttctgccgacgcctatgggcaaaggcgtggtacccgatgagtcggaatactgcgtgtcgacagcgcgaacacaagcgttactcaaggccgatgtcatcctactattaggcgcgaggctcaactggatgctgcacttcggacaa…	GTGCTTGACAGACACAGCCTCTTCCATTTTTCAGATTGTTGTTTTGTTGATTTCCTTTCT	11.7607	11.8775	11.4893	11.6177
Locus_29208_Transcrip	ccctaagtacactcaaaaagtcaaggacttatcttttatctaccaccaccgggagaccaagcctggtcacacgctagtccactggattgaacacgtcatagaaaccaacggagccccacatcttcgttcaccggcgctccacatgccattctaccagagaatgtacctagatctcttagcaatcgtacttctaggagtagtcgcccg	ATTGAACACGTCATAGAAACCAACGGAGCCCCACATCTTCGTTCACCGGCGCTCCACATG	8.87843	8.91809	8.74062	8.50978
72803	cgagttatggaatgaaaaatattccaagtattgtgatgttatcgattgtcaaatttctcgtaataaagatagagtccgtattcgtttgatgaaattataaagataaaatatttatcgggaaaaataatgggcaatttgaaaatgttcgtccaattttcagttggccgttgaatttttatgcttatgtatgatagtctaggaacatatcagaatttaggaaagtgaagcatagtaataatatcgacaatatcgatgagtaaag	CGTCCAATTTTCAGTTGGCCGTTGAATTTTTATGCTTATGTATGATAGTCTAGGAACATA	12.9495	12.9095	15.094	15.1994
111351	tttaatgctaaattaatgatacatataaaaaaatcgagaaaatgcgcaaaaaaaatagaaataaataaaattcttgaatgtggtgtgtgattgattagtcctctacaggcacgcgtcggcgacgggtgccccttatgtgtaacacttgccatctgttcaaatcccccacacaggcgcgagacattgtgtgtgcattccatggcgtgcagtgttcctctcttcgtaaaccgtgacgtgctaaatcaatgaagactgacttgagaatgtctcctgattatcaataccttcaggcaagactgacgatgcattttgtagaagaaatagttgattttataatgtaaattgtgctcacccggcctttccttgctctctttgtttgctcatttgaacacatgaaat…	CCTTCAAGGGCTAGATAGGATACCATTCATTTGTATGTTAGTGGACTTATCAATATTCTT	6.9629	6.85175	6.93369	6.89785
Locus_10235_Transcrip	ccgatatgtttataccaataagtcaaataaaaaattgtcactttattcttacttctacataaaaaaagtattccatacatataatatcattatcaaagaattttctttttactagaaggccataaaatcgttcatcgcattcattctcctatttatctctggtactgaacacatcgtaactagaaaacatcgattagggttccgtacgttaaaaaaagctgataaaaaacactttgataaagtgttatgtattggtacatgttaaaatgtcttaattctaaatggatatgcgaataggaacaaaaattgtgtacggaaccatgtgttaggtatgtcagttcgttcttgtcttaatgagaatcttattcgataaggcactcatacacgtcttttacattc…	CCAGAGATAAATAGGAGAATGAATGCGATGAACGATTTTATGGCCTTCTAGTAAAAAGAA	8.40514	8.36088	8.30378	8.30378
Locus_24990_Transcrip	aattgattctgaacatgagctagcatttcttctaggtctccgagatcaggatcgatgttcattttcattcgacgcattatggaatgttatttttcgtctatcacagtcaaaacacacaatcaaacgcgactaaaactgtcacataagacttctcaaagaactcatcaataaaaaactgtattaaaaaaccaccacacactggaatgcactcaagtcgtttcaatttgcaaaaacaatggatctttgtcaccggtactatatcacgcacgtacactactcgattaaaaacaaatcgatttaaaatcgatcggtgcgcgcacttgcgcgtgcgactaccgcgcgact	GAGTGCATTCCAGTGTGTGGTGGTTTTTTAATACAGTTTTTTATTGATGAGTTCTTTGAG	10.0269	10.1923	9.96813	9.87863
Locus_16212_Transcrip	ctagtaggtcatcagtgaataacaactgccacgcatttttaggtcgtacacaatgtttatggacttctgatttacgttttctgagtttaaaagcttctttgattctggcattattgactgaagttgataattttggagatttggatataactttcctatttttgcatatgtaaccacttttgcagtcaacataatcatcatcaattt	AAAGTGGTTACATATGCAAAAATAGGAAAGTTATATCCAAATCTCCAAAATTATCAACTT	10.7249	10.8057	10.8553	10.6015
Locus_17398_Transcrip	tgtcagctgggcccaatcaggattttcgaattttcagtcgatgtggttttccagaaataagcaatggcacttaggacagggttagctaagatatccaatataagatgcgtagttccacaaagattcaggccgcgcgccatgagcacgcagaccgccaccaaggaggccgaaactacagaaggcatgaaacctgggcagacgcattttggatttcaagttgttgatgaaggcgaaaagaccaaaaaagttcacgaagtattcgagacggtagcagagaagtatgacctgatgaatgatgtgatgtccatgggcatccaccgcgtgtggaaggacatcttcatacagcggctggctcctagacaagagaccaaactcttggatatggcaggtggaactggt…	TCGGGCTTCAAGATATAGTGCTGTTATATTCGAATATACCGCTGTTAAGTTTACTTCTAG	15.1694	15.1576	15.4854	15.1941
Locus_5390_Transcrip	tcataatgacccgtaactacgtcgcccgataaaagaacagataacacagttgtccggcgtttgttgtgacgctaatacgtaacccttacaaatggcgtcctttcctctgccaataagtatttctgaagttaattctttgagtgacgaacagtttgagtctgttttcggaaatttaattgagctatgcactgacgcggcggttgaagttaagaaaaagagaccttttcaagatgtaacagcgctttgtgatgcgttccaatcctatttagaagatattagtttagcagataaagtagtaattttgaagctgcatccggacttagcagggcggttggccgcgcgcggggagctgaccccagagtctgctggggaacaacgagctgcagggctggatggact…	CTGGCATCAATGAGGTCAAGAAAATATGTAAACTTAGGATCCTTGATATTGTAAAGCACT	5.97841	6.29923	5.51846	5.21043
67124	cagcagcagcccctgcagcagcacctcgctctcggcctccatctgcgcctggatctgcatgcgcgagcgcggcgacatgtacgtggcctccacccactggctcagcaccacaatatcattgttggggcgctgcggctcgggcagctcgggctccggctcgggctcgggctctggctcgtcgtcgggcggcggcccgtggaaccagccgttgatggacagccgcggcagctccagcgacaacacctcctccacctggtggaaggagtcggtgccgaccttgaagaaggccagcatgttgttcctggggctgacagaatgcgccacgtcagccggccgccccgcctcgtcccgcgccagcagctgcagcgccccgcc	ACAATGATATTGTGGTGCTGAGCCAGTGGGTGGAGGCCACGTACATGTCGCCGCGCTCGC	7.70217	7.68124	7.38811	7.35094
Locus_10880_Transcrip	gagatctcggacacggagagcgacgactcggacgtgtgcgccgtcaactcctaccaggccaccgccgacgaggtcaagaggatccgcggagaggattactcatcttcgtcatcatcatctgagtacagttcagactctgagtcatcctgggaagatgactccatcctggtggaggatgacaagagtcaagccaaggcagtgcgggcgcagctcaaccctcgcgccaacagaatggatgagcctaagtttaatcccaagtttaagtcagaagatttaatagaaagacttcaaacacactggagagatatgaaagatttggaaagttcagagttaaccttgacatgtaagccattccggctgtgcctgctgcatgacttcctggccaactcggagatgatc…	AACGAAGTATTAGAGGCATATACGAGCTGCTGAAGACTGAGGTTATGAGTTGGGTGTCTC	7.49985	7.48382	7.19967	7.50589
102863	cacgaaggagaaaagactagcggagatgccctaacgcaggtaggtcacgcgccttcaggtaggtcaaatacgtcacgactacgtcacggcaggcgtggctggacaccgcccatataccgtcctttacatcaaactgacatcttgtcatggttgtatttttaccacaatttcaacagattttatttgttactcgattaaaacgatgaaatgcgctaccattagttgtagaaattgctcaggatccaaactcaaacataccataggataacatttcacgtgtaagtaatattttaactttaaaacatttttttgctagagacatctgtcgtcgaatagctgcatttctagaacctctaagtgaatttgtattattttcgtatcaatcttgtatcaatgtat…	GAAATTGCTCAGGATCCAAACTCAAACATACCATAGGATAACATTTCACGTGTAAGTAAT	6.42417	6.12205	6.98584	6.82339
Locus_18596_Transcrip	atttaaccaaagatgagccagcatacggcgataccacaaaagatacggacatgccagattcttttatggataatgatatgtatgatagtgggaatgatcaggatcactatcaggatgcggaaacgtttccgaacttagctcttaaagttgaaaacacagaaggggatgtggatggggctgaaatggatgaagagtatgcatccttggtcccgatatcggtgaaagaggctaaggctgcagtagaagtgtacaagatgttcactcagggtaaataccactgtgagatatgcagtaaa	AGTTGAAAACACAGAAGGGGATGTGGATGGGGCTGAAATGGATGAAGAGTATGCATCCTT	10.2615	10.1261	10.2015	10.3332
Locus_14249_Transcrip	cggcctcgtttgcgaaggctcgcaagccgccgtgccattcgccactggacgtggggtccccggtggcgatgcccagcgggtctaactgcgccactaggtgaccacgagactacatccaacgtaaaaaagatattcgtaacaaatcaatcaaaattttgtccccttcgttgaaatatcccttcataagatatatttaatataaagcggccatacatacgtacacccgttgcatattttacttaaagaaattatgtacctacatatatgcgagtagtattatcattaagggtagttgaagagactggaaagtttataagattgttacgcaatatatatgtaaaaaaaagaaagctgaaaagataatttatagacctcagtattcccacaaacgtgcaatta…	GCCAATAATTGCACGTTTGTGGGAATACTGAGGTCTATAAATTATCTTTTCAGCTTTCTT	12.6986	12.6441	12.3894	12.3759
Locus_4029_Transcrip	attcataagtcactagaataaataaagctttagatagaaaaaaaagtcttaaacaatcctgattcactagtaataatcagaggaaggaaagatagcggatatgccataagtaaggtaggtcaggcgtcttcttgtgggtcacggtacggtaggcgtgattaaaacaatcgtttatcagattttcagattatatatcgttcgggttcctagtgaaatcacgacgaatctgattgggattgatttattggtgattttattttttaaaaagatcgcgggcgggttatataataggcgtaagagaggaagctagtaacattcctcgaacacccacattttggcgctatactttcttaggagatattgcgttatgacatctccgctagccattttgttctccat…	CATATCCGCTATCTTTCCTTCCTCTGATTATTACTAGTGAATCAGGATTGTTTAAGACTT	12.7944	12.8208	12.7471	12.7752
Locus_6434_Transcrip	tggcggccgagtggcgagccaccttccacaaggacgtcgtcatcgacatcgtcagctaccgccgcaacggacacaacgagatcgacgagcccatgttcacgcagccccttatgtaccagaagattcataagactaagcccgttctcgagaagtacgccgatcaactgatcagcgagggagtagtcaccgccgaggaagtgaaagacgtaaaagacaaatatgagaagatttgcgaagacgcatacactcaggccaagcaagagacccacattaagttcaaggactggctcgactcgccctggtctggcttctttgagggcaaggacccccttaagatgtccccaaccggcgttgtagaagagactctagtgcacatcggcaaacgtttctcatcccctc…	TCGCTCTCCGAGTACGGTGTCCTCGGCTTCGAAGTAGGCTACTCAGTAACAAACCCGAAC	11.786	12.0426	11.4805	11.3134
Locus_7433_Transcrip	cgattatattcatagttattatattggtggcatgcctgtatttactagattgtatgagcattagcatgtatctatttactgcatgaaactgtatttatcaatggaatatccatttactataattgtacatattttattattataaaagtacttatatttctgattgtggtgtatacagattaaatctatatcgttgtttggcatcgaaggatgcactagttgtcttcagcattttattcggtgttggaaactttccaaagaattgctctccacttagttaagtaaacaacaacactttgttgctgctgatcaaagtttactttcataatatctatactatattgatgcaccgtgtatttgttgatgtaaagttgtcatttctgtatgaacgtaaaatca…	TAGGTACATACATCGAGCGTCTTAACCGTGTGACAAACAAGAACATTCGTCTGGCTGTCT	9.60871	9.6515	9.32531	9.27903
Locus_7434_Transcrip	tccgggttgagcgccattcgtcgcattgcggaagaatgcatcccatgacgcgtgaacagaactggagtcagcgagccatgtgttgtacatagtctcgacgtacgccgagctggagccattgaggaagggctctgcggccgccgaactggtatgcctgaagttggttactggcacagcagttgtctggggtctgttcaggagccatgaggcgaacctgtcgttgctgccaactttatttgtgacttgaaaaattaccctcgcacgatgcatgattgtctcgttctagtgtcagatctgataaactttaaccacactagaatattttacagaaatttgaactgatcaatactgaagtcccgtgattcaaggttatataactcactttttcacgtaccaaat…	TTTTTCAAGTCACAAATAAAGTTGGCAGCAACGACAGGTTCGCCTCATGGCTCCTGAACA	12.0241	12.0111	11.9828	11.9421
Locus_8364_Transcrip	ttaaaacaactgtttactttgaaaattcattattaacagttgttttgagaaaacggattaactgccgtttatattgttggtgaattcgggcctcaagtttagtaaaataccgtaaaaaagttgtagaatgttaatgcattacttgggagtctcttgtgatatacctggcctgtatgttgacctgcttatgaattctgtatttttttacctttaaggattgtattatctgaataaaatattgattgattaagtcaatctacatggagcagaaataacatcaaaagacaagtagatcaataagcgtagttcaataggctcctataatttaaaccagcatacattagagtaataggatagcggcgttaggatagataagttttaatctgtacttacgaatgc…	GGAGTCTCTTGTGATATACCTGGCCTGTATGTTGACCTGCTTATGAATTCTGTATTTTTT	8.11634	7.86264	7.43049	7.72799
Locus_964_Transcrip	ttttacctattgttaaaattaacatatttttttattcaattaatagtatatttatttgtaaataactaaatcaaactaacatttagcaataaaatgactcaggtagtacttgccaaaagaatgcctatcattaaattctttgatattcttcagcggcgtcctgagtctataatatatcgaaaatacgtgaacatcaaaatatgttaattttaacaataggtaaaacaatgcacctacacatgcgaatagtgttagaaagctaaaccgcagtaaatgtttaggttgaatgtcacataatactaggattttgaataaagcttaagtttacacgtggctacctgtcacaatagtgagataattactattttcattaaattctacgtacatattaggtaacga…	CGGTTTAGCTTTCTAACACTATTCGCATGTGTAGGTGCATTGTTTTACCTATTGTTAAAA	10.0778	10.1189	10.6371	10.5934
Locus_6481_Transcrip	agtaaatacaggcatgccaccaatataataactatgaatataatcgtgcagatcatgaatacttaaataggtatagagatgagcaactgtgcgtgcgagccgaggaccttgtgcgttacatccacataacttatgatcttgtagttatggctaccagctttcgaatcgatttacgaacagacataattaaacagaaaataaaaacgcaaataaaaataaacgcgaccattgacattgttttaactttgacgataaattctgttcataaaaagtccaaataatccgactgcaacaatggaataataaaactcaattagtggttttgtgccaatctgcattagtgaagaattactgcctaggaatataatctgatagggaaaatccacccggaattacatc…	CGCACAGTTGCTCATCTCTATACCTATTTAAGTATTCATGATCTGCACGATTATATTCAT	11.9944	11.9069	12.1405	12.1139
40425	taaccaactaggactatcaaattaacaaaattagaacaactaaacattgtgtggtaacaaaaacataaataaggcacgggaaagtctactgtacctagcgtgacctgttgcataaaattgcatttgtcttcatttgagcacaacctaaaatgataatactattaagctgctcgtaaaaagtgtaaataaataacaaactacctaaaccctattttaagtaaatgtgtttaaaaactgggaacaaaacaaaagggaaaacacatcaggtaggggagcttatgaccgaaaatagtacaaaaattatttgaatttattggagttaaaatatgtgacgtacataagctccctcggttcaggacaaatcacgtgtaagggacaaaaagtgcaaacaataatgaa…	GTCATAAGCTCCCCTACCTGATGTGTTTTCCCTTTTGTTTTGTTCCCAGTTTTTAAACAC	12.2393	12.1857	12.4881	12.5454
Locus_21284_Transcrip	ccaaatataggtagtagtcatgtctaaaaaaataggctataatgtctgtctctcacgtcgtacatggtgcataaatatggtaacaaaaacaagaaaaataaaatcaactttaaccgttaacacattaagtgacacgtgcttaatacaacacaaaaaatcgaatactttgtcaacatttttaaatgggagtacacttctgttacaatataatattttgtacttacgtaccaagtcatgcataaaatcagtctctattgattaaaatgagaataatatagctcgcctaagctgaa	TTGTTACCATATTTATGCACCATGTACGACGTGAGAGACAGACATTATAGCCTATTTTTT	11.7196	11.7228	10.4717	10.412
Locus_15717_Transcrip	gtttagttgacatttcttctgacagttcgtactggttcgtacgtatttgcaggtgctttccggttggtttccagtgttttatttctgttttacttcgttggtggtgtaaattaatttgcatttaagatgatttcctgatagttgagacggttttacatccgtgacatgccaagatgttcatagaggacataaaaaacgatttctacaacatattgctagggaacagggtgttattattagttcattacgacgtggatgctatttgcacgtgtaaaatattgcagggtttgtttaaaagtgataatgtgtcgtatacattggtgccggtggggggtattgcggagttaaagcaggcttatgaagaaaataatgaagaaataaagtatgtggtactggtga…	AGCAGAGAAGAAGAAGCGCCCACACTGGAAAGAAATGCTGGAAGACGTTTACTACGAAAT	10.4868	10.6904	10.42	10.3106
Locus_7073_Transcrip	atttattgattaaaactgatgattatcttccatatgaactgtagaggttagtatttgagcatctgtgtgagtgcttcatagcatcgccacttgtcgggcaggtagaatggctcgaagacatgtgggaagggagcgtcccagcccgacacgcgggagatcggcgcctctaggtgtaggaaacattcctcctgaatagtagcggcaagttcggcgccaaatcctgacgtgagaggcgcttcgtgagagatcagacaacgacctgtcttcttaacggaattacaaacagtctcctcatcccagggcaggatagactgtaggtcaatgacgtcacatttgactcccaacttttcttcagcgagttgcgccacttccagcagcacgtgtatctgtgtgccccaa…	CTCACACAGATGCTCAAATACTAACCTCTACAGTTCATATGGAAGATAATCATCAGTTTT	12.8739	12.8577	13.2783	13.3184
Locus_28408_Transcrip	ccgatttcctataaaaccttaacaactatccctatgggtacgtataaacaatctatactttatctgcgtactaaaaagctaaagtatttcgaaaactattttttattattaaaactacgaacttgctatcagaatccgtgatgatcaaagaattttgcaatagaatcggacttaagaccgttgagctatacggggcataccccattaagtacatccctaatattaaagcatag	CCGATTCTATTGCAAAATTCTTTGATCATCACGGATTCTGATAGCAAGTTCGTAGTTTTA	11.7249	11.8272	11.5447	11.6915
29926	aacgatctccagcacttcgtaggagggcgtgtggacggcgaggggcttgtcgtagggcaccgcgtcgttgtcgtcacggtgcaggccggactcgctgacgacgcctgcgcagtggccgctccgcgcgaccagctcgtcgagccgcccttccttggcggtcgggtacgacgccgagtacgtttccgacgagtctgacagcgagcgctcgtcgctcactggtgactgcgcagattctttgctggatatgggcacgtcgtctgctgtgcttgattttaattccatagtggtcatatctgacgactgctgatctgaatattctacgaatgcatttctagctgccataacatggaatttag	GTGCCCTACGACAAGCCCCTCGCCGTCCACACGCCCTCCTACGAAGTGCTGGAGATCGTT	11.4856	11.5735	11.5191	11.5068
42891	tgctgacactttttatcttgttgacaaagaaagagacagcaatagatttaaagaagctttatctttaatggagctttttgcaactgacggtttctcacgtaagtaccttacataatgagggctatcgttttttgtttcaccagaagcgtaactcctgctagcgtgattgtagcgtgaggtcctaaactatggctatcaaagtgcgtattatgggcgaaatgtttggatgttggtctactccccctctagtaatgagtcataca	TAATACGCACTTTGATAGCCATAGTTTAGGACCTCACGCTACAATCACGCTAGCAGGAGT	11.6073	11.598	11.7957	11.8435
Locus_21316_Transcrip	caatggaggatggagtaccgctacagctactgtaccagtcaacccttttatgcagtccacaaacaatggcggtttcgtgaattccaagaacccattcctctgagtggacgacatggaacataagaactaagtgagatgtcaaagaacaaactacgtaacaaaaagcacaaaccaagctacaaattttatgttattgagcaattattgtatagtagttgaataatttattcatattctgccatagtggggatacagtaacacctatgattacacacattttacaattatttcatgaattttacaaagtaaaaagtgtaattaaaggatttactgtattttaagcagtaaaagttcatagctaccaccatgcaccatgcttgttatggttgtaaaatttag…	CATGCACCATGCTTGTTATGGTTGTAAAATTTAGTGCCTCAATATGCCTTACATTATACA	10.3826	10.2703	10.5191	10.4868
79276	ccgccacagaatcgcgacaccaccatagggtcggccacgaaatatacctgccgaagtgtctattgctgagttaccacagaaagcgaagtcactatgtatatttcccagaaatgccaagtcatggggcatcaaccacgtttcttgcagtgctatgatgtccgcgaatgcacacaatcgtctaacacagtcaaccgacgtcacaacgtttttacaattgaaacttattaactttattgacttatccattaaatagttttttaaatacaataaattccctgaaggatacaccctctggccacaagttttcatccataaagattgacaatttagcttttggtatcagaaatctgtaagcctcgtatcctttacatttcttcatgttaatttttttcaggcgat…	TAGTGACTTCGCTTTCTGTGGTAACTCAGCAATAGACACTTCGGCAGGTATATTTCGTGG	15.3408	15.3607	14.755	14.9556
Locus_28476_Transcrip	ttcaaaaatagcaaatataaataacttgattcatccttgtatatagaatataatagatctgcagtgtaacatcgatctctcataagcccaaaatgtaaagtcagttctttccactgtgccagaattctttgcaccgctggttcaatggataaccagcgtgtgtcacatacctgcaaaatttttaaaggtgcttcaccacaattaatagtttcgtaaatttcatgatattcatttttacgttttgttgagtgggcaaaccaattgtacgtttctctaatcaagaattcaatatttcttggtagcgtatgttctgaagcgtgagatacagcaagttgt	AAAGTCAGTTCTTTCCACTGTGCCAGAATTCTTTGCACCGCTGGTTCAATGGATAACCAG	10.1485	10.1799	9.98192	10.0656
Locus_9773_Transcrip	acgagattataaacaggcttttactgagtcgggaaaactgtgaaaaagtaaaaatgacggcaaatgtccctctgattgtaagagtgttggcttcttcggtatcagtggccaacagagctggaaaaattgttcgtgatgttatgagtaaaggagaactaggaatcgtcgaaaagggtaaagatgactatcaaactgaagcagaccggtctgcacagcgctgcattgtagcgtctcttgctgcacaatatcccaaagtgaacattattggcgaagaggaccagcccgataatgagggcgacattgccagtgacttgattatatctgatgctgacaaggagatactagggttggactgccctattcatctccagggtgtcaaagaagaggatatagttgtct…	GCAAGAGTTGAAAGATGCACTTGCTAATAAATAACGTCATAACAACTATTGGTGATTGGT	11.4213	11.3854	11.365	11.5228
17204	atggcaatataactggaggcggcgaaggtggagctgtaggagatgcacaagcgcgcttcatccgcgccggcaagggacgtctgctcctccaccgcggctacactttccgtttgaagaataacttggcccatggaagaaagcaatggtattgttcttcgcggctgacgtctcgctgtctggccgacgtgaacaccgaagggccggaaggtcacg	GACCTTCCGGCCCTTCGGTGTTCACGTCGGCCAGACAGCGAGACGTCAGCCGCGAAGAAC	7.84862	7.69	8.08746	8.03067
Locus_18254_Transcrip	cattgcgaaacagttctttttcgtaagagcgttttagttttctcagtagggaattgcaataattgcgatagcgagtgtaggtgatttttaaaatctcattgttagccgactttttgagtttaatatgcatacgatcacggtgccttatacagcggagtagtcccggtgtgatccagggctttaaattacgttgttttcttgggacaacttgaatatgagtgtgctcagtaacaatggaggaaagtttacctataagcgcatctgcggcatcattaggatcagatatagacaggattggagaccagtcatgggttttaatactctcaattgcgg	AACTCAAAAAGTCGGCTAACAATGAGATTTTAAAAATCACCTACACTCGCTATCGCAATT	12.9297	12.8768	12.6789	12.704
Locus_18813_Transcrip	gcaaggcctgtaagtgcacattgatgtctcataaaaaggatttagtagaacattccaaaactaaaaaacatgaccaatgtttaaaacgatctaatatagttggtcagtcaagtaaaatgtcaaatttttttgaaaagcccttgaaagagccaagaaaaagagcagaattaaaaattgctgcatatgttgctgaacattcaagtattaaatctgtg	GGCCTGTAAGTGCACATTGATGTCTCATAAAAAGGATTTAGTAGAACATTCCAAAACTAA	11.8918	11.933	12.246	11.9549
Locus_9444_Transcrip	ttaaaaatcttcgacttgatacaacagttgaaatgtaaaataaaacaacctcaatgtagattgctaagtagttttaaatagtctttatttgaataagctccctcactccacgtttgtaacgggttattcccatcaggtcgttggccttgtgtaataatttatgtaatcaattttgtttacacatttggttgctaaattggctgattagagcgtctgagtgtatgaatgtcgatcataggtagaaaaattagccttatagaccgtgagtcaacaattgtcacaattttgaatcacataagactttaacaatgattttcaaacatcacacatttataagaaagtggtaaagtctatgaattaatttaattttatggataagtcttgtttaaaatcacaatc…	ATTTTGTTTACACATTTGGTTGCTAAATTGGCTGATTAGAGCGTCTGAGTGTATGAATGT	6.21917	5.82591	5.73064	5.65964
Locus_17435_Transcrip	cttcatcattaatacaatatttgacctcaaaaactgcattataaaagactatatttcctcaattatatgtctttaaaaaccagccttacagactaaaagtctattctaggcaaaacggtaaaaaaaactagcaaaaatcaaccgattccggataaacgagttttgtacgtaaaaatcacgaagctgcatagtgacaaccgaaaattaaaagtaggcacttaacatgcaaattttaatgagttccgtcactttgaaaagctacaaattattctaatgaatggtctatttttgttaatcaaagatttcaatgacgtttgctgttctcaaactcagtgaacacaatcatgatttttgacacattttgacattcgagacatataaaattatttcccagttttt…	CTTCGTGATTTTTACGTACAAAACTCGTTTATCCGGAATCGGTTGATTTTTGCTAGTTTT	14.4657	14.5417	13.3415	13.4863
Locus_13809_Transcrip	ttttacgatacactgattataagcaatcttactgaaaagttatcaaaatgatcagatttttattacaagaaaaagtttctgtgacatatcgggtgtgtcgttcacaatcacattgaatcctatcgcatacactttatgatattctatggcgaattgtaaaaaaataacctaatnnnnnnnnnnnnnnnnnnnnnnnnnnnnnnnnnngttttta	GATTGTGAACGACACACCCGATATGTCACAGAAACTTTTTCTTGTAATAAAAATCTGATC	5.41024	5.33985	6.11946	5.96807
Locus_18081_Transcrip	cacaatttaagttgcattaaatactcccgcagaattaatttaattcgaaagtaggtatttattcgtaaggcaactaacaaatgagttatctatcatactaaagaatttgagtattgcctgttttctagttcatttagttattttgagtgccaaaattttatatacgccattgagttttaggatataaaacggagtgagtgaacataataaaattataaaattaaaacggtagaatcagaagtaaaaaaaatataaaatgtctcattcgaagtctactcactccgttttcccctatttatcgtatgttaggtaataaattaaatatagattaaaaatgaacaatgctaagcaataatccaaaggtctggtagtacaaaagaattgttatgtagcaaacaa…	CTATTCCTAGAATGGTAACCTCCAAGACTTATATCATCCAAAAAGTGAGTTTCCTCTTTA	8.94327	8.76323	8.77479	8.84706
Locus_21506_Transcrip	caaaggtcgattaaataaagtaatcgactttgtgaaagtgagctttggtaatttggttgttaccgaacaccaagacgaacagttaaaagcatttttgaaaaaagaatgcgaaaaaatacgtgtgaaatgggatcgcaagcaaagacgattagacttgtttttaaaagactatgaacagtggctcagcgaagatttaactttcgccatgcttgtggtatcagaaaatgtttcaataccaagtactagtggtggcaggccgcagaaaagttttgtggaaagttcaaaaaaaacgaagaagaggaaagttcagcacttattaaatgactacagtaaagatgaattgattttcgccgcgcaattaagtgttagagctagtggcaaacgtgatgctgctacatt…	AAACAAGTCTAATCGTCTTTGCTTGCGATCCCATTTCACACGTATTTTTTCGCATTCTTT	13.251	13.3024	13.1301	13.1713
8880	cccgttgtttccaccgctcaccatctgttgctggtggtgttgatgcggagtgtgagcaggtggcgggtgcggaggcggcgcgtggtacttgtgttgcggaggtgagtgcggtggcttctgcggcttggcggcgcccttgggcgtcggcgaggctgcctcgcacagtggcgcgaaaccattggcgtgctcgtgtagtgggctctttagctgctgcggcggcggtcgaggctgcggcggggcgtactgttgttgcaacggtgctcgatattgttgctgcatctgctgaacggcggctgcaacctgcagctgcgaggacaggaactgcgagccgaaggccgtggactgcgcgggctgcgtgaactgcagcgggtaggtgggcgcgggcgcggcgggcggctg…	CCTGCTCACACTCCGCATCAACACCACCAGCAACAGATGGTGAGCGGTGGAAACAACGGG	12.8827	12.7196	13.1	13.043
Locus_12643_Transcrip	tatataattataatatatttaaaacatattgtcttttatatatatatttaaatattaaattcgatttattttaacgatttttactgtgagatttggattcatcgttcttatagatatgtatataaaatttattcatcagtaccaagtctacaattgcacttctgtctaatttcgaatacttcaattcataaaaatcttcgtataactttttgagtacctactgtctacaatgctgttgacatgatgatttcttatagatttctgttaaattatttcaaatttactttttatacagaacatttatttacaaaaattggacaatgtttagatgtttttttttttaatagagaatggtttagtaagtataggaaacatttttttaaattttaat	CTACTGTCTACAATGCTGTTGACATGATGATTTCTTATAGATTTCTGTTAAATTATTTCA	10.584	10.5289	10.5992	10.3332
Locus_17609_Transcrip	gacgcaacgcagccgcgcgtcctgccgcgccgcgacgccgctcacgtttgttctcgaggcgcgtcggctctgtgacgacattcttcagtcctccttgattcatgacttcgccgctacacgcgcccaatagtaaccatcttaattcaggtaatacactctaaataacagtcagaacacaaacatcacagtagtaattgattttggatatcgccgatcagatttttttaacacacaagattcgcaaatataaattaacacagagaatttttatttacaatatataatggtgttcacttgttacacgtacaatttacagttcattttagtaataattgatataatttagaaagaaactcgttagtatgaaacaccattttgaaagattgaagaaaagatcgt…	GGGAAAAATCCTTGACGATCTTTTCTTCAATCTTTCAAAATGGTGTTTCATACTAACGAG	9.93183	9.85681	9.98192	10.0406
Locus_20782_Transcrip	caattatattaggtgagagtgacttattagcacaatagtgtggaaataattacaatgtactgtgctgctgataaaactatccccggtgtgtcatcgtcacaatcttcgaagaacgtcaaagatggcgtgacaatgagagaaaaaaggggtggcgcaatgagtaaaatgcaaaagctcagaaagcgcctctcccttagcttcggtagattatcaacaaaagacgagcctgacggcgacggcagcgagtgtcgcgggcgacaacagaacggcgg	ATGCAAAAGCTCAGAAAGCGCCTCTCCCTTAGCTTCGGTAGATTATCAACAAAAGACGAG	8.55411	8.58731	8.8895	8.2064
Locus_21058_Transcrip	taccactgacctgacgttgactgtacgactgtcacatgtaagtcattacctttattttaatttgtatttattgatctgtttttcgtgtatctctatgtagcttcaaggaactaaggtctataagtaaatgtgtaaatcttccaagtgtttgcatatgttttgtactcagtgacacagactcctccctttcgaatggtggtaagactcgagcaagtataactgcctctaacttgtagtcaatatgttatgtttaagtgtgttatctagcactgtggcctgctgtcacactgcgtgaaggactggcgcaatgctctggcactgatgtacttcaccactcgtctgttgtaagcacactgattgtattaagtacgttaagttgaga	TGTACTTCACCACTCGTCTGTTGTAAGCACACTGATTGTATTAAGTACGTTAAGTTGAGA	10.628	10.7013	10.3934	10.2318
Locus_22121_Transcrip	gctctgcccaacgatcaagtatatcctgcttagcagtgagcttttgggaaccatctagggatcttaacggagtgcagttttttatggaaacgccaatcaacttacgcatttcttcatagaaagcgcctagttggtgggtatctgcaagccactgtatcttttttgccttttcaagccaccatctatctttcatcttcctcgttaatttccttaaggaatcaccactacttcggacttctt	TAAGATCCCTAGATGGTTCCCAAAAGCTCACTGCTAAGCAGGATATACTTGATCGTTGGG	10.0881	9.96867	10.3552	9.98299
Locus_26898_Transcrip	cttgcagttataggcccggtggcccgttttaaaacaattaatacataatttgttcttagaaacaacatcgtttctttcatctaaactcatagaaataaacttcgagcattcaaataaggcatgatcttgattacaaatgacacatttatgataaaaactacgattactatttgcttgcgaggatgcgacaaaactagctgccttctcacctttcatattcaatttacttggcttcgccgcttctaaaacatctgcgcgatcgcgcaagaacttaaaaaactcatcgagggtaggaacctctcctaatgtacttttatgttcctcccatcttctactggttgcattgtcgagtttatttactgttaaatggataataatcgtatcccaatgatctactgg…	CTAGTTTTGTCGCATCCTCGCAAGCAAATAGTAATCGTAGTTTTTATCATAAATGTGTCA	13.7153	13.6745	13.5775	13.6551
Locus_23642_Transcrip	ctaaggagagcactaaaaatgccacaaaatgctccatttaagacagcacttagaaaatttaaatcagctgcaaatgctatcacagagctacaaaacagagaggggacacataagttgagtttccgaatagttagaggcagaaacataataaataataagaataaacctcaacactgcagaaaatcgcatacagtcagtagaatttccttacattcggcaatcaatgagcatttatttcaccaattgaaaagaaaagtaagaaaaatgacatcaaagaagaagatatgcatcttacaatttgagaacattagtctttctacccatttaagaagatcagtaagacataaaaatatttatcatcaagctctggtatttacagtgagaggagtgaaaacag	CAAAACAGAGAGGGGACACATAAGTTGAGTTTCCGAATAGTTAGAGGCAGAAACATAATA	9.74021	9.73134	10.446	10.5746
Locus_18599_Transcrip	aaggacgcttttgtctggtgcgggaggactctgcaacgtaacacaacactgagtcaatgactacaataaaacgaacatgattcactactcagtttccttttgcagacgtctagacaatgttatcctaaataaagccaggaaataagtactacgccatatgatgtaagttaagtttgctaatatgcgtatcgtcccttggctaacaacaccgcataatcatttttaacaactttacaagagacgaaaaaaac	CGTCCCTTGGCTAACAACACCGCATAATCATTTTTAACAACTTTACAAGAGACGAAAAAA	8.02514	8.14726	7.41151	7.36851
Locus_24822_Transcrip	ccttttacaaaattagaaaaatgaaatgattgttgtagcttactcatcagaatcacaatacaaccaaacaacgtcagacaaaatttaatcaattattttcaatcaatccctcatttccgtcgatctctggagaattatttggacaaacttcccatttaccctcaaccttcttgagatgtacaatgttcctacgaagtcgctttccattttcatcgtttactacttcgacgtcattaccgtccttattgacgactgtgtgcggcgcatcattgaacgtagtagacaatttattttccttgatcatattttttacgtatactttttctccaacttctatatttgattctgtggcttgtcttttcctgtctgcatactctttgccctttgttttcatggttg…	GTTTGTCCAAATAATTCTCCAGAGATCGACGGAAATGAGGGATTGATTGAAAATAATTGA	15.8131	15.8787	15.6558	15.7757
Locus_7118_Transcrip	caggcgaataataaattactatttacatagaaagagaataagtaggtattatcagttataaataggcatgattacaaatcggtgaatggcgattatattgctgaagtaactttacaagttttaatgtatttttcttcttagattattttatgagtccccgagagagagtccagttgcttgaagatttatttctaaatgttcgtgagtgactcgctatctcaatttataccgatccttaaacccgaggaaatgaatgtcgaatctccgtcggaaacgaattttactttacgaaattttactttctgtggcaaggatagttaattggactggacggggtaccatatacctatgggccaataaaggtgaaacctcacgtaaggctcctgatcgtcccgggga…	GCAACTGGACTCTCTCTCGGGGACTCATAAAATAATCTAAGAAGAAAAATACATTAAAAC	7.54689	7.30834	7.54978	7.66178
Locus_9627_Transcrip	ctaaactgccatgtcgatatattttaacaatagtaccttcattttaatttaaaattctgaatttaaaacttagtaagtacttatttatatcgtctcaaaataattgtgattttacaaagtctgatgaatccaaagaaatgttgaacaattatcagcaatttttgctatattgataagttatttatatgttatatgattgtattacgcatgaattttaatcgatttaatgttgcgtatattgccaaaatgccgcatgaaattaagttattattgcactcgcgcg	TTAATGTTGCGTATATTGCCAAAATGCCGCATGAAATTAAGTTATTATTGCACTCGCGCG	8.7499	8.69305	8.37395	8.52552
11922	cgcatctgtttatgttccaacagttttcatccacacttataaatgaataaaaaaatggtaatgactgctctatataatagtcttaaaaaactgttcaattaatacattaaagtaaaaagtcaacggtatactaaaataaatgttgcaacagtcaataatgaaatatcagtaacaatacatatatgtagaaggtacggtattgccataggcaaaaaaatca	CTGATATTTCATTATTGACTGTTGCAACATTTATTTTAGTATACCGTTGACTTTTTACTT	13.6481	13.6325	13.718	13.8337
Locus_11750_Transcrip	ttttattttagtcaattcactgtactggtactggccacaacaattcaaacgggaatattaaaaaggaggttttaatcaaccaatagacaataaattgagggagtagagacaataaagcagagtcttcgaatatttaggaataggcataaagatcttgatagtaagagacatgtgcaatagaatgcattgaataggattgttaggaaggaaaaatattttagattgtaactatcaatgcagactgttgtggccatcacagttttaaggacataatatacatatttcgtgtaaaaaatatccgaatcgccatgatgtacaattgttatgtaccttacaactagtgctaatataattaatgttgagaatcatgtacatagtgactaggcaaaatgaagcgtc…	CTTTTTAATATTCCCGTTTGAATTGTTGTGGCCAGTACCAGTACAGTGAATTGACTAAAA	11.1244	11.0413	10.9274	10.9694
44638	cttacagtagtagactctaaacgcaacgcgtcggccgctgacattaacatgatgatgaataggcacaaacctaggcagtgaagcgattgtggcacgtgtgtggcgcaacccgatgagttgcccgtgtactggcccgcgttgccggggtccaccgtctcgggagggctgtcttcgcttatcgtgtgcgagtgccagacgagcgtgaggtcgtcgtcgagagcgttctgtctcacttcctcgacggattcgggctcgttcgcgccgctccatgacgtcacgcccccgcccggcgcggcgtcgggcggtatcagcaccgcg	CAACTCATCGGGTTGCGCCACACACGTGCCACAATCGCTTCACTGCCTAGGTTTGTGCCT	10.2198	10.1389	10.3219	10.3219
Locus_18217_Transcrip	ccagagcagcatatattttaaagcgaattttaacgtaatgtacgaggtatattttcgcaagatagactttaatgtgtccttgctaatattggacaatttgttttacctcagaagagaattaaatctatttttgaacggctcatatcaaaacgaagaagattacagtaagaaaaaaaaatatgcagagtggtacgaagaaactgaaaatacgctatatcacttagtctaccgcacgaacgaagactggaggctgtatctatcaagtgacagagaaatcatcacggagaaaaatcacttgggtcgatacgatggtcgcgtacgaaaaaacctacaaattgtaattgatttcgaaaaagtgaaaagagggccttttttatatttagaaagggaaaacttcaa…	CACAAAGCTCGGCTACATCAGACTCGTCGGGAGCACCAAAGTCTTCTAAAAAAGAAAAAA	14.0951	14.1752	14.0036	14.0296
Locus_18630_Transcrip	gttctattggacgtttgattattttctgcctaggtaccaaactaacagtaacattcttaaccccattattattttccaagtcataataatccggtattaccccttcactcgcactcttatcctccctcctcatatcaggcaacgttttactcttcggtgaaacgttattataatcaccgataggtatgcaataatccccagtaggttcatagtcattacttggggagtcataatcgtggtttttagagtagtgaacggtaatttcttcgccggggttcgggaagtcggtttcgaagagttgttgaagaagggagtggatttctacgtctgagcttccgtggtgggattcaatttc	GGATAAGAGTGCGAGTGAAGGGGTAATACCGGATTATTATGACTTGGAAAATAATAATGG	11.7314	11.7046	13.5537	13.5612
Locus_5799_Transcrip	ttccatatttttaggctgtcgtttattttttcttaatttttatttttaattctagtcacagtgctgctgggtactagattttaggggttgataattactgtgattgagactttttggcgggaattgttcaaaagaggttctatttaaaaaaatatatttttgatcataaaaatatatatttttttcttattttatgccaaaaattttaattttgatattttattgaaaattctactggttgactatttagttattattttatgtaaatgcacaattttcgccaaaaaatactctttttaaattaaaaaaaacacatttccaatgggttga	TTAGGGGTTGATAATTACTGTGATTGAGACTTTTTGGCGGGAATTGTTCAAAAGAGGTTC	10.2076	10.2963	10.446	10.2556
102301	cagttaaatcccacagttaaacatcaaaccatttcactgtttaaccaaaaaacaaagcactaaattgcataaaattttaaacaaaaccttaaatattattattttcatgtcgacatttgatttcaagttatttatagaaacctaagtttatctaaaattaaaatctatgtatatactagcttttccccgcagtttcacccgcgtctcgagggaactacgtttagtctataactttccttgataaacgggctatctaacactgaaagatttttttcaatcggtccagtagtccctgagattaacggattcaaacaaacaaattctacagctttttaatattattagtataggtgtgaagataaaagatttatttgtgtttaatttaagcccaagttactg…	CTTCGCCCATTCAGTAGTGTACCTGATTGGAAAAATATATATGTTTTGAGTTTCATTGCA	8.3443	8.34873	7.96723	8.00843
Locus_22081_Transcrip	gaattattaacactgattacgaaaaacagttaaaatcaaaatttagaaatattgatgttgttttgtattaaatacgaatatccaattttctttaatacacctccataaaatggtgcttgattggctattttaattaagaatcgtggtaatgagacttgagagggaattataattctctagttagcgttttatttgtctgtt	CGTGGTAATGAGACTTGAGAGGGAATTATAATTCTCTAGTTAGCGTTTTATTTGTCTGTT	8.11634	8.11114	8.14211	8.28656
67995	cagaaaaatgttgctaactcctaatattcttttgaacgttttggcacacccatacaatgttcgtatgggtcgtataatttcagtacgttttgaattccgcgagaagcgtccgtttagtgtcgtagtaaatatcaagagattattgaacattcgttagtcatacttcattgttgtttgaactcaagttactaacatgagaggcaagtttaag	GAATTCCGCGAGAAGCGTCCGTTTAGTGTCGTAGTAAATATCAAGAGATTATTGAACATT	14.3853	14.9815	12.8726	12.7297
Locus_1465_Transcrip	aactatgtctgtacgaatttcacacaaatcggtactgaaacgatttgtgtgaataaaaaccagcattcatggacactgcgaacgaacgaaacttttatttcccgatcgtcaacagtgttgacgacagtaacgaaaggtgttaccgaacgggaattaccagaaataataagtagcgttcgtcaacactgtgaacgaacgaaactttttttttccgatcgtccagcgttgaagaaagggtgttaccgagcgggaataacccgcgcgaatttattgcggcctgagttcaagatgacaataagttactgtaacattccaaatcaaatcggtggacggtggataggattgagtagggggtaaacaataaaaacagtacagtattcacgaaattgtttattaaaa…	ATAAAATTACCTCAAAATATAGCGCGCGGCGTCAAACATGCGCGCATCTTATGATAAGTA	9.19288	9.13507	9.32531	9.33874
Locus_6131_Transcrip	ccatctatcattctatacgtaaactaatattgacgaaggggcaactaatcttgtgcgttaaaaactttatatgaatgagaatataacaatattatatgcctatctccatcccagtgtaaatcacctgacaccacccctaccacaaaattttcctcttgttgcggtatcaaatgaatgattgattcctatagcacgttttttttactttgtatgatcacatctactgcagtccaaagttggctcagactccccgacattttaagagcaaactgaaattgactgtctagtgagcgctggacgcacccctaggttatcaataccgatatcggtgatatacatatttgtaatagacttcaaaacttatttatattaatttcggttgcacttagcattggcaat…	GGAGGAGCAAGTCTTAAATTCGAGATTGGTAAAAAATGTACCTGTTTTCAATGGTTCTTT	11.0785	10.9403	11.2408	11.1737
Locus_26035_Transcrip	aacatctgttgaacacttgtccaaaaaaagtgtggctgcaaaatggaccttatttcaacttcataatatgtcatttttttagacaagtgttcaacagacaggtttaccaacagcttttgagtagaaaaaacttagcgtacgtacagtttttgttatgtctaggacctgattgtgatatttgtactcggtataaaaaaacctactcaaattattgtttgatctgaaaaattatgtactgtcccgaatttttttatcttaagttttttttttgtttagctaggctttattaagtttttaagtaacgttcaaaatagattatgacgcctattctaaattcattttccaagcatgtactttttattgttttttttttcaatgcttgcttggtgtcatttataa…	CGTACGTACAGTTTTTGTTATGTCTAGGACCTGATTGTGATATTTGTACTCGGTATAAAA	15.0817	15.1043	15.422	15.3189
105961	aataatctttattgacataaaaaggcgtttacaagaatagtgaagccctgactcctgtgctaggtgtattacctgtattacaagagccagtgtcttctcccaattacatgacgtaaattttatgcaataagaatccatttacaatcagggaaacaaagtaaaaacaaaaaatacagtaacatcaatagtaagaacaaaagtaaaatacagtgcaataaaaatataatgattaagtctgacattgtcgtgaaacctgtaggtacgtatatgtatgtttaagtggttagtgctggtgtagtgtgtgtagtgtaggtatgtgttgttttgtagatatgtgtatttgtgtggtatgtgtgtgtaatttgatatgtctatatactttataatgtaagtctattg…	GGATAATAATCAACTGTTAGAACTGTATAGTCTGTACAAACATGTTCATCAAGCAGCACA	12.6194	12.5274	12.8746	12.7334
Locus_21008_Transcrip	cagcaattacagtataattggtttcgtattcaatacgtagactgaaagccgagaatctcacctttctgtatatttactcgcttatactgaaaatactgattacttgtttttattgtcttgtaactaaatatgcaaccatttttcgtgtttttgaaaataattttgcgcgttttaggatttgaactattactgaagcacgtaaatagtatttaaaagtttaacgtactaaattaactagcgaattgaaggtacatacatccacaaagtgctttggtaaaaagttaaagctgaaatcccgacgcgctaaaacttttaagcgaacattaaccacactatgaaatgtggtacaaagttggcgaactatcttaaatatctgaatatacaccagaatatagacca…	TTAAAGCTGAAATCCCGACGCGCTAAAACTTTTAAGCGAACATTAACCACACTATGAAAT	16.1878	16.1229	15.6403	15.8144
Locus_5471_Transcrip	gtagctaagtttgtatgttttaagtttatacatataacaattaactacgaaatactgaaacgttactaaactttaagtcttgctttaaaatctttcgaatcagtttatttaagtatgacaatgatagaaagattcttaagcagcacttaaaattaagtgaattttcagtgttcggccaatagtgtcattagtacgaataaggttccgaaaattgtatgtttttaactgtagcattagcaaaaatataaaaaggttctccctgtcttatgccccgggaataaattatggtctatatagtaataacaactgaaaataactcattagatagcaataaagataactataataattatttatagatacctacatttactacttaatataatccctattactcat…	CCATTTCTAACGAAGGTTGAATTTCTTAACAGAGTAAACTGGCAATTCAAAATGTCACAC	13.7885	13.8361	14.0554	14.0296
Locus_3905_Transcrip	cgcggcttgagcgactggctctccttcatcatcactatcttcttgtacctctttagctaaagttttatcgacatacacgaacgggtctattttgagtttctccggagatggcggactgaccagcacgcatcttgtaatgaaaagtccatcgcgtttcgggcgcgctgactgcacgtccttcagcaatgcttccaagttttcggctacttctttgggatccatatttaaccttccaacaggtacttgaacaaatccataattctcctgatgttcatccttcagcaccctgtactgtacgcccccagagaacttcctcaccagctccttaaggttggggtctaaagtacccgcgcggacgttggggaaccttctcttcataagtcctcggatcggtaccaa…	ACTTTAGCTAAAGAGGTACAAGAAGATAGTGATGATGAAGGAGAGCCAGTCGCTCAAGCC	7.52943	7.65464	7.36632	7.23601
Locus_7144_Transcrip	ctgtacttgacagtttaaaactgaaccaaagttaggttatatactattgttgtaggttgtagtttgtaaaaaacaattattacaagctacaaaaaggtgtattaatacatctaaagaacaaaacctagctttcaataatggcatcattgaaaaaagctttgttaccaactcagaccaccttcctgatctcgaaacgatttcgtggaaagattaacatccaaaaaccgaggaaaccacacttcgaacggcagcttttgatcgatttatctaagcctttttatggcccacccaaacacactatacctgatattactttttgtgacagaggagagaaacgatttgccaaagagatcgataacccgtttgaaagaatattagctaatgaatgcctgaattggt…	CAAGACAGCGCCCAGAAAGAACCAGAAAGTTCAACATAATTTTATTACTATGTAGAGTTA	12.437	12.4376	12.1791	12.2681
Locus_14820_Transcrip	tttctggcaatattataaagcaattagcataattttggcaaaattttaacatcagtttagcaagttttagattcaccttgttggcaacactgattattgtacttcagttgcatccccatgttcatgatcaaatatatttccattttgttctggggttattaattttgtttagaattctgcaatactatatgaatatctttagttaactgttgatttccataatagcataataaaagttagtttccgggcggtgaactgattacaatttataacaatgtctaaatcggtggctcggttaaaatccatgaagaaagtagcagataaagttgatcattctacgaaattgcgaaccaacattcccgctggcatggctgcagcaggtcctcctttaggtcctat…	GACCCTAAGGAATATGGTGAGTTCCTCCAAGAAAGGAAAAAGATTGTAGAAGAACAGAAG	15.9422	15.8624	15.852	15.8006
Locus_6554_Transcrip	tttcggtcgatttagatcactgtagaaaaaggttaattcctaacctaaaaggggacctgaattttcgtgataaaaagcccatataataacaatcatgaacggcatcaggatcatgaagtgccttcagtggcgttctttttcacgatgtgccattcttcgccaagaagtagcccaagcagctccttccctaaccattccggtgccagaaggtgtagacaagccagtttcaccgaaaattgagaagattgtctctgaaatcacaacgttaaacctccttgaagtatcagagcttagtcaagtattgaagaagagattgaatcttcccgacgcccctgtaatgcctatggggggctttgctatggctgccccggctgctcaggatgaagaagaagctacccc…	AGCGTTCCTACAGTTGTGAAGGCTGACGTGTCTAAAGATGAGGCAGAGAAACTGAAAGAA	13.4188	13.4216	13.446	13.3602
Locus_6974_Transcrip	tagctaatagatttttctcaaaattttaatatagatcccttataaaaaccatgtctgttgctaaaagagtgcagcaatgggcaacttttgctcgtacctggcacatctttgactgcaaatggcaggacccgtacgactccgctaacgttataaagaaatatttgatgggtttacataaacctatctatcaccctatgaacgactgtggggatgtagtagtgtgtatcaacagtcgggacattgctttgagaggcgacgagtggcgtaagagagcctatttccatcacactgggtaccctggaggagcttcatggactttagcgtgggagctacataataaggatcctacgatgattgtcaaaaaagcagtatacagagcaatgaaaggcaacctccaaa…	GATCACCAAAACCTATCCTAAAGTCATGGACTACCCAGAAGATTATGTACTGAAATAAAT	7.56986	7.51964	7.57933	7.64205
Locus_14329_Transcrip	attttcattatcctaacctaacctatttgtttggagatttaccgtgatttctgcataaacattaaaacaataatgttaaaatcaatattcagcaaattgaatctagctaactcatgtcgtggatttcacaccactgcttgcatgaatgaagtgcgtctgctcagtcgcctgagagtggtcgacaactcagaaatcggcaagcgagccatggctgaagggaaacctcctaaaataatctgcgtctataataagaaacgcgtgggttatattggcgacagagtattggtagcaatcaaaggccaaaagaagaaaggcatcttagttggattgaaacagacacaaaatgttaaagtgcctaagtttgacagcaacaatgttgtgctaatagacgacaatgga…	CTAAGGGAGCAGACTACACTAAGTTATTAGCAATAGCAACAAGATTTGTATAGTACAGTA	11.9371	11.9631	12.1269	11.9828
Locus_1089_Transcrip	ttttttttgacttaaatcatattttatttcaaatctaagaacatattttaattatgagtgattaaagcttaatataattatgtactgtaaaattctaacagttgtttatctttcggtttaagaatacatttatctttcaaatttaccacccatcccggttccagtccataaaatatttgtctaggatctttcctttcattgaacatttggtagttcggttcattttctatgttagggagactatagccatatttctgagccaatttgagtctttccttagaaatttcttctggatcagctaaataccctcgtgtctgagcactggtatagtattcaatagcatctggtggcggaatcattctccttggaatggcttgaccagactcaaaaaacttttta…	AAGGAAAGACTCAAATTGGCTCAGAAATATGGCTATAGTCTCCCTAACATAGAAAATGAA	7.66534	7.54689	7.89633	7.92035
Locus_665_Transcrip	ggtatataaagctattactgattttttaaaattcaacttatattgtttcagtactgggatgataaactgaaattttattaataaaaggctttttaaaccacgacaattaccagcatttaaattttacatttataaaatttttcgacatgttggcccaaacgcttcgattgagttttgggttgttaaagcctgaaagctctcaactggtgctcgcagctggtataaaatattttccgccaccaaaaaactatgatcacattgaaatacctgagcgtcagaggctccgtatttacgacaaaatacccacatatccttcgaacctgaagcctccaaagatgcaaaagcgtctccgctacatgcgcggtcctgaaccactgcatacaaccctgcagttacagc…	CTTCGACCACCGCTGGTATGGAAAGTATTTGTAAATATTATTACCGAAATAAGTTGTTGT	11.0549	11.0634	10.8474	10.8688
Locus_3006_Transcrip	taataatttgactctatggtgataaaaaaaaataacataacctaagtttatcgagctcgatttatgaagttttatgataataaaatcagatacttgatattttaccattaaaatagcactaagataaaataaatatgaatcaagcggaagtgtctaaattagtttcgaagctgcgtataccggttccaccgagacatcggaacctaagatgtcctaagggtcctgaaggaaggatagataaattacgtaaaaccgtcacaggtttaatcaaatttgagagaattgagttaaactataacagagcggatgaagcacgccaatatgccgaaagacttatatcggaagccatacgcaatggagactgccacaaacctacaatggacacagcagatttttggc…	CCAGAAATTGAGAGCCCTAAAACCAGCTAAAATGTAGTAATGAATTTTGTTGTAAGCCTT	15.3012	15.2446	14.9837	14.9443
Locus_3943_Transcrip	gtcttctttattgttctgcaacttcccatggtttttctggtctttctctatcccaagggtagggtttcttatacacttctggttcttccaatttgacacctccattgacaacctcttttaagaatctgtcaacttttccgccttccgtgggttgtatatcacagtacatttctgtgatgccgctttctatacatctttgtgcaaagactctgcccaagttgatgtaagcagaagtgtccttgatactgtagagttgtttccgtaaagcccattcggatgtctttgcttcaatgactggaccattcacgtaatgcagtactcgggcagttacagtgcggttgctcgctactaattctaatttgtgccagaacttcctgcctggagcatccaagtgataac…	ACCCTTGGGATAGAGAAAGACCAGAAAAACCATGGGAAGTTGCAGAACAATAAAGAAGAC	14.7757	14.7949	14.8576	14.8496
Locus_3829_Transcrip	ttttttagttaacattatactttaataaactactttgttacacaataaaactattatttatccaagctgtggtttaggcgcagtgaaggtgcgctttctcgtcatcttcctgcgcgcgagttgcaattgattcaattgattgttaacttcagcccagatgtcattctgatcttctattggtatggtttttctgtattccttcatcaagtcatatttctcccaaggagttttcctcaactctctcctgactctgtccttctctttcagatgctcctctatgttagccacacccttcaactcttgtcgctcccatctttctagccagggcctgggtttcagcttcacctggacaggattaacaggtactggcgttccttcaggcagtatttcagggtccat…	CTTCACTGCGCCTAAACCACAGCTTGGATAAATAATAGTTTTATTGTGTAACAAAGTAGT	7.69515	7.73471	7.2738	7.35094
Locus_6779_Transcrip	tgacaataaagttttttgacattgacatttaccatatgtttgaggttatgttatttatcctcatcacaattttatcgaattagttataagtaaataataattatggcgttaaatagattatttgccagtttagctatcacacccagtttaattagtaggaggtccattcatgtggcagccgtaaattttgccagtaagccaccaattgataaaccaaaaccaggtttaggcaaggcttacagaagaattgtgcattttcctgaggaatatactgttaagcctctagaagttacaaaccttgctggcagagaccccgaaactggcagagttattgccaagggtatcggcggcggtatcaaacagaagtaccactggattgattgggtcagagatggaccc…	AAGATCAAACCACCGAAGCCTGTGAAAGAAATCCACTTACCAGCCAAAAAGGCATTGCCA	8.05804	7.99435	8.15608	8.17742
Locus_11306_Transcrip	aaaacattaacatttcctaaagaagaaaagtcgcagaatggtgttccttacagttgctaattgggttcgttctcgtggtcccgatgaattttggaggaagagaaggatttttagattagccgcacactacgtcggtcgtcggagaaactgttatactattgccgtacgcaatgttcacagagctctagtttatgcaactaaagctaggaaattgaagaaacaagatatgatagatctttggaccacaaggatcggtgctgcttgcgaacaacacaacataactcaatacacattgaaagaaggcttggaccgagctaacattatgctagaccgtaaatcactgtctgatttggcatgctgggagccacgtacatttgaatgtttggctgctgtagccaa…	GCTGTAGCCAAAGAGAAGCTAGAGCTTGATGGGGTTGTTGATGGTGCAGATAAAAAGTAT	9.56463	9.60825	9.86958	9.94932
Locus_3844_Transcrip	tttttttaaatgctattctttattacctatttaaaaataatcaactagtacacatttttgggggcttcattgatcttactggcgatctcaacagagtttattctcaaaacagtttgtggtgcccgctggaagttgattctcatgaactgcttcctcctcttctttttgaaatgtgttcttgtgtgggacaggcctttggaaatgacagtggccgtcacgttaaccagtcctggttgtactataggccggccaattagagaaaagtctttggtaccagctaatagaaccttgtcgagttttatcctatctccaatagtaggaggccaaaagccttctacgactaccaggtctccatcagttacacgccattgtttacccagtaagtgaacaatagcgaag…	CGCCAGTAAGATCAATGAAGCCCCCAAAAATGTGTACTAGTTGATTATTTTTAAATAGGT	14.1216	14.034	13.8411	13.8238
Locus_1061_Transcrip	caataatgtgtttctggctttccactctgtggccgaacgtcaacagttcattggctttgcttgccgtgccgacgtcaacaataaaattttattgtgattgtgaacctaacttagacaagatatataattatattttaatcgaatttttcaatgaaatagcgcaactccaaagcgatttcaaatgaattagtatcttcagtggattttttaatgtttatgtggccctacgggaactgcttcctatgaagtctactgactcgattggagaaccttcagtaaacacagatcttgttggagaagttgttgagccagacatcgcacaagagctggcagttgttgacacacaactaaatattgaagaagatatggacggtgactcaaaaaaagcacaatcctatg…	AATCTTCGCGGTACATCTGATTTTGACCATGCCAGGACTGACGAGCTGTTGTGTATATTC	7.92333	8.01262	7.49985	7.52943
Locus_2951_Transcrip	tgtcacatttgtcacgcacttgtcagacgtcaaacaaattaacaaattgtcacttgataatcggctctgtaggcaggatttgtgtgaaatatatatttaggcctttgattatttaaatctaggctgaaataatagataatccaggatgtcatttaatttccttctgaactcgggcaaagccaattcagtcatcacagagtttgtgcgtaatgccagtaagaagactggaggtagtacatccaacactaattgtaaggtaaagccgaagcacagagggtggaaggtgcaagatggtcaccatgttcaagctggtcatatgctggtcacccagaggacgcctaggttccaccctggattaaatgttggtttcggtagaaatggtacactgttcgccatgga…	AATGGTACACTGTTCGCCATGGAAGCAGGTAAGGTTGTAGTGACATGTGAGAAGTTTGAC	11.2848	11.5018	11.3373	11.0718
Locus_1113_Transcrip	tttttttgacattttataataataaagttttattttgtaacacctatttattctaaattaaagactatctctggtaaacacatctacttgaaatgtaactttgctaaaaacacaacaatttgaataatcgtcatacgtatgtacattattaagcttcatcttttttaccaaaaggattcatcttggataaccatgaagttgtattcgatatttcttcaggcgaagtcttagttgaatcaattcccgctgcttttagtttttcaacaagattctttctgtacatgttttttaaagggacgggcttgttggctgcctccttctgtttagcaagcttgcatagagcctcgtaccatgacaagccataccattcaatctcttcaggggtgtacgatgataaat…	ATTGAATGGTATGGCTTGTCATGGTACGAGGCTCTATGCAAGCTTGCTAAACAGAAGGAG	13.2567	13.1981	12.7324	12.8047
Locus_15714_Transcrip	gtctcccttcaacattctgcgtttcccacagaaatataaaacataacatataaaacaataactcaagcaatgatttccaccacattaagctttgctattttaaatagtgtaaccaatccttatcataaatttaatcaataagtaggtaatatagaagccagtgaaatcattataattagttgcctgatcaaagatgttgaaggaaattcaaaatgagtcgatccatggattgtgtagtaccactacctcaataacgacaaattatcccagattgttagatagtacatattcatatttacacacatacatacatacacacatacatacatgacatagtacatattttgattaatcactgatgccaatcactatacattgcggccaa	CAATCCATGGATCGACTCATTTTGAATTTCCTTCAACATCTTTGATCAGGCAACTAATTA	11.2213	11.134	11.0345	11.0718
Locus_550_Transcrip	cagactgcgcctattttgaggttaaatcatatttggatttaatttaataaaaaatgaataggcaactgctaaaagtgttcaaccctttgatttcggtaacgagactgaaaggatacaaagcgccaggtggaattcgttatccaggtggcatagtgtactacccaagagatccagaccacaaagatcctgaacacacaccatcaaagttattcagagtcgaacgtgttaaatcgtccagacaccagccatactggcttaaagatatactcaaagagatgcacattttggaaggttgtgaaaatagagtagctatagtgaagaacatacctgaggtgaactcaaagctttggaaagttaagcatttagtgaaaataacaccaatagtattcccatatggag…	GAACTCTGAAACATTAAAGAAGGATTCAAGATACAGATGGAATAATGCATTTACTGGAGG	8.72409	8.77808	8.63574	8.77149
Locus_6756_Transcrip	agaagcacagaaaccagatgtaaaacatttaaacaaggagaatgaaattttttttatattgtaatttatattttatttattaaattgatagctcttaatacaactactttaccactactgttcttgatttattttaagctaagtctgtaggtttaatttcagttgatttggaaggcttttgtgttgttttctggagaagattcttgctgaaccattgtggccgttcctttttcatctcgataattcttttgcctttccagaactctttgggctcatcaggaagagtttcccctttatacaaaaccacaacatcattctcaattggattgataccaagcttctcctgaattttagcctgaatttcttctgtctctttcttcacttttgtgtagcagtgtt…	AGGCAAAAGAATTATCGAGATGAAAAAGGAACGGCCACAATGGTTCAGCAAGAATCTTCT	8.11114	8.23721	8.53138	8.63617
Locus_8981_Transcrip	ctgacaagtgtcaattaccagtgttgttttgtgcagggattttgcgtcatttaattcttgaattataagttacattaatacaaaacaagggtcttgaggactgcaaccatgttcctaacaaatgttctacttaaaaaggccaagagcaaaatgatcatggtcctgatggagagtgtggtgtctggtcatcaatgtataaagatacgggagcgcctggctgataagttagagttgattcgttttgacccttacattcaacaagatagtttgtacagggaaaggaaaaagatcaggagcctcaagtcttcataggtgaataacggtttattatttctgtagatattagggttaaaataatatacaacatgttttaaatgttttaatttagttattgtactt…	GGAGCCTCAAGTCTTCATAGGTGAATAACGGTTTATTATTTCTGTAGATATTAGGGTTAA	14.6537	14.6261	14.5002	14.6154
Locus_6063_Transcrip	ttaaattgttatattttatcgacacacaataaccataattttatcagtaagctgtagttttatttatcttatatacctaacatgtctggagtgatttcaactatacttcaacctcttaggtttataaggcaaaccatgcaggtggcttcaacgatgatgcctgctacgagtttagtgaaaccagattgtttttccttgtcgtcgattagaactaatgtgcgctgctatttcccgcgacctaatgaagtacgaagagtaaatcgtcatggctggaaaactaggatgtccaaaccgaatggccgtaaagttattatgcgaagattactgaaaggaagatttgtattgtctcattaattacgacttacctagtgatgtagtacttgtaaattagattatttt…	AGTAAATCGTCATGGCTGGAAAACTAGGATGTCCAAACCGAATGGCCGTAAAGTTATTAT	16.6264	16.5976	16.8455	16.7032
Locus_1917_Transcrip	ttattatttttccagaaataatcactaaaagttatcaaaaatgcgactgtccccagtgttaaatcgacaacacattggttttatgttcaagaagcattggatagtccagggaaagcgagtacctattgatactggcgtcgaagaacagttaaaagccaaaggcattaaagttgaggatgctctcgaatttgtcaaggaaaaaccagaaccacgagagcgcctcaacatagtgggaccatatgaacctcagattccgctggacaaaaaccaccctgactacaaagaacagccatgctacactttaaaaagtacaaacgttctcctcgaaggcatatctcaagcccaggtccttacaaagacaattatagcagaaaacaaactgccccctaagattgagga…	CTTTGATGGCATGCCTGTCTTAGAAAACTATAACAACAAAGTGTATGGATACATAAATGC	10.3106	10.3106	10.0284	10.0888
Locus_2179_Transcrip	tttttttttctagctaatacatttattatatctaaacctcattaattctaccccatcccatccgtatcttctcttcatgaagtttcaaccatgatggcatgtttttagggaacggttgggcattggggaactggagaggcggtggaggcgtcttgaaaggatcctcattcttcaacttgcgtaataaatactccttgttaatctgctttggatccctgtacttatccatgtatatgttgaatgcctttcttcggggaaaccattcctgtggcctgtgatagggcttagggaaatcatactcataaactggctccttgctttgcagcacatcatggaagaactctctaactgtagcatcccagttggtttggaaaaatgctagcccagcaggagttatct…	GTTGAAACTTCATGAAGAGAAGATACGGATGGGATGGGGTAGAATTAATGAGGTTTAGAT	12.8349	12.864	13.6211	13.8037
108257	acattaaggtaaggtggttcacgccttcatcgctatgctttcagactcttcaggctcggtcactttcgaaatcggggatttggctgtattcagtttcttagctctttccgtgagtatggagaaggcaaagtggttgatgatgactccttttggcagcgcaactccttggaaccggtatagctgtttcaaatcactgtttgttgagccattcaacttatggacggagacgactgatactcttccaatttgtcccgtgtggctgatcatgggacccttcgagatatccacatgcttgcccactttatacagcgtaaccttaccattattcctagcaatactaggaatctgcttggtcttatgctcgttatccacaaacatctccagtgctaactcctcgct…	AGAAACTGAATACAGCCAAATCCCCGATTTCGAAAGTGACCGAGCCTGAAGAGTCTGAAA	11.7078	11.6915	11.7885	11.8562
Locus_12681_Transcrip	ctaaaaaactgacaatacagctcaatacagatgttttgattctgtaataggttatattaaaattacatttgcatgtatttctatgtaatactgtattaaagtattgcgtaaacatgacttctgcgttaataagtgctatcaagaagctgcacattgccgtgactccacaaattagggtgttttcttcaagcgttagtgccgtcgctcccacaaattcgaacagtaatttgattatcaccaaaaaggactggaccttccagcctcagtacatcaaacctcgtgaagtatggattgaaaatttagacacaatagaggagcaaaaattgggtttatttgagttgcatccgtcagtttacgcagcacctccgcgggttgatataatacatcaaaatgttgtct…	AAACACGACACCTTGGTACTAACATTATCTGCTGCTGAGAAAATCGAGTCAAGAATATTA	9.45018	9.45764	9.61745	9.48077
Locus_5699_Transcrip	tttttttaaattgaaacataactttattaaactaatatattttaactatgtatagttcactctaattatcccactttttagagacatcaatgtattcgccatctggtgatacgtaattcttgatgggaggcgtcgcgacaggcccttggatctcatagggaatcaactgcatatcaggcataatagcctcattgtacaaatcttctgactcttccaagagcttgtcaagtgcccgccgctgtgctcccataattctatcaatctgtgccacgttagcaatgtactcctgacgcttgtaccgagtccaatccttttgtaataatgcacgggcttctatgacctcaggtgtcagttttggttgtggcctctttcgtttattaaaattgtcaagcaattcaa…	CAGATGGCGAATACATTGATGTCTCTAAAAAGTGGGATAATTAGAGTGAACTATACATAG	14.7393	14.7847	14.6964	14.6154
Locus_13684_Transcrip	cattagcataacctataaattcgcagaaaagtaatatttactgaaagaaaatgtctaaaataacaaatttaatcaacttcatatcgaagaggagcatttccgtgtcagctccgagagaaggcaagaggaattttcgaaagtttgtcatcgctaacaagaggggttcacgtattcatcgtaaacagcagatgactgaaaacagggagttggaggttgataggcgaggagttcgtgatgtaggatacgagttaaacggccgctttgttaccgtacctgagatgataccagaaataatcgttccagatttaaaagactgcgatttaaagccttatgtctcgtacaaggccgctgatgttattcagagcgagtttacgcctcagcaactatttgacgcagttt…	GAACTGGCTCTGATATATTCTAGTGTGCTTGGAACTTTTGTAGTGTAGCTTTATTATAGA	12.935	12.8904	12.6904	12.6405
21211	aaaaatgtcaattgtcattagattttaggttaagttgtgttgttgaaaattcataattttggaagatttctctaaaaatggctcatttaattagagctgtagcattcaagccaagagaaattgttacaagatgttacaataaaattgtaatgacagacgacggcacaacaatagtcgcacttcacaaagaccaagaattcccttatgaacactcaagaccgcttcctgaagaaaccgttgctgatacaggagttttaagaatgagtgataaagacgaagtttacagagtattcagagatatgaaacccgagatagcaagaaaacaactggcatctctaacactcactacagaacacaggtggttccccagagccagggacaagaaagcgaagaaaacag…	GCGAAGAAAACAGAAATGAACCGCCCATATTTGTAGAATTGTTAACATAGTAGCATAGAT	11.9288	11.933	11.7524	11.7649
Locus_6883_Transcrip	gtcacaacagttcatacccaacataacctcaatactaagagacctaaataaaaccaaataatttgcaaaatattcactaaaaatgtcggcgaaaaacatgttcttgaagcccgggtttgtccgggcaccattgcagaacggtgtgggccgatatgtgtgccagttacagcgaattgtgcttaaattctgcaaatctaatggctctagtcgtggaatgagggatttcatagaacaagacctcgtagactttgctaaagtgaaccctggtgtggttgtgtacttgaagcctcgcagacacagaggacctgttgtagttgctgagtatttaaacggcgaccgagtatggatgagcatgtccaacaaaacacactcagaaataaccaaatggattgacgttct…	TAGATTGCCAATGTCAGCTACGGAACAGTTAAGGTTAATGTTTGAAGCACAGAAGTTGTC	13.3419	13.3286	13.0239	13.0881
Locus_5419_Transcrip	gtttatttagcaagggaacttattgcattactatgtttaggatttaataattatatgagaaaccaatagcaatttataaataaatatggctttaataagacgttgtgtgccacttctagcgaaggctgtgaaaattcatccagtagccacgcaagctcaaaagattcatcgatgggtggctcctacgctgatggagctgaagcgtcgtgaagataagctcggaggaaaaaaagttcacccaagaaatacgtatcttgaatggaacctagaagccgaactatacgcatttgcacagcgattaaatgaagatttcgatccagatttgctacttcaagcattcacagacagatcctatgttattaaagaagagatgaaacaaaaagaaatggagtttgctat…	CGCACAAGCACGCTACCAGATATCTGCTAAATAAACTACAATATTATAGTGTAATGTAGA	10.5289	10.5746	10.3934	10.2076
Locus_1994_Transcrip	aggttacattttctagaaactaataaatgtaaatagtctgattaccccatttaaaatatattcgtgtgtataagtaaaaatgttatttaaaacatttgttcagtcagaggtcaatctgtgtcgcagacttttaactagaggtcttagtaccagttccagttccctatcatcatgggatattgtcacgggagtatgtgtcgagagactacccgtggtgactccaccattgaacgagatgcagaagaaatacaaagatttgttgaacaccctggaaatagagaagagtatgaagtctgcccatgagattagacatgaacaagacaaggtgcaagctgagttgctaaaaaatgagtcagctgacgtggacattgatgcagtgagcaaaatcacagcacagga…	TCTTCTACTATGCAAACTACAAGAGTGGCAAGCCAACGAAGACCAAAGCGGACTGGTTAA	5.56453	5.73739	5.86854	6.07842
Locus_4341_Transcrip	ttaagataacctaaaagtgcagtttcttatttaactaacgaacgatttattgccattaatacgatgtttggtaatttgctaagaactactataacccgttgctttcgctcacaaaatgtagtcaaagttgctgctgctccaataatcagacgcgaagtgcatactacaaacccctcatatgatttaatggaattctttgatgacaagaaaaattggaatgaaactaatatcagagttggtagagcatggaaattggatgaattgcgaataaaatcgaatacggatttacataaactatggtatgtactgttaaaagaacgaaacatgctgtacacaatggaacatgaatgtaagaacaagatgagattgtttcccaatcctgagagaattgacaaagtt…	GAAAATCCGTTGTTTTCTATCCAATTCACATTCACAAGAACCGCTAGTTGCTGGCAAAAA	13.3049	13.246	13.2783	13.3848
Locus_2486_Transcrip	atgaaatcgacatcgcatcgacagtcgacagctgatggctaaattgaattgtcaatctcaattaatttcaaaagttgctgctgctgcggtgttttggaatcgctatcgcataatatcaatcactacctgcacactaaatagcgtaaaatgtttgccagaaaaatgataaagtttatgaatcctcgtcaatgtttaaatgccacaaaaataatcaaactcagctgccctgctgtccaaagccagcagaaacgattaaaaagtgatctatatgaaccagattatttaataagcatggagcctgatgaacctgtatatgactgcctaaaccttcagctgaaaggttatgactttgctgttttggaagcctgccagagtcagatccataaatatgcagaagtt…	ATCACCTTAATGTGTATGAAAGGAATGTGCAGGTAACTGATGTGCCTGCGTGGGCTTTAG	10.2732	10.3498	10.1674	10.2438
Locus_10843_Transcrip	ggaatttacaggtcgtatcggtaaggggtttcatggttgtcaaatgcacggaagaatttcacacaaaatacaaaaggataacttccgaggaaataaataaatagtgatttttttctgttgaaaatatagatagtaaatcacgtaagacaaaatgttgcgaaatgtgctatctgcattaccggccaggaatttacaggtcgtatcggtaaggtataagcaaaagaaatatcctaaagcagacaagaaattacaagccgctgcggaatctttgtctgctagaggtttcctaagaccaacaaaaccatgggatccaccagcaaacatcgaagagaccatcaccaaaatatgttcttccaagggtctgaacactgatgctcagttcgatgctttagaaaccaa…	GCCAAGCGGTCATGGCCCTAATTGTTTATAAGTTTAGACCAAAAATGTTAATAGTTATAG	8.37775	8.37395	8.33427	8.32418
Locus_12508_Transcrip	tggcattggattgtactcattattatttattttcttctttttccttctctcttattattgtgattgattgtaatactattgatgaaactattataataaattacaatggcgtggctgggatcgactgtattgaacgctttctggaaaccaacagttaacatagtgagaactcggtatcatgctgaaaagcaacgcgtcgtaagaagatatggttatgaagaaaagatctggagtggaggattacttcctcgcggggtcgagaaacctctgccggtgcctgagtataggccagcaaacgcttggacggaacgcaaagctctgttcggtcagaatgactacattgatattcttggatcaggagaattgcatccagtgaaaattctgtacactgtaccagca…	CACTGGTACACGTCAAACTAGACCAACTAAATGGAAAGACATGGAGAAGAGAATATCATT	11.4944	11.4213	11.6348	11.7366
Locus_11924_Transcrip	tttttttttttaattatcaacaagtgtatttacagctagcctacattaacaatacataataaatctagtttttcttgttcaaagcagttcctttgggcttcagtctgttcgcaaggatactccgtctctcttgctctttctcagcttccatattctggtatctctctttagcaaagtcgagttcggaacacatttcaactatcttagcggccatttctctttgctttatgattcgcttcttttgtttttgcagtagaggggttggtcgcccatccaaatatgtgaagtctggggtatcggtaagaattccttcagcgttacgattacgagacaagccccgctctactcgccattgcttcgaactcaaaactgaagagctgcttaacgcacgagatacca…	CGAACAGACTGAAGCCCAAAGGAACTGCTTTGAACAAGAAAAACTAGATTTATTATGTAT	12.4344	12.3581	12.4357	12.4799
Locus_4461_Transcrip	catctgtggtatcacattttatgtctgccgccctgctctctctagatatttattgatcaatcccagctgctacccatatacataattatattttgggaaaactatgtctatcccatacagtggaacacttagaagatctggaggcgtagtatctgctattggaaaacagctaagactcgtcaatttgaaagctgctaagagaattacagtcaaatttgacccatttggtgataatgtaacacatacaaggaatttccttcattacataagctcaacaaaaattagtttgactaatcccaattgcgcactgaaaacagaaattgtttgcgaccgcagtgagcctactgttgatatcacattaacaccttcaattgcagagacggccaaaataaaaaacgt…	GCTCTACAACCAGATTCCAGCATTTACAGATGTATTTTCTGAAGACACATTCTACATATT	7.01123	7	7.22641	7.0954
Locus_12689_Transcrip	tgaagtcaaatgttcaaaatatgaataacctcaattgagtaactcgcaaacagtttataatttaatattattttattaacgatgcttctgggattgttaagaaggacattacgcgcggcatgcatcgcacagtcgccgcagctgcacaccactgcagccagttatgctgccgtcaagaaaaccacatccgccgctggaggagtgatggggctgggcaaaggcaagaagaaggcgggcaagctgactgccatggagaagaaggagatgccggtggagagcgacccgcagcggctggtcagccacgtgtgcggctccaacatatacaccaccggggaggacgtcaagttgcag	CTGGTCAGCCACGTGTGCGGCTCCAACATATACACCACCGGGGAGGACGTCAAGTTGCAG	14.6855	14.6759	14.4672	14.5739
Locus_6758_Transcrip	tttttcgattttttattttatatttacactagttctaacaatattatctaatacatctttatttatgattattttttcttcatatatttcaaatatttcttagcattaaagttatcttggatatcatcagtaattttaaccttcttctttggtttcctcttttccaatctcattttacgttcctcttcagttaactgggacaaatccagaggcagcttgataattttcctgggttcatggtatctgatattaattgatgctccatcaggtagtacaactttagttggatacattcgggagtataggtctctgtgaatctttgttacactagctatattattatgtaaacacctattaaagcagttttgtacaatggaatattgtaaacttaatagagtt…	CTGATGGAGCATCAATTAATATCAGATACCATGAACCCAGGAAAATTATCAAGCTGCCTC	11.2213	11.1253	11.1674	11.1877
Locus_2750_Transcrip	tttatttattgctttcgtcttatttaaactgccgaaattgactgagtcctatttatttaacacaatctacattatttaacactgttactatatctaaactacatttacggaggcagaggaattttctccaattctgatgcctgttctggtatcagagcttctttgggtttcttccaatgattctcctcccatggtagcctgtctacaccagtagcccagtggtgtattctacacctaacatttactttttctgtgttattgattgtaacagtgacataaaactccttgtcttgtaatgatagatctggccctttaatttgtacaggaggcatctcaatcgcatgttcgggtacaacaaagcctgattttctaaaagaagcactgatgtgccagggttcc…	CAGAATTGGAGAAAATTCCTCTGCCTCCGTAAATGTAGTTTAGATATAGTAACAGTGTTA	9.26151	9.25915	10.2497	10.388
Locus_13375_Transcrip	ataaacgccgtcggcaccaaaactaggaatagcaaatagagccccacaacgctccctcgaccgacagccgacccagccacacccgccagtgtatcggaccgaatttatatttacgtcccacacttgtatagaaaaccgcatttttttgttgcagtcatgtaactcgtatggtgcttatatgtattgtagatgtttatttactaccctcgaagcaatatcgttcgccttcgttttttattgttggggacttagaagggggaaactatgatctcagttttattaactttgttaataaaatttgtagatgacgcgatgtttccgggatgtgcaactttcgatgtcctaaaggacgaagtcatcgggaatagagaccgccctagttggtacaggtcgttacag…	GACATTTTAATGATAGGATGGAGCGTTTGATTAGTGACCGCATTTATTAATGAGTTGACT	12.4859	12.4831	12.1229	12.0751
Locus_29139_Transcrip	gctagtactgttattgttagctcaatgatgacgtaatacaattctgcctcaaactgtacttggtccacaacatacagcaccattaaaagcgtggagcacatgacagtgggtgcggccaccaggcaatgcaatgattccacaggttccactacgtgaggcagtatattgaggagcagtgccactacctaatacatctaagcgcaggtaaattgttatttgtttcgaatcgaaataaaggaagcccttttaattttctcattttgtgtttcttttggagtatacgaattatttgcgagttgaaataaaaacgtttcatttacaaagcaacaattccaagaat	GGTGGCCGCACCCACTGTCATGTGCTCCACGCTTTTAATGGTGCTGTATGTTGTGGACCA	13.6481	13.6745	13.3415	13.3602
84011	gcaagatgcagtcttgtttatttattgttttatttcgacttatttatttagccttgttaacgtcattggtattcttatttttatttgagaacttttggtagcatagccctgattttataaagataagataaagatattttatttgttgtatacaaggtatacttcgaatttaaaattttgtttatcgttaattaattacgtaaattgt	CCTTGTTAACGTCATTGGTATTCTTATTTTTATTTGAGAACTTTTGGTAGCATAGCCCTG	12.4758	12.4232	11.8842	11.9069
Locus_16792_Transcrip	attaaaatttcttgtgattaaatttgttattttataattggatgataaatactcccacatttctttaaaagtttttatattaagtatccaattctttattgaaggaatcatctcatatttaatttgatcaataccattttttttactgattgatttaaatctaattgattctaatgtaggaagtaaatcatcccatagttggaagtgaggggaattctttttcacacaactcttgtacagttttg	GAATTCCCCTCACTTCCAACTATGGGATGATTTACTTCCTACATTAGAATCAATTAGATT	11.7916	11.7834	11.6303	11.5471
Locus_17418_Transcrip	tgatcggattgtgagtagtcctttggaatatttactgtaatcttaaccacattagtcaatatgtttacaacactatagctccttttttttgtaacagtgttatcatcgaatctcttgtaactgacgtatctgtgatgtttaacaatttatcatgatcccttcatatctgacctgtatcgatatcaatagaaatattttgtaaacttatttagtgactgatgtagttcatagaactattttcctgtggaagtcgatgatgattacatatttaaagcaccctttatcttatcggtaactaaattattggtagtggggatatcca	CCTGTGGAAGTCGATGATGATTACATATTTAAAGCACCCTTTATCTTATCGGTAACTAAA	13.7757	13.7706	14.1536	14.0889
Locus_19648_Transcrip	ttgaggtcagataggcagtcgctccttgtaaaacactagtactcggctgcatccggtaagactggaagccgacaccaacatagttggaaaaggctggggagatgatgaggtacaatagaatatttgttaattctccaaaatcacaaattttacaaatacacttacaacgtggcaagatacctacatttcattgaaattcacctatctattaaaatttgacatttaaaaagttaccttaatcattattgagcgatctgcgcttaaaaatgtaataaaaagtcgatatttgccgcgttttcactaaacatcgttttatctggcaacacttgtgtgtgaccttcagtattgccagccaacaaaatggttatgtaagttttcaaaatggtagaaattagttat…	GTAGGTATCTTGCCACGTTGTAAGTGTATTTGTAAAATTTGTGATTTTGGAGAATTAACA	12.2526	12.2341	12.3752	12.5049
Locus_6390_Transcrip	ttttttatgtgaaaaaaaagttttatttatcaaatcatcagttggcaaggtcacattatgataaatactttgtacccgttagtcctgaccggagatgagattgttattcctctgaatacatattttattacaaccttacaagttattattatttaggtaagagcgggtgatacgctagtgattaattatatatctattgtagaaataaactatgacagacaaatattctcccttgttgcagaaagtaagaaggctcgcaaaaatctatattgtacaatgttagtatgactaaaagacatcttttattaaaattttaaactagaattcaagtaaaattcagtctatagaccagtagcccgaaatattaacgtggaaacggtccaacgacatgggcccggc…	GGACTAACGGGTACAAAGTATTTATCATAATGTGACCTTGCCAACTGATGATTTGATAAA	11.1737	11.1163	11.0032	11.0206
6051	gccttttgtcctgacacgtttttttggagttttctttaaagtctcagggtctaacaggccttgttccaccagccttgcttctttaactatatttaatactgtgcgttctgatacacctgtagcggcagatactctcacgtacactttacttaaaggtattattggcacttgcattcgtttctcctcatccataaactccttta	AGCAAGGCTGGTGGAACAAGGCCTGTTAGACCCTGAGACTTTAAAGAAAACTCCAAAAAA	4.80223	4.96468	5.71012	5.95361
Locus_24339_Transcrip	accgctcttccgatctctaacacgttcaaggtcgaatattgtacaaaatatttcttcgaacattccagacaattcaaattaatattcaagtaattttccgttgaattgacttaggtacgaaatgtgtcaatatctgagaggttttgaatagggtggaggcgtcaatcttacgagctttctagatcgtcagtttgacgcccatttgtattttgaagtgaaaagaatttagcgtatcgggattatgcggaaaagaaggaaaacgcctttttcgtgaaaaaaacaagtatttctggaagttattaaataaaatagagagagagacgaaagtaattat	CAAAACCTCTCAGATATTGACACATTTCGTACCTAAGTCAATTCAACGGAAAATTACTTG	7.95128	7.9571	8.04097	8.15608
Locus_10043_Transcrip	gtttattttttgaatacttattcttctataaaaaatcgtatcaagattgtttgcgttttaataagtgcctaatcaaacaaataacataattacaagtgagtaactaatgaaattatatgttttcttcattttaatagttactagatattgtgtgataaaatcctgatatgttctgtatggtttaaacatagtaatatatttaagttacaaaaatatttaggtgatgtgcaatttactgcaaaagaaagacaagtttatgtaggtatatttatttcattttaatcttgccaaaataattatagatttccacgtataaaaagacatttaaaaaagatgtattaatgatctgcctgatgtagaaatgttattccctatttctttataaaatccttttgtagt…	GATCTGCCTGATGTAGAAATGTTATTCCCTATTTCTTTATAAAATCCTTTTGTAGTACCT	10.8016	10.6684	10.4868	10.3718
Locus_2663_Transcrip	agacgcagaccgactggcggccgcagtgtcgacagtatcgggagtgtcggacatggtgtcagagtaccgcgctctgttcgcggacgtcaggaccaggctcgacctcgcgcgtgctgaggtcgtcggcgatgttgattctgctgtacaggtggacaccctcaaatgggaaacggacgctgccctccaagtagataccctcacgtccaaggaaacctatagagcagaactagcgatcgctgtcaaagagacttcagaagctttagacgcactccgaactgccctagacacacaacctaacgagaaggcgagcagtgacgaacttgccactgccgccaaggaaatagccaaagctggtgccaaacctggacagacactggagctcgccaagcatctctcaga…	GCAGTATGATGCGCTTGAAGATGTTATACAGGACCACCGCGAATTCCTCCTGGACTTAGA	11.1969	11.2445	10.8138	11.0206
Locus_29298_Transcrip	gggcgtctgaacgagatgttgcggattatgtgttaatgaagacacaggttgcaatttcgccggaaaaagttaatgtgagatcggaaaaaggctatgtagcttataagttcatgataccaagggctaggttaccggtttttatggacgaaaatttatggcccgagggggtttcatacaggaagttcattaattttagaaataaagtgcagcctcagaatattgaaccaacgaaatgtacataaattaatggatacg	TAAGTTCATGATACCAAGGGCTAGGTTACCGGTTTTTATGGACGAAAATTTATGGCCCGA	13.5597	13.6607	13.7046	13.6211
Locus_7608_Transcrip	gcaaaacaggccattataaataccctttccggttacacataaatttactttcaagtgctaaataatttcgttgttttatacaacaaaaagatagtttcctcatggaatgataactaatattataattaaatatacatgtacatatatataaacgcggtattttaaacgcgttttaaaataatacttaacccgaaatggggttattgttcatctgtatgtatggcggtatctcgatagtaataactgtaagcttgctccgatgtttatgacgtacagttactttcattttttaaataattgtgctcgacaaaccggtccgatgcgagtctgactcacacgccgacccacttcgcttgtcattagacaaagcgccatcttccgacatttcacggaaacaat…	TAGCACTTGAAAGTAAATTTATGTGTAACCGGAAAGGGTATTTATAATGGCCTGTTTTGC	13.1106	13.0503	14.2877	14.049
Locus_7744_Transcrip	cccgaaaatggcgagaagtgtgttacgctgacaatatttttattttttaaataaatctgagctataaatcaaagcgaaaatcaattgctcagacaccaaaaatcgtgaacaaagttttaataattaccagcttaacaaaatactctactgatatcagctgtccagcagctaagcagtagaaatgaaagtctggggagctcacggggagttctgcgctcgtcaccaatgggaggtcatcgtggccacattagccctgctggcctgcgcagccagcgtcgagaggaatggccctgggaacaggtcggaacactgcgcaggctgggccagggcctgtcccgggctagaagcggagtaccaagccgctgacgccgtcatcatgaccttcgtacgctgcgcagc…	CAGCCCTCTTATACGCCTATTATCAAATCTCAAATCTTCACAAAATAGCTTCTAAGTATC	12.0345	12.0959	12.3177	12.19
Locus_1950_Transcrip	tttttttttaacattacaaagtgaatttattgaacaactagttacaatgttcacgcttaacgttgcagctcagcagacatttaactaaatatagtaatataatattgttgttataataatacacttcatttgatatactttgcttataataggccacacaacattacacatagcttcttagtttttttaataaagcttggtgaaaaatggtagaaatcgcccttttgatggcaataccgctttttaaatgtcatcgtttaagaattttatttttgttagtaaaaaaaagtaatgttgttatttatttatatttatgttacccaacgatctacgtatttatttaccttattccgagtaatattttagtaagaatttttcaccaagctctattgaagtcca…	GAGCTGCAACGTTAAGCGTGAACATTGTAACTAGTTGTTCAATAAATTCACTTTGTAATG	10.5507	10.4068	11.2978	11.2303
Locus_2129_Transcrip	ttttttttttttcaattttataaacaaaaacatttattaattttaccatccaatatacaaaaatgtaaacataattttataaataatcacttcacatcaagattatataatttattgaaacacctttttttatttcaataaatcaattttgaaaattaaataaatgcaccacttcaccaaaaacatcaacatttgcaaataatatgcatttaagctcatcttttaccaagtactatatgcattaatatatttagattaattaagttgcattttacattagcaacgtcagaccaatttcagcttcataaggctcaaattcaagacagagcctctagaaaatgcaagtatcctacaatgtacaaatatttaatctcagtataatataattatgttagtaga…	GAGCCTTATGAAGCTGAAATTGGTCTGACGTTGCTAATGTAAAATGCAACTTAATTAATC	7.59059	7.70304	7.71253	7.75489
Locus_1977_Transcrip	tttaaaaatatatttattcatgtcatttcccataaccagccaaccaaaaataaattaaatagcattcaatgtcccagcccaccattaatattacctaataactaaccgtatccactattagacctatgttaaagtaatgcaatgtaacaaatgagtattctttaaaaaggtcgttaacgaataaaggtttttcgattcataaatataatcgcatggccttggctctactgtgcacgtgccgcaagctcagatttttgtctttgaattgtttgcatgtaaacctgcttcctgctttacgacgtttaccatattggtataatatctacgcgataattacgtcaaaacagatacggtgcggataaatcgcgcgccgtgattcaatgacgcacgacaagccaa…	CTGGGACATTGAATGCTATTTAATTTATTTTTGGTTGGCTGGTTATGGGAAATGACATGA	12.448	12.3409	12.4685	12.4881
Locus_1756_Transcrip	aaaaacagcggcgcgcacgataaacttgcgataaataataatttataagatattaattcaaatacatagttaatctgatagtgacgtagacggtgactgaaagaattttgtacctttgaactatactctcgtaccagttaaagacttgttatattgttaagttttaacctaaaaataaaaagttttacgataaaatcgccaaaatgttcaaaggtctagttggtttggtgactggcggtgcctcaggacttggtcgcgcaacagttgaacaacttttgaagcaaggaggacgagttataatttgtgatctcccttcaagttccggacaggaaacggcaaagcagctcaaagaaaatgtcgcctttgttccagtagatgtaacttcagagcaagatatca…	CATTACGGATGCAGCCTTAGGTATGGTACTCTGATGAAATGTAGATAGAATATCAATTTT	10.5934	10.3961	9.96813	9.81898
Locus_9206_Transcrip	cccatccaatcgtatgacctctccgttcagcatggagttctcaaccacgctcgtcactagatgagcgaactcctcgggcttgcctaaccgagaggggaatggtgtcatacgttttataaactccagcattttctctggaaggtagttcatgaggggggtgtcgaaaaaacctggagcaatagtaacaactcttattccctgcgacgccaaatccctcgcaatcggtagcgtcatgcccacaatggctgcagtggacgcagcatacgccgcttgtcctatatccccttcatacgcaatcgttgaagctgtgttcacaatgacgcctctttgaccgttgtcgtctggcgtgttcttgcctattagaccggctgagagccgtattgtgttgaatgtgcctat…	GGAATAAGAGTTGTTACTATTGCTCCAGGTTTTTTCGACACCCCCCTCATGAACTACCTT	9.29177	9.23542	8.84862	9.02862
Locus_25697_Transcrip	cgcgtcagtgacatcctgttacttatgttctaggatataaatattgtgtagttgtaaggtttactcatgtatgatcaacggggctggcatgttccaagaactacccctaaagtaaaagataaaaaaagtagtttcgggcataaaatagtgccttgtggcacgccaagtacgagtctgcatgaaatacattttttgagatatattatgtagttttcggtgattaaagtgttatataagagatgttct	ATGTATGATCAACGGGGCTGGCATGTTCCAAGAACTACCCCTAAAGTAAAAGATAAAAAA	13.7576	13.726	13.4956	13.5893
Locus_8080_Transcrip	tctgtcttagcgtgtttctagtcattagtagagcgatttcgtatacatatctttatactcaattattaagcattccaatctatctttaccagaaatgacgcattacattgttgaatatcgaatgtactgtataacgtagtcggagtgtatctgttcggcattagtctgacgagtctcgtgatttcagcgcgctgcagtaggcaggcctcgtatttactaatcgaatctaaactttattataatcactatatattttattacatattataactcgtgtcgttgacttatagagatttataaaagcgccatattaaaggtgcctactgactcgtaacatttttgatttatattccgcgtggcagctgaatgtatttccagccgtgctattttcactatgtc…	GAAGTTGTTCGAGCTCACGATTTAATCAAAATAAACAAGTCAGTATGCGCTTTAGTCAAA	7.67243	7.54689	7.94546	7.83447
Locus_8315_Transcrip	tgtcgtcgtaccgaacgtgcacgaccggtttttgggtagatttatttattttaatacacgctctatctttattcttcaatcttcattattattttttaagaaacagtatattagttactaactactttttacgagtgttggtgaacttataaaaccgtagctttgttatcattagataagaattgggattttggcaagttatatttacagataacgctgttttcataagtccgaaatgttcaaactaagcgtaaacctcacccgcccagcgtcacagtacataaaacgcaccatgtccagtcaggagcaagatgtactctttgaaacactaaacaacgctggcatcatcacattaaaccgacccaaggcattaaactccctgaacacttccatggtagc…	ATTGGTCAGAGAAGACTTTGAAGACCCTACATCAGATGTGCCCTGGCTCACTGAAGATAA	10.1098	10.1517	9.89862	9.87152
Locus_7505_Transcrip	taggtgtcaggaacgcattctctgaacggccgaagtataattttactgtaactagaatttaaccctaaccttgacgtaaccgagcttcaaccgggccttacaatgcaataagaggtgcgtctacagcaaaaataatgtgacaaggtgctgttgataaatataattaaactgttaaacaaaaagaaatagtaacatcaaatacaccagttgaaaccaacacacttgcatagcatttttttgcaactaggtccattttaaggcatacacgctatgcaaataaattaattttaaatagcgccaatgtcacgaaaaggacacatggtattgtcctataacctctaacgtttttatataaaaccaatctgaatgtctaagaatgctctatctatggcatgaata…	TTATTTTTGCTGTAGACGCACCTCTTATTGCATTGTAAGGCCCGGTTGAAGCTCGGTTAC	5.4623	3.9542	3.58691	5.48502
Locus_19613_Transcrip	gcgcagtaatggtcacctcacgctgccctaacgacagacacgtccatgagaaaacgttgcgccagatttgttgtaacccctttcaagtgtaatgagattctgaatggaatcgttcgggctatgggaaaacaatgtgatgcggcgatcgcttcgcttgttttgtcagtgggtcacgcgcatcggtaaagggataattgagtggagtgccgtactacacggttcacaaaataccacctgtacttgtttgttg	CGATCGCCGCATCACATTGTTTTCCCATAGCCCGAACGATTCCATTCAGAATCTCATTAC	10.7916	10.8994	10.9676	10.7503
Locus_23866_Transcrip	aaaaaaaaaaacattttataaatctttatttattatttctaaaggacttgttccataatttacaccagtacggagcttacttaatagtacttcatgcatttcctgcttccttctttcatcattatgcaggttctgcatttttaataagtgtgcctgtttgacaaactcatgctcttttatggcaatttccttctggagcttcactagctctaagcgagattcagttaaatggtccagttttgcagtcactccaactttagtaatttttttgattacttttcaagtatggactaatcttagtttttaaagcct	TGCATGAAGTACTATTAAGTAAGCTCCGTACTGGTGTAAATTATGGAACAAGTCCTTTAG	15.7651	15.8281	15.6182	15.5967
Locus_8774_Transcrip	aatccggcaccaccggagagagatcagccgtaccgacatttacgtttgacatattattttctttacaaaaactgtcaaaacgtcaaatatattcttcagataatgaaaatgaaaaagtttttgatagcatgaaatttgacagccaagtttggccaagtttgtcaacaagcgcagtagttaatttaaaaaatataaacttatatctaagtttaagatttagaagttcagggcaggactagatatgattata	AAAGAAAATAATATGTCAAACGTAAATGTCGGTACGGCTGATCTCTCTCCGGTGGTGCCG	9.27145	9.2384	9.26854	9.11081
70752	gttgacagcccctagagacttgcagatacctgggtcagggtctagtgatgccaatgtgaaaatatcattggccagtacaagtataaagactgatgtcaaggaagtgttcagagctaagcctagaaataactctgtggatatttgggagttggctacacaagttgataaagatgttcctaacgaaatatgggaaattgttgcaaaactcccg	GGGTCAGGGTCTAGTGATGCCAATGTGAAAATATCATTGGCCAGTACAAGTATAAAGACT	10.964	10.964	11.8775	11.9468
104943	atattcaaggaggtaattatgctaatgattctcgacccaaatcaataaaaaaatcggtacgtaattttttttctttaattttttttcggaattccgtaaatgtcatttagccttatttaaacttggcgcgtatgttactggcgttaaaatcgggctgcaccctcacacaaacgcaaacacaaagcatacgcaacgatcactcataaatttcattcataaaattggattacttcggaaataccacgacattacaatgacaaaaaaagcagtgcatattggttatttcccgtctactgtaattccaatcgattatttacgtattgtatgtcctcctcctgaacta	ATCGGTACGTAATTTTTTTTCTTTAATTTTTTTTCGGAATTCCGTAAATGTCATTTAGCC	10.1224	10.2046	10.4868	10.1485
32304	tttttatttagataactacaagcaaatatacagggcgttctataaatagagtatatccttggagcttacgtaaattaatattaatttattagtaaatgcattatttatagaagaaaaacaactttgcaattccaaaaccagtgcttaacaaatgctgttaaaacaagaaaataaacttatgttatatacaagatattttgttaatagagtatttatatgtatgtatgtatcagataa	GTAAGCTCCAAGGATATACTCTATTTATAGAACGCCCTGTATATTTGCTTGTAGTTATCT	10.0526	10.0519	10.4094	10.2906
Locus_13466_Transcrip	tgtttgaatttccttaacgctggctttacaattatttagttttccaagagaacatttgcaagcgcagcggttggccggagaagacttgcgtttgcgcaagtttgttacgcaatggttctcacacgttatgggtccagatactaaggtgttgacagctgtatctataagaatatactttggtttaatatgactttcgctttcgatgtttttgagcttagattgtagaagggtcctgctatcacaagcttgaggtccagatacgaaggtgttgaccgctgtatctataagatttttgagcttggatgatcgaagaaggttgccactaccgaaagattctcgcgttggtaatttgctggaagtcttccttttttgaacatttatacttttctgaggattaat…	TATCTGGACCCATAACGTGTGAGAACCATTGCGTAACAAACTTGCGCAAACGCAAGTCTT	10.8533	10.8513	10.8553	10.9385
Locus_3129_Transcrip	gatttttgtatatgtacttgtttttattcaatattttttattaattacatgcactttttttgtgctgtttgcctttgatgtgacttgccaagttatcaatattacatggaacttcaattttacactgtttgcataatgccttatcctctttagggtcatacaagaatttttctatacttatattttggttcctaatcaaacggtgaattttgacaaggtttttgatgtgcactggatcttcatcaacatgctcaaatatgacttctatatagttctcaaagtaaacttgacagattttgcaccacaggtcttcggggctgtcttcaacggagaatattgcatttgatggttgaaccgctatagctcttgctctcctatgtcttgcggattcaatgtggg…	GAAGTTCCATGTAATATTGATAACTTGGCAAGTCACATCAAAGGCAAACAGCACAAAAAA	10.1389	10.336	9.76819	9.71167
Locus_7549_Transcrip	gggctagagaataaattatcagcttttataatatcttcagatttttgggcgtcattcttatcagcaggtgcattcggaaataattgtgacgttaaatccgcactcttgtcttcattggttcctatatttgcaaataaatctatgctctgtgcaccataagttggtatgttttgtttttccgctttgtctctttcgggttctttattatcaatagtcaatttaccaaatagatttactgtattaggatcaaacattgctactggttccggcttagcatcttgtgg	ATTTGCAAATATAGGAACCAATGAAGACAAGAGTGCGGATTTAACGTCACAATTATTTCC	11.9908	11.933	11.981	12.0345
Locus_24091_Transcrip	tgggacaacaaaacttcactcaaaggctcgggtattactatatccgagtttctgactaagacccgtcatcaggtttttgttgctgctcggaaacacttcgggatcagtagctgctggtcggcggagggaaagatcatcgttcaagcggcagataaatctcgtcgcaagatctccagtatgggtgagctagacgatctcattgcattgtttcccgctagtgttggtacagtgactgctggaggtagtgcgttgccttcagtggctagcatttctccaaaacctgatgcaaagaaggcgaaggtgctgaggaagacgcgtcgctaaatgttgttttaattatcactttctactttccgctttaaccttttaattttatagttcctttttgtgtgtcatact…	CTACTTAGTACCGACGTTACACGCACAAAAAGTATGACACACAAAAAGGAACTATAAAAT	10.0158	9.89973	9.93858	10.01
Locus_8115_Transcrip	tttttttataacatataattaaataacctccaaaagttaatacttcttaaaataaacgctatcaaaatattgttgacttagcatagttgcctcttataaacatgataattgtatttatttacagtataagaattcatgtaatacattttgttgataaaatacgattaaaaaagttaagcacggagagtgtatttaacgtatttatgtacaaaatatcgaaatagtaatttctttatatcactcttttggcaatttggttatttgacactggaaatcgttcgttcactcaatcattcagtcgttcacttaagtagggtttagtttagacggcttcaaccatcagtgcgatgccttggccacctccgatgcaagcggaaccgataccgcgcttcaggccac…	TCGCACTGATGGTTGAAGCCGTCTAAACTAAACCCTACTTAAGTGAACGACTGAATGATT	11.1517	11.1799	12.9297	13.0332
Locus_22226_Transcrip	ctttgacacagtcagtggtgctcaaactttgaaaacaaacaggttcatatttagcgggtgagccatactagtgtgcgtaaatgtatatgcatgctgtatttatatgactgagcaactcagttactactgagattacgcataaaaattttcagtatgttaagaaagaaagttttgttaccattaccacctaatactaagatcaatacatttaggacataaacaaagtaaaaaaatgctctaaaatactgaagtatttctaactccatacaccatttagactaccctctgcccacggcttcgcttgtgtttaaagcagacaaaacttcacttaataaacctaataagctatatgtaagtgaaagaattactgaaatcggtgcagtagttagagagata	CACCCGCTAAATATGAACCTGTTTGTTTTCAAAGTTTGAGCACCACTGACTGTGTCAAAG	7.12928	6.93369	7.74147	7.24555
Locus_7339_Transcrip	ccgcctttttcgatataatttgtttccgcctccacgtttcgtctagattgtgtacttcgatcaaaccttaatcatgcttatttatattgcattgttcctgtttgtcttatgtgcgttaggacttgttgtacatttttcattagataaaaaagttgtttacaaggatttgagaggtaaacatgtagtcgtaactggtggatcaagtggaataggcaaagctgctgcagtggaggcagccagactaggagctcatgtaacagttatcggtcgtgatgtagcaaaacttactgcagccgtagccgagataaccgccaactgctcagacaaaactaaccaaaaaattcagtatgctgctctagacgtaacgtctgattataaagctatagaacaatgctttgc…	TACAGCCTTTCTGGTACACTTCTAACAACTTTGTTTGGTGGTTCCATAGAGAATGGTTCC	10.9712	10.9126	10.8357	10.8474
Locus_1031_Transcrip	ccgcttcctataagtgtttattgatcgttagttcggaacacattgtgtttatgatagagagcagatgccgattctctcacattgtggaaactggacgttctaataattttccgtgcatggaaattttctgtttgtaacgtcgccgaagctgtattacctgacagtgactaggcaaacgttagaaacatactttatcaaaagtctatataaccaaatatttattacatgttactttgagatcattgaacttagtaaaaaataaataagagtaggtatgctgttagcattgacgcgcgactaaaaccggtattaattattacgagataccaggttcaaaattacaattcgcggtgtatgaatgcgtttgtctttattttaaggtgtggtgggtaattaata…	CTGCAGGCATATTCATCAGTATTCCAATCATCACCTAGGTTCTTGATATTTTTCTTTACA	14.8299	14.8324	14.86	14.8594
Locus_381_Transcrip	acgatatcggtctcggcattcctgctgaaccgctcttccgatcttaaacaccacgttaactctgtaacgcgtggctacattcggatcctagaatactaattcaaataaaataagcagccatgaatatcgacttcactgacaaagtggtgctggtgacgggcgcgagcgccggcatcggcgagtcgacggcgctgctgttcgccgcgctgggcgcgaagctgtcgctcgtgggcaggaatgaaggcaagctgcgcgccgtggcggccgcgtgccacaagctgcgggggctgcagccgctgcccatcgttgcagacctcggcaccgacgagggcgtccacaagaccgccaaggaaacactcgaccatttcggaagactggatgtcctcgtgaataacgcag…	GTAATGCTGCAGGACTCCACGTGAGGAACACTCTAATTGAGATTAATTTGTAAATATTAA	16.0097	16.0118	16.0848	15.7965
Locus_6917_Transcrip	atcaccaagtacattgatataatagtgagtgacgtcatgattaccgtcggtgtactgcccagctatcgataatttccttcaagttgagagtttagcaagtaaagtaccggtgtcgagtcgtttatccattgtggttctatttgttttaactctttggttaaacaatcagctggcatacgaagtttcacactcgcagatttgcagtcggcgtttttattatccaccggttaaattgtttttgacaccagaatgttcgccaacaaggtagtcctggtgactggagctagttcaggaattggtgcggagaccgccatacaattcgcaaagttagaagcgaaactggtcctcactggaagaaacaaggacaatttagcgcagacagcgaatcagtgtgaagaa…	ATTTTTGGCCAGTGAAGGTGCAAGTAATATAACTGGTGCAACTATCGCTGTTGATGGTGG	6.33227	6.21189	6.5523	6.52865
Locus_888_Transcrip	aaaacaatttaataaaaatataaatcttgattgaaatgaccataaaaaaaaacaaaagaaataaaaagtttttataaatgcatttcaaaaactttaaggcacttcagaatatgattggcacaatccgttatgatgtagtttgtgtgggcttagcgaggacacatggcatgacgtccaccgtctacggggacactgacacctgtgatgttgctagctaggtcactagctaagaaagcaacagtggctgctacttcatctggctcacccggacggcccaaagcatgagtttccttagtcctcaccaagaaggctgcatattgctcttcagtcataccgcccctcttctgcagctcagtgagaataactccagggtttatgcagttcaccctcacacccttt…	CTACATCATAACGGATTGTGCCAATCATATTCTGAAGTGCCTTAAAGTTTTTGAAATGCA	14.7139	14.755	14.6704	14.669
Locus_9107_Transcrip	cggaggtgaaaccagcggcagagaaaaatgctaaatctgatttattactgctctgtagtccttggaagttgtgtaccggggtcagtttagcactcggagctcgttactttttaagtaatggccctgcatattgtaaagctgtggtgggtcattcgaggataatacaaagaaggccaaatgttgatgaagatactgctaagtttgattgggagaaatttgtatcgtatctacagcctcataagt	TTGGAAGTTGTGTACCGGGGTCAGTTTAGCACTCGGAGCTCGTTACTTTTTAAGTAATGG	13.4193	13.3759	13.3961	13.4567
Locus_6907_Transcrip	cgggtgacttgtgggttggaacgtttctgcataactacgtccaattattacttacgtattttacgactgttcgcatgtttcttattgtttattttttctttacagtggtaggatttaaaaaaataaataatatggctaagacattaagtggtaagctataataatgataaatgattggcgaactaaaaatctcataaattacatcttactttaaaagttactgcatatttacatttcatttattttaataaactaccgccatctataacgtaggttgatccagtaatacttttagctttatcacttgctagaaatgcaatcaaggctgcaacctcgtcactttccacagctttcttcatgggcatattaccaacaacgttggtcacaaacatggccaac…	ATATGCCCATGAAGAAAGCTGTGGAAAGTGACGAGGTTGCAGCCTTGATTGCATTTCTAG	8.22159	8.09144	8.12928	7.82177
Locus_10279_Transcrip	attttggaggttatattaagttatgtaaaataatattgtaaattaattgaaatgaatggagataagtagaagccatttaaattatgcctacttgtgaataaacttattgaattccgagtaatttacttaaagttggaaagaatcaactgtataaaaaaaattaaattaaaacattaacatcattgattaaattacatcatgtctggaagactaattaatcaaataaggacaatcacgaagtctccgcataaaagaagagtcgttgtaacaggccttggagttgtctctcccctcggcactggcactgagctggtatggcagaatattttgaaaggtcaatgtggtatagtcgctctgccaggcaatgagtattctaaattaccatgtagaatagctgga…	CGGAACACGATAAAGAGGCAACAGGAGTAGCTATAGGTATGGGAATGATAGATTTAAAGG	5.40812	5.44211	4.9472	5.54228
Locus_6153_Transcrip	ataagcattaagtatggttttagaggtccaaaccatgcagtatccactgcatgtgccacaggtgcacactctgttggtgatgcctttagatttattagaaatggggatgcagatgtcatggtgtgtggaggtgcagaagcttgcatcagccctcttgccatagcaggatttagtcggctaagagcacttagcacatcctttaatgataacccaactaaagcctctagaccctttgacaaaaaaagggaaggttttgtcatgggtgaaggtgctgctattttggttttagaagagtatcaacatgcattagacagaaatgcaaaaatatatgcagaaatattaggatatggcttatctggagatgcaagtcatataactgccccaagagatgatgggagt…	CATGACATCTGCATCCCCATTTCTAATAAATCTAAAGGCATCACCAACAGAGTGTGCACC	8.36085	8.42626	9.46608	9.39285
Locus_23417_Transcrip	caggattcgtcgacacatttaaattcattcccttccattacgacggccttgcagtcgaagcagggtacgatattaccgtcaacatctttgctcaggcagacatattgtttgccctcagttgggatgcagatgcactcgctcatggagcagaccagggttttcttgactgatactttgcagcacggcatggttggttctttcttttcag	CATCTGCATCCCAACTGAGGGCAAACAATATGTCTGCCTGAGCAAAGATGTTGACGGTAA	7.41151	7.29692	7.0954	6.98584
Locus_13956_Transcrip	agccaatggaaggctcaggccttacttggcccagctaggccgaacgtgtgaccaattcgaatctgcgttcgccacacttttaataaagaatttaagcagtgtccacacccgcggtaactgcgaaggaggcttctgtgatgccctgcactctctcataatagggtagttgaataatttttaaaaacttactcatagcgcgccttatggccaaa	TTAATAAAGAATTTAAGCAGTGTCCACACCCGCGGTAACTGCGAAGGAGGCTTCTGTGAT	11.206	11.2848	10.8138	10.9125
Locus_2692_Transcrip	cgccgtttgaccgaacggacgtgtacacgcgcgcaaatacgttgagaaataatatcgttgtttatttatttatcttcaattgcatatctgttaaattaatttgtgattaacaattttctgaacttaatttgtgactagttactctttactgaacaataatcaacattcatgaactgtgatcgtgtttttgaccgtttcaaacaataacaaaacggtagaaaatattgtgcgagacaagtcgaaatgagcggattgaccaacagagttaaaagaggatcgaggggtagtgcaactctgctcgaagcagcaaacaggattttgcggttacttggcgtcagctctactaagcgcgggaaacagccctcgcccaaatctaagatcaacgatcgagcatctagt…	TCCCTTGGTCACCCGAACTACGAGTCGAAGCCAAGAACTTCAGAATATTTTTAGTGCACA	11.1611	11.1799	11.5447	11.3471
Locus_17255_Transcrip	cagctatatagattacaaaatgaaaagattaagtccaggaagatttgaacaatattcgataacttgtttcacagataaagaaaaaaatgaaaataaagcaaccacaaacacggttgaacgagcaactaaaaaaactcaaaaatcagcaaagcgtactgaaaatgcaaacactcagagtaataacttaatcgatatttacaatagacggtctatgcaaactaattcttcaaaagccattgatgagtctgacaatattgtcagtagtaagatggtatcacaaagtcaaggaaaatctactggatatccaacgagggaaagttatgaaactgacagtaatttagttagtaaatacaaagatagtaaaacttatgttgaatcaacctcagataaatcgacaga…	GGAAAATCTACTGGATATCCAACGAGGGAAAGTTATGAAACTGACAGTAATTTAGTTAGT	11.2527	11.0566	11.5507	11.5946
Locus_9587_Transcrip	aaatgaagcttgttctctcaatatagcagacgaaactttacaatctcttaaagaatttgaagaaactctaaataactatgaaagctcaaataacttcagaaccgaatacatcaaccttgatgatttttacgaaattttcaatgcattggacactgtaaatgatgataattcgacaaaagttctgattgatagtaaaaacaataatgacg	CAGAACCGAATACATCAACCTTGATGATTTTTACGAAATTTTCAATGCATTGGACACTGT	7.91742	8.09144	8.53673	8.58214
Locus_27519_Transcrip	tatgcatgacatggacgacatgcatgacatgcacgacatgcatgacatggacgaccgcgaccagtcgccgctgtcgccctcttcgcatgacgtcaatagtgacatcgaggtggatgtatgacaccaactctccctcgcgagtgactagaactgcctaccaacttgcatactgacactagtgctcagaataactctgcagtgcttctctgcctcctgatagtcaccgacagtggtactgctagtcatatgcgtg	AACTTGCATACTGACACTAGTGCTCAGAATAACTCTGCAGTGCTTCTCTGCCTCCTGATA	9.08813	9.19075	9.00775	8.97943
Locus_6475_Transcrip	gatgataacgaatcaacatgcacgagtatccgtaacttcatgacggatatcctacaaggcgaggagatgccggacactgaagcgagaatcattaaagaggttatagaagaagaagctgatgtattagatgactcacttgattcacactggttgcaggatgatatgtccattgatacggattttagactggattttagtttcagcccgttttcaacaccgcgcaccgttaacaatgatcgatgctacacgcccaagaagtatgtagaacagaaggaagaacaaatcaatttttactctgtaa	ATGACTCACTTGATTCACACTGGTTGCAGGATGATATGTCCATTGATACGGATTTTAGAC	8.64656	8.71853	8.58496	8.50978
Locus_9420_Transcrip	ttatgtataagatctaattcacacttgtagagtaatatcggtataataaatataggatttgtcgatattatagtcggtgtaggcgtatacttagaaatagtacaatagcataacaatgtctggtatatccccatgctataaatacattatgtaactcgcagttttgacaatccacggattccaaagcgacacacgttgcaacaattgatttgccctgtaatactgactcacatgatcaattaattgacgtccaactgtccactacgaacaaaggggaactgagaatcataacaacacagaccgtccctcacgctcggagattattacttctatatctaaatactttatttctacgctgacatccattaaaaattcacataaaaactgcgtttgagccct…	CATGTGAGTCAGTATTACAGGGCAAATCAATTGTTGCAACGTGTGTCGCTTTGGAATCCG	9.11374	8.87728	8.95855	9.05934
Locus_624_Transcrip	gcggaaggtactaacagatgtagaaatctgattttatttatgtaatctaagaaaataataatgttttagagcaagatttcaaaatctctgtgactcgttgaccatgtgccatcgttattttgtttagttggcgaaaagtgatggaacaaaattaagataacctaagtgctaatattgtgtcttgttttaggtagtgcttcaagatgttgatgcctaaacagaatcgtgtgtcgatctatgaatacctctttaaagagggtgtcatggtagctaagaaggactaccatgcgcccaaacatcccgatctggagaagattcctaacctccaagttattaaggctatgcagtcactgaaatccagaggatacgtcaaggaacagtttgcgtggaggcatttct…	AGAGGAGGTTTTGGACGTGGCAGGCCTGCACCTTAATTAAGTATAATAAAATAACATTCT	8.61655	8.4325	8.12153	7.92634
105575	agacagagaaagcgtttcagaagcaggctacggtcttcctcaacaagaagggaggactgaagaggaaagacatgagacattctaagaatgtcggtcttggatttaagactccgcgtgaggcgattgaaggcacatacattgacaagaagtgtcccttccccggtaacgtgtcgatccgtggtcgtatcctcaccggagtagttcagaagatga	TAAGAATGTCGGTCTTGGATTTAAGACTCCGCGTGAGGCGATTGAAGGCACATACATTGA	12.3981	12.3581	12.7534	12.6618
Locus_1895_Transcrip	ttataacataagtttatttagaactttttgaaggatttcttggagcccttgcccttcgtgactttgagtacgttgaaacggattgtcttggagagcggccggcactcgccgatggtcacgatgtctcccagttccacgtccctgaagcacggagataagtggacagacatattcctgtgacgcttctcaaatctgttgtacttaggcaggtagtgcaggtagtcacgacggatgacgatggtcctctgcatcttcatcttctgaactactccggtgaggatacgaccacggatcgacacgttaccggtgaagggacacttcttgtcaatgtatgtgccttcaatcgcctggagagagaagttgttttgagtatttggcagtgggtgatgatgggttagt…	TACAACAGATTTGAGAAGCGTCACAGGAATATGTCTGTCCACTTATCTCCGTGCTTCAGG	8.39981	8.4325	8.17742	8.15608
111042	gtaaattggcaacatcaccttcttttcgttgtcaagcaagatggcggatcagacggaacgttcattccaaaagcaaccaacggttttcttgaaccgtaaaaagggnnnnnnnnnnnnnnnnnnnnnnnnnnnnnnnnnnnaccacaaagatgtgggactcggtttcaaaacacctcgcgaggcgattgaaggcacatacattgacaagaagtgtcccttcaccggtaacgtgtcgatccgtgg	ACGTTCCGTCTGATCCGCCATCTTGCTTGACAACGAAAAGAAGGTGATGTTGCCAATTTA	8.59712	8.7151	8.60084	8.544
Locus_11116_Transcrip	ttttttatcttaaactacgtggtatattgttctaagagcactggcacgacacgacacgacacgacacgacatgacactaacaacacgacactacactttctgcttgatgacgtgcggcaggtcgtacttgccgcggacacacttcagcttcacaccgggacaatccttcaacctgccgaccctgacgagcacgatgttgtgttcctgcaggttgtggccgatgcccggcacgtaggcgaccatctccttgccgttggagagccgcaccagtacacacttgcggttcgctgagttcggcttctttggtttctttatcaaggtttttagtactacgcccttagcaaaagggtttccgttaagaggattcctagacttcctggtcttgatgtgggggccagt…	TAAAAACCTTGATAAAGAAACCAAAGAAGCCGAACTCAGCGAACCGCAAGTGTGTACTGG	8.05393	8.15355	7.85643	7.75989
Locus_5231_Transcrip	ttttttttttttttttttttttttttttttttttttttttatttttttgtatttttattgtttaacttatgcactaggtgaaattagcttgaagacttaaggtagtctttgagcacgtccaacgctggcgtctcttcaccgaagtccttgatcactacacaggagcagccgacgatcttcctagccttgccgtccttgtcgattttgcagagacccgcccattcaccgagtttcttgttgttgtccaccttcacgagggggatctggtgctcattgcagagagcctggacgagcttcttgtacgcagcctcgtcgcagttctcagccagtacgcagaggacagcttgcctcttgtcaagggccttggcagcctcgtggagtccgtgtacgagacctccg…	AACAAGAAACTCGGTGAATGGGCGGGTCTCTGCAAAATCGACAAGGACGGCAAGGCTAGG	11.2378	11.2674	11.4305	11.2703
Locus_777_Transcrip	tattatttagtttattataacttaagccaccagagcagatgcggtgcttgactcatacttccagttaggtgggagcacgctctttgtcttgtagtagcgggctagcctgtgaattctggattcaacaagaatcagcctgaatttgctgtccttgtccttcctgttgcgttccaagtgcttcctcatggcaacggctttcttgatcaggtagtacaagtcctccggtaggtcgggggcgagacccatggctttcatgatacgcaagatcttcttgccagtgacgaatctgacttgtgcaactccatgggaatccctaagcatgacaccaatttgggagggagtgaggcctttcttgccgagtttgaaaatctgttccttaacatcatcagcggtcagttt…	AAGTATGAGTCAAGCACCGCATCTGCTCTGGTGGCTTAAGTTATAATAAACTAAATAATA	15.0123	15.0702	14.7576	14.893
Locus_694_Transcrip	ctgatttttgacagctttttaagctaaaggtataatcgagttttattaaaataatgtctaaatactattgaataaacgagaaataattacagttacatatggctgaaacatttatctaatgtctagttctgtgcacgcgataaacagtgtgtggattactcagatattttaggttacaaaagtggttctgaagtgttgttattttcaggctgagccatggcaccgaggaaaaacaaagttgcgaaagaggaggtccaggtaaccctgggcccacagcacttggtgggtgagacagtgttcggagtggctcacattttcgcctctttcaatgacacattcgtacacgttactgacttgtccggtcgggaaaccattgcccgagtaaccggtggcatgaag…	CGCAGGTTGTAATCTGTTAGTTTAAGCATACTGTGGACTTTAAATAAACGGGTTTGCAGT	12.9139	12.8015	13.8411	13.8337
Locus_768_Transcrip	gacacaagatacttttattgtacacttgtgtacattttttgttttagacttaagcctaggtgttggtcaatgcactacttgagtgggatgaaccgggagctgtgggtggcaccgataccgggcctaccgtgcttgacaggcttgtatgtgactgagaactcgccgaggtagtggccaatcatctcaggcttgatttcaacctggttaaaagtcttgccgttgtagataccaacaatggatccaaccatctcgggaacaatgatcatgttcctcaaatgtgtcttaacaatctcgggcttctcatttggcggggcctccttcttggcgcggcgcagtttctttaccagcgccatcggcttgcgcttcaggccgcgggcgaatcgcctgcgagcgcgggcg…	GTGCATTGACCAACACCTAGGCTTAAGTCTAAAACAAAAAATGTACACAAGTGTACAATA	9.43983	9.53382	9.45018	9.39928
Locus_1210_Transcrip	ttaaatcctaggtaatcgttgtttttaacgcaattaaatacctagaaagtatgtaattttgcaaagcagttactgtgaactacgttctgcattatattttagttaaaagaatcgatgatcagtgataacctcagacggttcacggtgttttgacatttcttcgtgcagatgtgaagttccttgttgcggttttgttggttaggactcgttgtttaactcatacatttctgtaatttcagccatggtgcgtatgaacgtattgagtgatgccctcaaatcaatccacaatgccgagaagcgcggcaaaagacaagtgctaatccggccttgttccaaagttatcgtcaagtttttgactgtgatgatgaagcacggttacatcggcgagtttgagatcgt…	GAAGCCAGAAGGAAACATCTTGGAGGAAAAATTTTAGGCTTCTTTTTCTAAGTTTACTCA	12.2593	12.3701	12.0885	12.0643
Locus_1532_Transcrip	gccccgcattcagtctttctctgtcaaaatggctgccccccaagaggtgcgtgacgatttgcgctctgcgcgacgtgaacctattcaggccgtccaagtattcggccgtaagaaaaccgccacggccgtggcgtactgcaaacgcggacatggagtgttgcgcgtgaacggacgccccctggacctggtggagccccgcctgctgcagtacaaactgcaggagcccatcctactgctcggcaaggagaagttctctggtgtcgacatcagagtcaccgttaagggtggtggtcacgttgcccaggtgtacgctatcagacaagccatctctaaggcactcattgctttctaccagaaatatgtagacgaggcgtcaaagaaggaaatcaaagacatcct…	GCGGTTTGGTATTGTATTGCTGTATTCGGGAGTACAATATCATTGCGTGTTTATAAAATA	11.5375	11.3745	11.6795	11.4856
Locus_1547_Transcrip	tttttttttagatattaattatttattatccttaattacgtctgccaccgtagccgccctgtgtggcaggctgcgttaactgcagaccattgatgttattgaagtcgagcatcttcaacatgtccttagtatcagggtcaacttcaatgatgtcatgctcaagggccgagacctcgggcacgtagttgtcacgcctctcacgctcctcttcctgcagtttgatggagattcctctgacctgggaatgcctgagacgcctcatcaagtgggtagcgaacccagcgattttgttgcggagaggcttggtgggaatgatagcgatttcctcacatattctcttgtttgtgtcgaagtcaagagtcaatcttgtgtagtatttctcaatgataatcttagccg…	ATGTTGAAGATGCTCGACTTCAATAACATCAATGGTCTGCAGTTAACGCAGCCTGCCACA	7.37721	7.31741	8.52552	8.73556
Locus_501_Transcrip	atcaatatcggctttcttcagcacgatattggaatatctgcgtccaacatattcttcgtattatgaatacgaacattgatggcaaacgcaaagtgatgtttgccatgactgccatcaagggcgttggacgcagatattccaatatcgtgctgaagaaagccgatattgatctcgacaagcgtgctggagaatgtactgaagaagaggttgaaaaaattgtgacaatcatgtccaaccccaggcaatacaaaatcccagactggttcctcaacaggcagaaggacattgttgatggtaaatacagccagctgacatcttccaacttggactcaaagcttcgtgaggatttggaaaggctgaagaagatccgtgcccacagaggtatgcgtcactactggg…	GCAGGAGAGGAAGAACTGTTGGTGTGTCTAAGAAGAAGTAATCTTAAAACCTTTTAAAAT	10.5651	10.4969	11.5734	11.685
Locus_2083_Transcrip	tctttcttccggttgccaacacaaggcaaggtgggtttttaggagaagccacatggtttatttgtgaattatttatatgattgtagaataaagtgttataattgataaagttagttgcccaagatgcgttccgtcacattgaaggatgttgaacaggacaaggtcgtcaagaccgtcgctgcccatctgaaaaagacgggcaaggtcaaggtgccagaacacatggacctggtgaagactggtcgcttcaaggaactggctccctacgaccccgactggttctacgtcagatgtgctgccatcctccgtcacatctacatccgttccccagttggagtcaagactgtcaccaagatcttcggtggtcgcaaacgcaatggagtcacaccctcacatttc…	AAGACCGTCGCTGCCCATCTGAAAAAGACGGGCAAGGTCAAGGTGCCAGAACACATGGAC	8.34093	8.19967	8.28193	8.31175
Locus_1946_Transcrip	gatgttaaagtcattttatttcagttaatcataactgtctttaggctttgaactcagagtaaggcgacttggtcaatgggatgtccctccacaagtcaggtgtaaggtaagcgtaggtcttggcaatagccgcataagtggccttagcgaagttgccaagagtgccagtggaaccacgagctgaggtgtagcagtcctggacaccagccatctgaagcagcttcttggggactggggcagacacaataccagtaccacgaggagcaggaatcaacctcacggtgactgaaccacacttgccagtgaccttgcagggcacggtgtggggcttgccgatcttgttaccccagtagcctctgcggactggaaggacagacagcttggcaaggatgatagcac…	TACACCTCAGCTCGTGGTTCCACTGGCACTCTTGGCAACTTCGCTAAGGCCACTTATGCG	13.0567	13.0254	12.3359	12.345
Locus_1346_Transcrip	cattcctgctgaaccgctcttccgatctttttttttccttaataaaatatattaagaagacagttgtgcctacgcgtcagcgatggtaacttcaacttctacaccaggctcgatgttgatagaagtgatctgcttcacgatctccgagggcgagtgaaggtcgatcacacgcttgtggatcctcatctggaacctgtcccaggtcttggaaccctcaccacaaggggtcttacgggtggtgatgcggaggatcttggttggcatgcggacgggtcccttaacacggagcttctgtttcttggctccgttgatgaggtcagcgcacaccttctccagcgagcgcacgttgcgggaggtcagcgtgatacggatgcggtggatgggcgagatctcagcctg…	GTTACCATCGCTGACGCGTAGGCACAACTGTCTTCTTAATATATTTTATTAAGGAAAAAA	7.86264	7.0954	7.37287	7.81218
110263	aaaaaaaatctttctttcgcttctgtcatttccgtgacttgctagtgtgcttaggtgaatattttaatttgtatttaattaataagtgatttttgtagaaaaatagccctgtggtcacgcaaacgtttgtgtttcagacatacaacatgcagaacgacgccggagaattcgttgacttgtactgcccgaggaaatgctcggccagcaaccgtctgatccacgcgaaggaccacgcgtcgg	CTGAAACACAAACGTTTGCGTGACCACAGGGCTATTTTTCTACAAAAATCACTTATTAAT	8.89933	8.76323	8.97943	8.7846
112872	aaaatgtcaatataaaattaaatgaaaaaaaataaaaaatatatgtcaaaataaaaaacagatacagagttaatgtcaagattaattaactgttacatttacaattattataaatttaaagaatacattattatttcaaattagctgaggttcttgtcagtcaaaaaatcgcaaattgaataataacatttattaattaataagtctaacaatttctttttaaacagtacaatagtttctgtttttaacctatccggtattttgttaaatattgttgggcccatacataaaagacttttccttaataaggcagtatcatatctaataacatgtaacttgtttttatattgtttccttattggatattacatatatgatattacatatatgtgtgtacaa…	GTTCGTAAGCGTGACTTACACTGTGATAAGGTGAATATTTTTCAAATTCAATCCCAACTT	14.3002	14.2877	13.8654	13.906
Locus_542_Transcrip	aaagcccacatgggtacgaggacagtgatgagttgaagccggtggttggctggcaggcttgataatttcttttcccatccgtagccgattggtgtcgtgctatccaaatgggtaagccccgtggtatacgcacggcgcgaaagcacgtgaatcatcgccgcgagcagcgatgggctgataaagattacaagaaagcccacatgggtacgaggtggaaggccaatcccttcggtggtgcatctcacgctaagggcatcgtcctggagaaagttggagttgaagccaagcagcccaactctgccatccgcaagtgtgtgcgtgtccaactgatcaaaaacggcaagaaagtaacagcattcgtgccccgggacggttgtctcaaccacattgaagagaacg…	CCTGCTGCTGCAAAGCTGTGTTGTTTATAAGTGTACATTATAAAATGTAAATCCAAGTAC	18.4024	18.393	18.4825	18.5282
Locus_2904_Transcrip	gtttttttggattttattagtaacttacagtcctaaccgtcacatcacttcttggcggccgctcctactttagatttcttggtaccacgcaccttcttcatcctgttcttacgttccttacgctgcttgcgtgtgggcctcttcttttcgtacagaccgtggcgggccagcctgtgcttaggctcgaacttcttggccaagtccagtgtgtcgtagatgagggcgaagccagtggacttgccaccgccgaagttggtcttgaatccgaacacgaacacaacatcgggcgtcaccttgtacatcttcgccaacttctcgcggatctcagttttgctgacggtgggcttgcctgggtggaggacatcgcataccatctgcttgcgcgccaacaatctgttg…	GCGGCCGCCAAGAAGTGATGTGACGGTTAGGACTGTAAGTTACTAATAAAATCCAAAAAA	8.11634	8.19476	8.37395	8.5651
Locus_1173_Transcrip	tatttttttattgttttttacttatacataatcttatgcgacagggtcatcacccttggtggccctagtgtagatcacctgtccgtgatgctggactacctgtttgattaaacctttttctctaagctcgatgagtgcccgtctggcaagggagcctcggaccttcaatctttcagagacaacggcgggtgtgatcagtttgtactggggcacttccttgtacagtttctcgtaggtaggcttgtcaaacaacacctggttgttcaacttgtcacgaacttttcctttggaccacttcttcttcttggctttaccgccaccggatccctccttcttcttctgtgttttctggggctgcttggccgaagccttagtgtccttcttgggcggctgaaatta…	AGAGAAAAAGGTTTAATCAAACAGGTAGTCCAGCATCACGGACAGGTGATCTACACTAGG	7.9629	7.71935	7.34207	7.46148
103385	aggacaaggcaatcaaaaagttcgtgatcagaaatatcgtcgaagccgccgcggccagggatatcaacgaagcatccgtatatgcatcattccagctgcctaagctgtatgcaannnnnnnctactgcgtctcgtgcgcgatccacagcaaagttgtgcgcaacaggtctaagaagaacaggagaatccgtactccccccaagagcaccttccctagggacatgcagcgcccacagaatgtgcagaggaagtgagctgttcagtaataaaatataagaaaatccaaaaaaaaaaaaaaaaaaaaaaaaaaaaaaaaaaaaaaaaaaaaaaaa	CAGCGCCCACAGAATGTGCAGAGGAAGTGAGCTGTTCAGTAATAAAATATAAGAAAATCC	14.4334	14.6896	14.3718	14.5995
84999	ctgacatgtcagatgaataactaacaaaaaacttacggatttatcttactgttttaaagtctcgtgtgcattgtataaatctctttatcccaagtgttttaagctcccaattttccaaaataaaagtactgcgaagtgataaaataacctaaatgtgcgttttcggtttttcagctcgcaattgatttattgcatccttctcccgcgtcggagaaaaggaaacacaa	CTAACAAAAAACTTACGGATTTATCTTACTGTTTTAAAGTCTCGTGTGCATTGTATAAAT	14.2624	14.2585	14.3564	14.346
Locus_2598_Transcrip	cccgcgtcctccatattcttttgtccattgctctatggttagttctccttgtcgttgggttattggcagcctttccttttccggttctgcatcaaagctgtaaccatgccgctcgcaattgatttattgcatccttctcccgcgtcggagaaaaggaaacacaagttgaagaggctggtgccacatccgaactcatacttcatggatgtcaagtgccctggctgctacaaaatcacaactgttttcagtcacgcgcaaagggtggtcgtatgcgcaggttgctcaacgatcctttgccagcccaccggtggtcgcgctagattaacggagggatgttcgtttaggagaaaacaacattaactattcctggagagaagccctattaatttaagattcttt…	GGTGGTCGCGCTAGATTAACGGAGGGATGTTCGTTTAGGAGAAAACAACATTAACTATTC	7.73471	7.45327	7.65464	7.97298
Locus_5874_Transcrip	ccaataagttgtttattatgtgcgagtataatgatacaatcatctttgacggtttcttaaagttaacttaatattttggatagatgttacatgacgagatggtacttagcgacgaattacgagctttacctaatgtcctgcagccacaaccgcttatcgcagtctcctagcttcacgctcagactcgaggagggtcaggatatcgtcatcacgcacgggtcccttcacgttcctgatgatctgacggctggtctctccgatgaactctaccttgacctgggtacattgtccctgggagccggtacggcccaaaaccttgacaacgcggacgagaacgtttggtttgtccattttactttggatttatccagtaattcgtggataatacacgtgcaccgt…	AGATCATCAGGAACGTGAAGGGACCCGTGCGTGATGACGATATCCTGACCCTCCTCGAGT	3.70044	3.96578	3.72792	4.37328
Locus_7461_Transcrip	acttaatttaaagtttattgactaaacattttaatcaagcttcttgaaaccaatgtcatgagcgtattccctgaagcactgtctgcaaatgttcagtccgtacttgcggatcagaccatgtctgttggagcaggcgcggcatgagcgggagccctggccgtaacggcggggatgagaataccaaatgttagcgtgacccattgtgcaaaatatttaattcttgcgctgcaatgcagtacagaacacgtcccaaatggcggcgacaaataaaagaag	CTTCAGGGAATACGCTCATGACATTGGTTTCAAGAAGCTTGATTAAAATGTTTAGTCAAT	6.29531	6.45613	5.99322	6.16717
29789	gagcctataaacctaaataatgggtccgatatatttgtgaaacttgtgatgttcgtggatatttcagtacttgtcacctgcgctaggattgttatgtttctcttgtgccttgttttaccgaaacatatttacacctaatcgtgtaataattatgtggctgaagtaccaacgtgtgttcggaaggtttttattagttaaatgcgatgaccaaaacataacctctcggtgaatttgcagttcgtcggagacggagttttcaaggcggaactcaatgagttcttgaccagggag	AATGCGATGACCAAAACATAACCTCTCGGTGAATTTGCAGTTCGTCGGAGACGGAGTTTT	8.13571	8.26327	8.18982	8.22159
Locus_299_Transcrip	cttcgtttccgaacgaacaccaaaactgacattgacgtttatataatctgtttccggccttttccttcgctcccgttgcaatcatggcggtgaacaacatttctaaaaagcgaaaattcgtcggagacggagttttcaaggcggaactcaatgagttcttgaccagggagcttgctgaggatggctactccggcgtggaggtgcgcgtcactccgactcgctcggagatcatcattatggccaccaggacacagagcgtgctcggagagaagggccgcaggatccgtgagctgacctccgtggtgcagaagaggttcaacatcccggagcagtccgtggagctgtacgccgagaaggtggcgacccgtggtctgtgcgccatcgcgcaggctgagtcgc…	CGAATTTTCGCTTTTTAGAAATGTTGTTCACCGCCATGATTGCAACGGGAGCGAAGGAAA	9.06643	9.05664	9.36578	9.35755
Locus_2275_Transcrip	cgcaaaaagatgttatatttgcattttatttacaaaacataaacctaagagttggagttgggtccacgtctgcggccgaaggtctgcacaacattcacgaatcgtctgttgtactggatcctacgcttagcacggccggtcttcttcttcttcttctgttgcttctcaaccttgggggtctgacctttgaccttaccggcacgagccaaggatccgtgcactttaccaccgagcagtgggatggtcaggtccagttcattggaggagagctcagacaccaggcaggagtcttccacgggggcaccgcacagggacagggtcacctcctcggcaccgacctcagcaagggcgaggatacgctccttgatttgaccaatggtctcctctccattgacgtct…	GCAGACGTGGACCCAACTCCAACTCTTAGGTTTATGTTTTGTAAATAAAATGCAAATATA	10.0526	10.0213	9.88379	9.71768
Locus_505_Transcrip	gtttttaacgtatattaacttaaacgctctcttggaccggaggttcgtagccctcggggcgttctgacttatcaccagcctcgcccctcttgccaccaccaccttctccgtgaagctccatcaacttggagatctcgaagcgaggcctcttcagtactttgaccttcctaatgcagacatccctcagtgggtagatgccgtgacaagccttctcgatatccttggcaatggagtcggggatgagcttgttgacaacctcacggagctcagagttggtcacgtcccgggtgatgatctcgcacatcttcttcctgatggcacggacctgagtgtgctgagcatagcaggtcttgcgctggctcagagagtccttgttggtgaaaccgatgcagaagacac…	GCCCCGAGGGCTACGAACCTCCGGTCCAAGAGAGCGTTTAAGTTAATATACGTTAAAAAC	13.138	13.0513	13.1176	12.913
Locus_1358_Transcrip	tgtaaggagtttattgtcttagtctactggccggccaccttggcggcgatgcgcttgtcgcgttcctcggcgatggtgaggcggacaccgcggccacgtggcagcgagatgtacgccttcgtgcccttgccgatgatgaacacgttgtttaatctggtagcgaaggtgtgtcccgtggtgtccttgatgtgcacgatgtcgaaggagccgggatgtcgctcgcgggacacgatggtgcccactcgccccaagttcctgccgcccgtgatcatgcacaggttgccggactcgaacttgatgaagtccatgatcttggaggaggcgatgtcgagctgcacggagtcgttgaccttgatgagcgggtcggggtagcggatggtgcggccgtcgtgggtgacg…	TTAAACAACGTGTTCATCATCGGCAAGGGCACGAAGGCGTACATCTCGCTGCCACGTGGC	10.9385	11.0119	10.8553	10.7586
Locus_3008_Transcrip	accgagatctacactctttccctacacgacgctcttccgatctaaattaaactcttcggaagatggagctgttatgatgtccaggtctctgacatgtccctgcaggattatatctccgttaaagagaagtacgctaagtacttgccccactccgctggcaggtatgcgcacaaaagattccgtaaggctcagtgccccatcgttgagcgtttaaccaactctctcatgatgcacggccgtaataatggcaagaagctcatggctgtgaggatcgtcaagcacgcgttcgaaattattcacttgctgactggagagaaccctctgcaggtgcttgtcacagccatcatcaactccggccctagggaagactctactaggatcggtcgcgctggtacagtg…	ACTCATCAACGCAGCCAAGGGTTCATCTAACTCTTATGCCATCAAGAAGAAGGATGAGTT	8.9571	8.95783	8.84627	8.88948
107743	cactgagccttacggaatcttttgtgcgcatacctgccagcggagtggggcaagcacttagcgtacttctctttaacggagatataatcctgcagggacatgtcagagacctggacatcataacagctccatcttccgaagagtttaatttcgggaatgtcagcggctaggggcagaggcgcgttgtcaacagccatgctgcccgcttcggcgttgtcatcattccagttctcctcagccatgatgattgcttttacaagctaaaaatgattctaacctcctgttgtcaaaagaacacgagaaaaaaaa	GTTGTCAACAGCCATGCTGCCCGCTTCGGCGTTGTCATCATTCCAGTTCTCCTCAGCCAT	11.8601	11.8327	11.6444	11.6718
109381	acgatggggcactgagccttacggaatcttttgtgcgcatacctgccagcggagcggggcaagtacttagcgtacttctctttaacggagatataatcctgcagggacatgtcagagacctggacatcataacagctccatcttccgaagagtttaatttcgggaatgtcagcggctaggggcagaggcgcgttgtcaacagccatgctgcccgcttcggcgttgtcatcattccagttctcctcagccatgatgattgcttttacaagctaaaaatgattctaacctcctgttgtcaaaagaacacgagaaaaaaaa	GTTGTCAACAGCCATGCTGCCCGCTTCGGCGTTGTCATCATTCCAGTTCTCCTCAGCCAT	13.0377	12.9504	13.1556	13.0588
103208	ccctaagatccagaggctagtcacccctgtagtcctgcagcgcagacgtcaccgcctggctctcaagaagaagcgtctgcagaagcgcaagcagtccgagaacgagtacgctaaactgcttgcccagagaaagaaggagtccaaggtaagacgtcaggaagaactcaaacgcaggcgttccgcctcaatgcgcgactcaaagagctccaaccagagtgcgccccaaaagtgatttactttacacaataaaaatatgtaaaacctaaaaaaaaaaaaaaaaaaaaaaaaaaaaaaaaaaaaaaaaaaaaaaa	CTCCAACCAGAGTGCGCCCCAAAAGTGATTTACTTTACACAATAAAAATATGTAAAACCT	9.69087	9.85584	9.44346	9.51321
Locus_36_Transcrip	ttttttttttatttttttagatttattgtaaagtcatattcctaagtttacaagtagggttcggggaattcaaaggtaacttcgcgccccgtcagcttcttgtatacagactggaaggtgtccaccttatgttcaatagtggtctgctggttcttgtcgaggtgcaccttgatcagctgggagccgtcgagcttgatccggatgcgcttgcccacaatctctgcggggaacaccaggtcctccaggatggcgtcgtatactgacgtcagtgtcctggatctgggcctcttctgtttgttggctacacgcgtcttatggctgggcttgggcaggatcttgcggtctccgatgaacacaacatgtttgccgctgaatttcttttccaactcacgcaccagc…	ACCAGCAGACCACTATTGAACATAAGGTGGACACCTTCCAGTCTGTATACAAGAAGCTGA	7.66534	7.85019	9.37014	9.3298
Locus_3842_Transcrip	ttttttgtatttatttctacattacacttctcacttcgccctcttggatttgatctttcttaagtagaactcaagctccttgccttctaggatgtaaccatcggcgcggccgcactggccaggtcgactggctacacacgctaacaaacgcccagtgtggaattgctcttccaatgcaccctcaaccttggagaggcgctgcctagccagatacttcttggcagtcttctggctgcgtttcttgttgatgatggcatcctctgcctcagtcaatttagcacccttcttccttccaagaggtagcaagtagtgagactcataccactgcctgaagggtgtagcatccaccacaacaatagcgttcttcaccaaagtcttggtacgcaccaactcgttgtt…	TTGAGTTCTACTTAAGAAAGATCAAATCCAAGAGGGCGAAGTGAGAAGTGTAATGTAGAA	7.73471	7.71081	7.57933	7.74819
Locus_9662_Transcrip	tccccactcttccgccgagagcccgacatccgtgccggtaactttacatcacatgatttgaatattacaccttcattcattttgcaggatattaacggtgagttttatctcgtgagtaagcgcgtttataatacgaccaagtctcgaaaatagcctttaggaaataaacagttctttaaattaatgctacacaattaagtttgatgataatttacgcatcgagaaagttcgctttcaaaatcacactagacagtctattgtaaaaaccactgctgtctagcagttatatgaaagttttttttttatataaataatgcataagttgaattctatactccattaatttaatactgtgatagtaaattagaaaagaaacgctaaaacacgtaacaaatattt…	TAACAAATATTTCGCGCGCTTTGCTTTCCGCCATATTGGAATTCGTTCGGCAACCTTCGT	13.7757	13.7706	13.4216	13.5612
Locus_1961_Transcrip	tttcgatttctcaataattcgtaatgagtggatatgtaggcgatagaaacgccgcgaatattgatctccaagtgcatttacttcaccttgagtaggcacttgcaaggttgtggcgacaaacttaaaaaaatataatgtatcactcgtgtacaacgtaggatttactgctagctcgccaagatggtgaacaaccgagtaccgtcggtattctcgaagacgtacgtgacgcctcgccgtccgttcgagaaggcgcgtctcgaccaggagcttaagatcatcggcgagtatggtctgcgcaacaagcgtgaagtgtggcgcgtcaagtacacgctcgctcgcatccggaaggctgcccgtgagctgctgacccttgaggagaaggaccctaagagactgttt…	TGGCGGCGCCGCAGCCGACGAGGAGGAAGATTAGACCAATAAATGACGTGTTTATAATCT	10.9385	10.8057	11.246	11.26
Locus_445_Transcrip	tacgttatattaaccaaagcaaacgcaacgtttacgaagcgctccagtcctgggcagagcctccccacgagggggtgggtgcgggcgccgctgccggaggggcggcggtggtgccccactcctcttgtacctgagcagcccagtcttcttgcgctgggggagctccgaaggacgcggccggtggtggcgcggcgtcttcagcccatgaggtgacgggctcaactgactcgttccagtcctcgtgcacgggggcgggaacctccggcttcggtggtggggcagcaacaacttgctccttggcctgctgttcctccttctcgctctcttcagggtcgcggtagaagaacaggtcgacgacgacgtcccagcgctggtcgcgggcgagaacgccacgcaatc…	GCTCTGCCCAGGACTGGAGCGCTTCGTAAACGTTGCGTTTGCTTTGGTTAATATAACGTA	12.3095	12.2783	13.6745	13.6744
Locus_18446_Transcrip	acactacgtgcacattgtcgagatgcggcgccggctgtgtggttataaagaattgggaaccatttgtgtctttgcccctgtttgccatagacaacaaatatggccgatcatgctgcagctcaaatgtctcatcttcaaaagtaccaccgtagatagattccccgccagttccattggcattggtgaagtctccaccctggatcatgaagtccttcaccactctgtggaataacatgcccttatacgtcaacggttttccggtattcttcccaatacccaagtctccggcgcataacgcacggaaattctccgcagttttcggagcgatgtcattgaacaactcgaagaccaagcggccagaaggcaagccccctattgatatgtccatgaacacgcgaa…	TACGGTGGTACTTTTGAAGATGAGACATTTGAGCTGCAGCATGATCGGCCATATTTGTTG	8.48784	8.53334	8.45635	8.49885
Locus_18131_Transcrip	caacaacccagttctactcttgacagtgcgctccgtcttcccagtatcgtggggactctgtaccggggacacgcggatttctggacgaatgatgtcagaatcgtccaggattatgcattgacttttcacgtggtgttttggtggtggggttgacatcatctcccactggtccatgagttcgttcatgaaggcgttctgctcttcaaacagtcttttgtcctctcctttatttttctgctctgcggacttctgcgcttcttgactttgtctggaactaaatatccatttcaaagcgtccacattgatcctcttctcatgcttcttgttatcttctgcgtggccttctgttctgttcatgtcttcgctgttagagaacagaacgaacaggacttgggagtt…	AAATGGATATTTAGTTCCAGACAAAGTCAAGAAGCGCAGAAGTCCGCAGAGCAGAAAAAT	8.09935	7.836	7.60918	7.84235
Locus_2133_Transcrip	atttcattcattgatagtgtggttgattttgccgcgttcgcttgtgatccacatgttgaaatactaaagtcagacataaacgaagccggctaaactagtctattacaactcagacgtgacctaaaacgttgagttgtgcaccttagttataaatcgtttaatttgctgtaaaataccaacgtcaaaatgttttggggactgattatggaaccgaacaagcggtacacccaagtggtggagaagccgttccacatctcacaggcagctatggacatctcaacaggggacaatgatccctgccaagtcatggttgtagttgacggcaagaacttcctggtgtgcacattacagaagggcaagaatatccaagtgctcctggacttgtacttcaagactggt…	GTCACGTCTGAGTTGTAATAGACTAGTTTAGCCGGCTTCGTTTATGTCTGACTTTAGTAT	12.2273	12.3349	11.5782	11.7477
Locus_20580_Transcrip	cctgtggctggtgtgattgttgaacctatccagtccgaaggtggcgacaaccatgcgtctccggaatttttccaacaattgcaagcaatatgcgcaagtaaatgcgctgcattaattttggatgaagtacagactggttgtggaccgactggcaagatgtggtgtcacgaacattttaatttaccatcgcctcctgatttggttacgttcagtaagaaaatgttgacaggtggatattacgcccgaccggaatttaaacctccacaagcgtataggattttcaatacatggatgggggacccatcaaagttaattctgttagaacaagttctaaaggtcataaaaactgaaaaactacttgatttggttcaatgtactggtaaagttttaaaatgtggt…	AAATGTGGTCTTCATGAGCTAGAGTGCGAGTTTCCAGATAAGATAAACAGCGTGCGTGGT	8.22762	8.20457	8.10918	8.2396
Locus_7511_Transcrip	aaagtggggtaaacattatccaaaatgtttcgcgttaaaaacaccaaaatacctacagtgattttaaaagatttccaaaagtttgcatcgggctatacaaaagtacataaggaaccagacggaccatgcgttaaaacagaaattcctggcccgaaatcaaaggcactttttaaagaattatctgatattcagcaatgtggttcagttaatttatttacggattacgagaaaagcgtcggaaattatattgctgacgccgatggcaatatacttttggatacttatacgcaaatatcttctctgcctcttggatacaatcatcctgaacttctgaatacattcagcaatgacagcaatattagggcgttggtgaatcgaccagcgcttggtgttttccca…	ACTTCCCATCATTTGATTGGCCCTGTGCTATTTTTCCTCACTACAAATATCCTCTGGAGG	11.1969	11.0967	11.0345	11.0345
Locus_15548_Transcrip	cgcgaccaaggggcgtctgcggccgctcaccttctacggcatctgccgcaactacgtcacgccgcacacagacgacagcgcgcaacatctgtgaaccacatcgtgttcagcagaggtcaaaacaaacgagtttaccatcggagggagctgccgactgatgtcatcacctttaccctccacatctgagattatgcaattagcatactgcatattcgtgctggagtctacaaagtcacttgttatttgtgtcttcagagtacaatttctttatattaacgatgacgtaattcggccagttgatgaccggccttgtgccacagtgagggtagtggtggccgctgtacacgcggg	ACTGCATATTCGTGCTGGAGTCTACAAAGTCACTTGTTATTTGTGTCTTCAGAGTACAAT	8.83684	8.73132	8.31635	8.37395
Locus_18684_Transcrip	tcttttatgctccagtggcaatacaaacccgatgttggcaacactatttaccaccaatcagttttttaaacaaccacatttcactgtagtattagttcttgaaataaataatgataataaatatgatctttacaactaacggagcatggcttaggctgacatgacaagatttatgaaaagtatgatttacagatttaataaaatagacactaaatacctactaaaataaattcgctttaattacaaaaatatacaaaggcttaaataactattaatgcatatagtacttggataatatggccagtaaatatttaccaaatattaggcccagaccttggtggaccaaagcagagaagcttttatcagacgaacagaatttctcctatcaacaatgctact…	TGATTGGTGGTAAATAGTGTTGCCAACATCGGGTTTGTATTGCCACTGGAGCATAAAAGA	14.9095	14.7847	15.002	14.893
79299	atataaacgtttatctgcgtgtccattttctctgggaattggctgaagtttcactggtggagtgcactccgtataaaaggcggtagaaaatatgaaaccatttttcgttttgtctggttgctgtaataaaaattttgtttgttctttaggtttttcgggttcagagtcaacgtcgtaaaacggttgttcttggctgtcagtaggagatctttcagggaaggcgggctcgtactca	CAACCGTTTTACGACGTTGACTCTGAACCCGAAAAACCTAAAGAACAAACAAAATTTTTA	13.8775	13.8654	13.5417	13.6551
Locus_12234_Transcrip	cgcccatgagataaaactccagtacatattgaattgaatttgatagttataccgccaaaaataaagccatgtaatccctacatacactatgcagatagggaaatattttttgatatgacaatagtattgccagagaacactcacccgtgcacataacgcctctgatggaacatatacgaatcactgttggatgaaaattaaattgctctttctacgaaatattctcctgtaacaatttttgtgagttttttgctgtgtgtcatatacgtttatatggaccactagactaagataaaacaaatgttgtgcttagagcttctgttctcgataaatatgatatctaagctctgataatttttgtataatcggacgagaagttcatgagactggagcgatcga…	TTTTGGCGGTATAACTATCAAATTCAATTCAATATGTACTGGAGTTTTATCTCATGGGCG	10.8455	10.7249	11.1245	10.9944
Locus_674_Transcrip	aaaaatcattatggatggtaacactacaacttatgtgcaacatgatatctaagagttgggaaactgtacccactatagaggtaaattggggagctattttcaccaagaaaagctttcctgcccttaaagattgtcccacatttaaaaagagcatatctaaagtatataaaaatattaaatcttgacgataaattttcagctcacaaaaaaactctcgtttacatggagttacatcgctcataaaaatcattaaaattgagtgatttcgagaatatctaaacaggatttaaatgagcgattgagtaacgatttaacacttgaaaattaaaaaaaatccaaataaaagtgttaaagtcaatatcggaataattgcttatatcgaataggagcattaagcat…	GTTTCCCAACTCTTAGATATCATGTTGCACATAAGTTGTAGTGTTACCATCCATAATGAT	9.88226	9.98477	9.43411	9.47117
28832	agtgtggccactacagtgtagatagtgatgtgtactgtgatataaaatttcggcaatcacgtagatgattgccattcttgagtgtgatattattagtttattagttaccaaagattcctgatgatcttgtacattagtttgtgtttcatattggtagttttagctgatccgttgccaggcaaacacgtaccgctagaaagctatgagagcgaattggagcgggagcacgcgcttcccacgtccgtccctaacgctgacatactcaagactaacagcaatccgacgtaccataagccgaggccaccgcagcaccacggcg	TGACATACTCAAGACTAACAGCAATCCGACGTACCATAAGCCGAGGCCACCGCAGCACCA	13.8411	13.7706	13.7679	13.8411
Locus_26030_Transcrip	aattcttcttcactaagaataataaccgcgattttcccttcatatttatcaccttctttttcctttttcaattttgaaagtggaatttcagtttcgtcgcttgattcgtactcaattttgacatctgtcaaaatttcaatgtgacagtcttggtctgtattttcgtattgtaaatcgggttttgctttgaaggtatattggtctgatgttgttatttcgactgtagactgtttcaggttatgtagcctgtttatttttaatggtgtcgtctgatccagaagtaaggcaacgctttctgcaacttgctgtttgaattttt	CAGATGTCAAAATTGAGTACGAATCAAGCGACGAAACTGAAATTCCACTTTCAAAATTGA	14.049	14.0617	13.9408	14.049
62629	cctgtaaccctagaagtaccagagaagttgactgaaccatgcaaaaaagaaggctgtgtgcaggacaagcgggcggacagtccgtcgaaatgctgcgggcaaacgcttcaacattccaaaccaatcaaacattccggttttaagttcgagttcgataagtaccctcagatagtcactaattatatgaagagcaaaaacttagagatattagatagacactatattgggaagccggggaatttgaagttggataacttccagtttgatccgacgatcgtgccgccgatacaggaggagagatgtgagacttgtgtcaagtgtcagctgctggagtcgatgc	GAAATGCTGCGGGCAAACGCTTCAACATTCCAAACCAATCAAACATTCCGGTTTTAAGTT	10.4564	10.4068	10.2992	10.1144
Locus_12310_Transcrip	aaataatagggaatacctttttacacctcacaagatctgaataatgtcataggcctaaggtgaaccagttatgaaaaattaccaatttgtaacatacacgaaacttataagggctatctatacattatgaggctaacctaaaaagaaatattgcaaaaagcttaaacattctttttttgcaattgcaacattaatgatgatgttgatatacttgcaaaaaatcattaaagcccaagttcacagacaacataaacgaccgtttttcttaaaacaacttgaaaattgaacttaaaaatacataatgaagagcttttttaagtgacgtttacggtgtcggtacgaattcacgaatacttttccaaaagtggttctctcaggcccaaatgtcccctctactcc…	CCTTAGGCCTATGACATTATTCAGATCTTGTGAGGTGTAAAAAGGTATTCCCTATTATTT	8.80977	8.92555	9.31404	8.92035
Locus_8729_Transcrip	aattgtgaatggaatgtacatgattgtcctcttggtagcagctatcacatcccttacacagatgtagttagtctcttaaggcaacgcatgggggaagcatgggggagacattcatgtaatcgtgtgcacaatgaaaatactcttgatgtccaagttaatcttcgtaccttggttcctgttcaatctaatgctcctgagataaccggtgaggatcttctttgccatcaatatccagaactttcccaaatactcctagaaaaccctggtattatcagctaaagattgcga	CATTCATGTAATCGTGTGCACAATGAAAATACTCTTGATGTCCAAGTTAATCTTCGTACC	11.2281	11.2512	11.0206	11.3373
Locus_9072_Transcrip	tgcgctcacagcgctcggcttcgtctacttcatgacgttgtttgagctgctgaacgctctcgcgctgtctaccggcgccggcgcacggttccgacacaagtacagactcagctgcggggatgtgctcgatattactaacaagctggtgtcagcagtgcaggcagccttatcatgcgtgacaggtgccatagtgtgtctgtggtcgtgcactcgcgacttcatgcgcagctcgcactacatgtccgaggcatat	TCAGCTGCGGGGATGTGCTCGATATTACTAACAAGCTGGTGTCAGCAGTGCAGGCAGCCT	12.4308	12.4422	13.3531	13.2672
Locus_9945_Transcrip	tcattctccaacagaccaagaacttcacatgcctctctgtatgttgcgcactcttgaccgttcactattttaaggtccctgtggctagttggtccacgaacatggtgcagaagcattcttaaacaaaaacactcaaaattgcacacgtgaacagtatatacacgaccaagagcatcccctgattttaccccgggccagttttctactgcggtgccttgaatgcgacgtttccactcttttctagaggcattccatgtatagtatcggggaacctctgaatacaaaagggtttttgcaaatgggtcgatttggcaaagatggaaaaatgcggtcagtgttgtctttggcggagacgccattctatcatgaaaattgctttcattaaaatacacacgctct…	AATAGTGAACGGTCAAGAGTGCGCAACATACAGAGAGGCATGTGAAGTTCTTGGTCTGTT	7.79279	7.53722	8.14211	8.01402
Locus_7439_Transcrip	caccaattttcaatttggatccactgtgtgccgtcgtttgttgtgacgcgatctttatggaatgttactacccagtgagtggaggcctttttttacccgaatgcgaagaagggttctattttttagtaaaatagtgcgaggaaagtatcgatcttattcacgacggcttgttagataacttcgtggtttattgatactctgtaaatacagctggctgaacgcttaagtgattacgtattacacaacttatttatagctcaccaactgatatagtgcgtattgtagactcaaagcgttcactgaatactgtaaagattttttaaatgatcttttgtggcgttatgcgccctgatattggaatggatttaagacgacgaaatcttattgcaccagcattaa…	ATGCGCCCTGATATTGGAATGGATTTAAGACGACGAAATCTTATTGCACCAGCATTAAAT	8.08082	7.89633	9.50656	9.52503
Locus_22559_Transcrip	caattgattataaccgttatgaaagttttagaaactaaaaataatgtattttatttaagtttttttctctaggttcgggtttgagtatctgtgcaaacatccttactattacgctaaatgcgaaagtaactctgtttgtctgtctgtcgggcttacacctcaaaactactgaaccgattgttaagagatatataggttacgttttactcggttaccgaaagcggttttcccagcccatgagtaaaaccacgggcaacagctagtttgtatacaagctgttgatttgcatccgtgccatattcaaggaggtaattatgctaatgattctcgacccaaatcaataaaaaattaattatttaattgattggtacgtaattttttttctttcattttttttcg…	TCTGTTTGTCTGTCTGTCGGGCTTACACCTCAAAACTACTGAACCGATTGTTAAGAGATA	12.2314	12.2236	12.2235	12.1524
Locus_24817_Transcrip	aattatttttataggagatcatacatttttcataatcgattctcaattagcactttattgacggtttcggcttttcatataaaaaaatatatctaacgaccggttgacctttggaatagtatactacaagtgcttttaaactaaaactaaagcaataagtaggttgtcgacaatggtaaagattacataaatgtttatagaaacgcgttggcaaaaaatcgatgccttttaaatcacgtgcctaattttcgtggtcgacaatcctgtctaattaatattcaaagcaaatcgtctcgaacgtcgattaacaatatacaaatactagggcattacgcattatcacttcgtgatttggtcgcgggaatcgttcattgtattatatagtgcctatttaatgta…	TGCCTAATTTTCGTGGTCGACAATCCTGTCTAATTAATATTCAAAGCAAATCGTCTCGAA	10.9961	11.0345	10.9676	10.8533
Locus_8836_Transcrip	accctatcatatagtgattagtacgatcaactgaagtatgtttgtgagctatcaactaaaaaaagtaaattctctttcattattcacatctacatttctgcgaacctcatacaattgacgcttacgctctaccgacggttaaagtttgttcaaggctagtgttgttcatgaactttctagttgttatcatactgttggagttaaccttatttttaaaagtgggtcaaattacgtcacagtgggtatctttctttagcaaacagcaaagaatttcacccttagttcgttctaagaatatgttcatatggcgcttctttgcgcaaaattgcgcaaacatatggctggtatgtatgcgcaatttggtaattgtgcaaaaaagcatcttatggattaattttg…	GCCATTCTTCCAATAACATGACCACTATAAAAACCAGGTTAGCACCAGAAATATATATTC	7.29692	7.25503	7.46148	7.59432
Locus_12639_Transcrip	ttggaatcgctcgctgttcgatcgtcgaataatatttacgaattgcttttaaataattaatctttctaatattcctaaacatgaatagattgtaacgcagtacaaattatataaaataattgtttctcggaacagaacatataacgtccttgaatctgacattaaccttagctggaaaaatgatccgtttcggtcataatgttgtgtttttaacgtgtttttgctgttaattacgattgaaaagtcgttattgtacaataaataacgtgacagagtaaacaggagctgtgaaaaccaaacaaaaatgttaaacaataccttaaaaatgtacaaactatcacaaattaccactttactacaaaagagtatttatttaaatgcaaaaaggaaaatatccat…	CGGATCGGACAGATTTAGATGCTAAAGCTGGTTTTTGGAAGGAGACGATTGATCCATATG	13.7757	13.8037	13.7757	13.6607
Locus_14402_Transcrip	ggcgctggacctctcggtttgcgggccgctgtatgtcggggcgctggcttggaccgtggtctatgatacgatttatgcgcatcaggataaagaagacgacatgaaagtaggcgtcaaatcaacagcgctgactttcggcgcgaacactcggccggcgctgtcggcctgcctcgcgctcagcgcggcgtcgctagccctcgcgggacataacgcggggttaggcttggcgtaccagttagcggtgttgggttatgtcgctcatgctgctcagcagatatacacgctagacacagaaaacccggaagattgtgcgtccaaattcaaatcgaattcatcagttggcgccatcattctaatgggtattttggcgggaggttacaaacagtatatggataacat…	GCGGGTTATCGTCCGTAGATAAATTGGAGGTTTTTATTTTAGAAGGGAAATCATTGATAT	14.2109	14.185	14.0858	14.0189
Locus_5302_Transcrip	cagacaaagagtaaagtaatatatagggaagattcagatttaatttgagcacgaagaggggtgtacaccggacggacactcttcaaaaataagctaatcagaaaactaataatataaacatatttagatcaaaaactgtaacttaaattaataatcggcataatgtccgtgtgcaaagtggtgccgcttgtaacgagccggaatttcggtagaataagtgccgcgctgagtagtgcaaagttgaacagaagttatttcacatatacccagtcattgtctcagcccctagatcgggtgccggaacgtttgactgccaaagaagccttcgagaaatggttgaaatccggaatgacgatctacgcgcaaggcgcggctgccaccccggtgcctctactggac…	GTCTAGTACTTTTAAATAGAAACTGCACTCGTACATCGTTAAAATGTCGACGGACATTTA	9.83172	9.70693	9.76819	9.88379
104917	aagctctgcaaagttgtatctgccttcaagagaatcttcaacagctttatctatcggtgtcatcatatgctcccttagagagaatacccagagtcacctaacagataaactgtttcattctggagaccctccaagtggcttctaatatcacactctctccaaatataagcatcatgtgtgttgctccaccaaatgacacatccacat	GAATGAAACAGTTTATCTGTTAGGTGACTCTGGGTATTCTCTCTAAGGGAGCATATGATG	8.80776	8.85837	8.87344	8.72537
Locus_5468_Transcrip	gtctgacgcaagcgcagtgacttacgcgacgaggttataaacgcacgtgtgctcaaaaataccgaatataaacagtgactcgatatcaaaatcgattatggaatcgataccagtgaatttacaggagttgtctccggaaggatttaagaagttcctcgattcattcgatcatgtgttctcggattgcgatggagttatatggagtaaagacccatttcctgatgctggcaaattcttcagtttaatgaagaaacatgggaagactgtgcacttcgtatctaacaatagtctaagaagcaaagagaattatgatgcgaggttcaaagctgctgaaattgagaatggatacgactacctcaccataccatctattgcgatagcagaatacctgaagtcagt…	GATATGATCGACCAAGACATCGCTCTAGGCAAAACTATGGGCTTCAAAACCTTACTTGTC	15.0372	14.9859	14.5657	14.8132
Locus_2419_Transcrip	tcctcctgtcctgttaataaagcaccgcagcggtcagctacatattgactactcttatatcacagccgtaactaagaacactgaaaacattgtccacaccatgttgtctttcatataaacgttcacagtacgcctccgccgaaactatgggcatagcgtgttcatagctaaaaacttaagattaataatgtccttttcattttatgcccacagaataaattatttatttttaaacaaacactgccttctatatggtattcttgtaagtatttacatatgcaacgttccacattgcacttggattcgacttacaattgactagaacagctgaagattatgccagttttaggttcaaaaatattttatcagctgaactaatatgttcctaattgatatgat…	GTTTATATGAAAGACAACATGGTGTGGACAATGTTTTCAGTGTTCTTAGTTACGGCTGTG	11.9064	11.8557	11.6657	11.6257
Locus_10100_Transcrip	cctttaattcctctagaaatcctcaaaaagttcctattgagattaatcagtatttgcagtattttctagtttgaatctctcgactataatcaagtacgaattatttatcaattaatttattgaaaacaataaaagcaaaaatccactgtagatttctgatatttgtttaaaaagaatctacactacccaatcttaggcttcgtttacattgacgacttaatctcaggtccttagcatcaatacattgatcttacctttgcaatttcacgcatcagtaaagccatttacctcatccaaagatcttctctttccttctacccttccaccctgtatcatcgctcagcggcctacccaggctgcagtgcgttgaccgcgctctctcttgtgtcaggcactag	CTTCGTTTACATTGACGACTTAATCTCAGGTCCTTAGCATCAATACATTGATCTTACCTT	5.03397	4.71287	4.98872	5.36104
Locus_16430_Transcrip	tgcgtattttataataaacgatgttacaaaattaaaatatctacaagacttattctctatacaattttatatttattcaatgagaactttaatttttgagaattaaaacaatagttcccaagacaatgatagatggcgttgtataaactacgtgacagggccttttccaatacaccaaggttaaaaaaaactgtctctgtttaagaaagtcagatttcaaaatctctcgggacattcggataataatctga	GTCACGTAGTTTATACAACGCCATCTATCATTGTCTTGGGAACTATTGTTTTAATTCTCA	7.59059	7.48382	8.07682	8.1046
Locus_20140_Transcrip	ccggaaccgggtcgttacaactagtggtgaatgtacatacggatagtcatggaaatatcgaagtttttacgaattaaagttatgtgttaatgtgtgtgtgtgggtttatataagctagtttgtgtgtgtgaagaaatgtcaagtggatagaaatggtgatttgaaaataccctgccaaattgctgaagatttgaagacggagacttacagatatggacaataggtgcctataatcatactaaattatatgtatgtaagactaggaagaaagtcaccaaatagttacaaaagcgagg	GAAGATTTGAAGACGGAGACTTACAGATATGGACAATAGGTGCCTATAATCATACTAAAT	12.0111	11.9595	12.345	12.1524
Locus_28329_Transcrip	aatctgtatcttttctagctataactttccccctatacccttttttttcttgcaggatttgattttccagttcctcttttaatgttatttttttttctatcgacaatgacatggaatcagaatcggaatctatattttcgtctgctatttctgtcacattttcatcacttatgaaacggcttaatatttttttcatttcctgtcgcatgatattttttttaggcataaaaaatgtatcgtcggcttgcctcaaatattcctcatatttttttggattatgtaagttaatatgcc	CAGAAATAGCAGACGAAAATATAGATTCCGATTCTGATTCCATGTCATTGTCGATAGAAA	13.7757	13.734	13.7339	13.7757
Locus_13709_Transcrip	tttcgatatcttagtatttgtttggcttacattagtttcagttatctttaccgctgtagcttgtgctgcttcaggagtcttaattgcaggctgcgacgtgaagcttccagcatgaggtgctgatctttcaagctggttcgcgttgacttcagacgattgcgacgcgggtatttcaggtgtctgtgaggcagatctttcagattgcatcaacggactggcatcggtgctaaacattatttctttgcactctaaatctaaacgttgggtttcagcggtgtcctttattctgtcttctaatttcttaatataactctcaatttcattcattatttcgttatttgacgtagatttcaccgtcttggaagctaaatcagaggatttgagagcttcattcctagt…	ATAATGTTTAGCACCGATGCCAGTCCGTTGATGCAATCTGAAAGATCTGCCTCACAGACA	6.19254	6.29209	6.03012	6.18785
Locus_22500_Transcrip	taaatataagtaatgttatgttactggttttaaatgatatttctatgatgatttcaacagttgacatcaagaacattgcacaatattttcaatttcatagcatctaattattgtcatggcaaaaaacaaatatattaaataacatgagtaaaaataatacagtatggtattttgatatgtttctgtacaaattgtctgtgccctttaattttgttctgttctcttaaatatttttggcctagttaggttattcgggagggtgtttcctctatacttgtaagtatgtatgataaatttaattatcctgtgcgtgaacctgggctgtgtgagctgtggtgatgtagtatga	ATTTTTGGCCTAGTTAGGTTATTCGGGAGGGTGTTTCCTCTATACTTGTAAGTATGTATG	10.2076	10.2046	10.0074	10.0656
58160	cgctacttcaaagcagttctcttttgctgcttcttgactgacttcacttatacatagttcctgatgatctgttctcccatagtgaattctattgtactcttgcagttcttctccggataaggtctttgatatgagtttatccaagcttggaagttccgatgttgctgccatggctctaataagtcaactgaataggttttttccaaataataacaataaatagcgctaatttctactttatcttatcagtgtgtaactagta	GAACTATGTATAAGTGAAGTCAGTCAAGAAGCAGCAAAAGAGAACTGCTTTGAAGTAGCG	11.0319	11.0206	10.6991	10.5934
Locus_22349_Transcrip	cacgtacgtgaatgacatactgttttctcatcaagcttctttctggaaatatcattatataggtaggtacacgaatgagtcattttaaaccaatgtcatttttgttagtgagatgagatcgtcacttcttggttacgtcctgaaccattttagtgaattatacggtcctataatagtggtgacgatcaaatcagttccctcagcctcgtctccgtccgaaaagctatcagctaatttaaggacagcgtcgtgacggaggaagcgttcaattaattatgtaaaacacaataatagggtgtgcgtaatctgtaagtggtgcaagcgcgtccgtgggcggaggtatgcgcacgcgcg	TGAATTATACGGTCCTATAATAGTGGTGACGATCAAATCAGTTCCCTCAGCCTCGTCTCC	10.446	10.3608	11.2363	11.1838
105281	accacggactagcaagcgcagcgcagacgaccttataaaggtcgccggaagacggtggatgcaggtcgcctccaacaggtatctgtggagatctaagggggaggcctatgttcagcagtggacaacctatgcttgagatgatgatgatgatgatgatgaaattcagtcgtctaaattattcagtcactaaattcagataaatgtaatcgcatttaggaagataggtttcattaaatcatttagaaacctaattaggctactgaatttagtcaagtgtaacaagccctgtagtcggaatgctgtctatgattaaaatcttgacatcataagaaatctcattaggttttttttttattagtttcaagttttaagtgttgattaagtaactcaagttgacaa…	CCTGTAGTCGGAATGCTGTCTATGATTAAAATCTTGACATCATAAGAAATCTCATTAGGT	12.3226	12.7013	11.8923	11.8406
Locus_12485_Transcrip	acgtcgcgacgctcgcgaagcggaaaaaagaaaaacatttatcatcgacgacataacgcctaccaaagagaatatagactttttaacaaagacaagagaggacgccatagcggataaacgtaaaaccttcatacttgatagtgatacgaattccacgacgaatggcagtagtcctcggaattcgtctatctttagtcatgagaagaattctcttacgactggtactagtgatacggagggagagagtggcactgagagtgctcccgtcgtcatgcgacatgcgcaagggaagagaactacacctgcgcaggctaagcagaggtacagcggtgactactcgatgtcatcgtcgacgacttccatcagccagcgcaaggcggtgcagccgcgctacctgga…	TTAGTCATGAGAAGAATTCTCTTACGACTGGTACTAGTGATACGGAGGGAGAGAGTGGCA	13.3605	13.3971	12.896	12.9375
Locus_24475_Transcrip	ccgaaataataatatcaatatataacataattaatggctaaagagtagtatatttaattaaattcaataatatctcacttatacctattcgtatcagatcaaacatatctacttggtatgtatgcattattattgtatatataatataatttgtgactcctccaagtagatcattgactactgttatttcttcttaatattaagagacgtgctataggtgcgtctgacaataaaattgtacttaaagaactaagaagcagtattcatgaaaattaaatttttgttcgacctagcaattgaaagaaattatctgcaagctctatacactctcacatgcagaactatgaccaaagttatttgcagtaggacgatccataacaccaaagctgtgaaatcagc…	GATTTCACAGCTTTGGTGTTATGGATCGTCCTACTGCAAATAACTTTGGTCATAGTTCTG	12.1176	11.933	12.0141	12.0084
Locus_8532_Transcrip	gggagatattcaaacatatattttttgcaaaagtcttgtcatcgcatttattttacatcaaagtggtgtgtgcaagggtcaatgaattgtaggtaaagatttgtacttcattttccttaaatacttttctctgctgtttacaaattcacttcttgcgcgcgtcacaaaataaggaatttcatcgaatactgaataaagtcagtatattccttgtttatcctgacgtactgggcaatacaaagcttataattaactgacgacaagtttaattaatccaggaatattttataagttatgtctggaaattatattagcatgttctcttgcggacaattacaacattaggggagatgttcctaaaacgggtaagctaagggagatgttaaataaaataaccaa…	GAAATTATATTAGCATGTTCTCTTGCGGACAATTACAACATTAGGGGAGATGTTCCTAAA	13.9488	13.8509	14.0805	14.1135
Locus_15665_Transcrip	tctcgacagaggtagacgtgtgttgcccaagaatggacgcactcttgatttcgctattgttgcttattattctaaaacgtagaaaacggcgccgaattcagaaccatcgacgaccaattcatcggcgtcactgggtacatccaattctgacatcacgcaataaaaatggacagcacaaattgctgttcgaagagttaaaatgttatccagataagttcttcaagtattttagaatgagcgtgaactcattcaatgaattacttagcgttttgcacgatgacctcaaacatcaagatacacgcatgagaaaaagcatctctccaacagaaaggctggctataactttaaggta	CGACGACCAATTCATCGGCGTCACTGGGTACATCCAATTCTGACATCACGCAATAAAAAT	10.5746	10.3498	10.6729	10.7946
Locus_16034_Transcrip	aacatttatatcttgaacaaaaacaatcaaaacttctataactttcttcaaaatccttcatttagttatcttgtagttataactacgcactttattatgataatgatctagtattataactttataacgaaataggtactttaagaacgtgttttgcctttggaatattataacgaacaaatctgcttaatgtgaaacaaaaacaagatatcactgccaaatgtacctgtattattatgaaacaaaa	CGAAATAGGTACTTTAAGAACGTGTTTTGCCTTTGGAATATTATAACGAACAAATCTGCT	12.7207	12.7403	12.7801	12.7477
Locus_8854_Transcrip	ctataagatctgtacatattggagaaataaaattaattcgaaaaaatatacttttttaaataatactataacgcaaaaccttcaccgtagagcagaatactacttcatcattcaaaactagcttttactccattaaacatttttttataaaataaattaaaaaaaaaactgggatctttaaaaccgtaaatttattttcctctcctgcaaaagcagttttttatccaaccatctaaaataattgaaatttttacattcatgaatggatattctgtaaaacaaaaatattttttacggtacataaaatattttatagcaacaaaaaacaacgtaaatctaatggaggagccattacaatttacgttttaaatagaataggctttgaataacagtgttttt…	CTAGTTTTGAATGATGAAGTAGTATTCTGCTCTACGGTGAAGGTTTTGCGTTATAGTATT	10.9712	11.0413	10.6991	10.5934
Locus_9106_Transcrip	catctccatgtacgtctacttcactagtatataatgcaaacaaacagtgttcttatttttatatttattttagttcttaagcattaattgctttattttatgaaaaagcacattgaaatgcaattcgtctgttttttatacttgaataggaattaatgtgatactcttctgtttttaattttatgattatgttggagtttgatatttttttaaaacaattaacaaagtgcaagatattaataatgaactgaagcaataacattattatttccacaaccacagtttttcatgtgaaaaggagtttttttagaataaaaatgtaaataacttcaacattatcataaagcatgatccagacatatgttgcgattccacctgtttttttaaattaaatattac…	GGTGGTTGACTGTACCCTCTTAACTTTGGTAGCTAAAATAGTTCTTCTTTAAGTTACTTA	14.4767	14.525	14.3615	14.5065
87415	agtgcactaaactgttagtgctctgttgtcatcgagattaaatgtaattcccctagtagtacaatttttagaatagttaacgatacaacatgagtaaacgagatatcttttccgtcaggagagctgcgtttcgaccgtttaagttttaaacattgtaggtataataggtatactggcacctagacacgttgaaaagcagattggaaatacaaaggtatttcatttgtagacacaatttaccacttaggtacaaccgtataaattattgtgttatgttgttatcaataaaaaaaa	CAGATTGGAAATACAAAGGTATTTCATTTGTAGACACAATTTACCACTTAGGTACAACCG	9.47675	9.22159	9.60941	9.53139
Locus_17085_Transcrip	tcagtaatgaattaataacgaatccatttaaaactcggagagttttcgacgatgtcatcgtttatatatttatgtaaacaatattggcattgaaagcgcatgtataaaaacaccgtgaccaataaattcgatgtacaattaacggccataattctgcataataaaataatgaaacagtttttatacgatggtaaaatcttgcctagtatgcctgggtgggttgtcagttgataacgtatgatattatgaaactacgtcgattataaataagtcttgtaaatattgtagctataaaattaatacttaatcactaattttatctagtaaagtaacaagagagaaatgtcggaagacatttttgatagattatcgtgtgtatgtaaaacattgtaatccaat…	CCTGTACAGGTATGCTGTGATAGGCTTTAATTTTGTAATTAGTTTGTGTATTACATTGCC	11.8147	11.8088	12.3394	12.3481
Locus_26055_Transcrip	gttgaatagacccaattaaaatcatctcaatagatcattgcaatagttctctcataatgtcaagtttgaagcagactatttagctattatattagagctatttcatatagtaaacttatgcacagtttgagactggtgggatataaaatatgcacaaatactgattctctaagtagtctgctaattttctaactgactgcattccccttcaaatctcaagatcggaa	TCTAAGTAGTCTGCTAATTTTCTAACTGACTGCATTCCCCTTCAAATCTCAAGATCGGAA	11.8386	11.7377	11.1469	11.2512
Locus_9005_Transcrip	agccgttttttattttgtctgaaatttaatcgttgtggtcaatgtaggtagcggcgagtagatgcattttatgcattcgaatacaaatgggttttgtagtgcttgaaataagctttaagatgagtactattaaaagtcttttgcacgtaaaataagtgagctgtattgcaaataaggggagcatcttatattttttcttttaaatcaatgggtttcataagtgccatttccaccaaaattaaaattaatcgtattccgcctaggattaactttattatgaagagtttgatagatagtatcagtttggctgcttcaggacagatatttttcaaaaaagtcacgattaacgaaaagaacaaaatttcaaattaaagaaaaacccacttgtttttcataata…	CTAGGCGGAATACGATTAATTTTAATTTTGGTGGAAATGGCACTTATGAAACCCATTGAT	6.75589	6.56167	6.53837	6.62059
Locus_9865_Transcrip	agccacctttatatcactggatccaacattgaccgaagcaattttatgctttgcaattccccatatcaactctataggattcaggtcacagtgataaggtggaaggcgtaccacagtgtgaccatgatctcctaaaatatggtcaatttcataaataggctctggtttatgctgcttcacaagcattaataattgaggtttacggagagagtcctcaaaagttatattgttttccaataaccataactttatctcagcaacctttgaaatactagttggtgccttgttcaagacaaccgaat	TCACACTGTGGTACGCCTTCCACCTTATCACTGTGACCTGAATCCTATAGAGTTGATATG	11.9218	11.9376	13.4707	13.5003
Locus_13548_Transcrip	tttcttagttaaaaatttattccacacaacatgcaggtacaatattatttatattaaagtaaaaaatgctcattggacggaacttagtcaactattctacgtactaagttagtcagaaatgttacataatgtataagctatgttacaatttgatgccagaataagtcgaaataatttctgatttttgagaaatattatagtttagggtaattgcgcacttatgtgaaaaattctggcgaaaatattagtcaacaatgactgagtgatttgattattaacccgtgtaacattaaaataaaaatgagtgaatgaacaaatacttagtaccattcagtcgttctattaaatgtcttttcaaaatacatacaaaaattgtgcttatattcaaggcactataaa…	CTGACTAACTTAGTACGTAGAATAGTTGACTAAGTTCCGTCCAATGAGCATTTTTTACTT	12.9563	12.9748	13.1425	13.2281
Locus_12922_Transcrip	cgcccaccaaaatgcctatggtattttctggttaaaataaaaaaaaaagattaaagagagattgacgataggggaaaaacacgaatattaaagtaactaaaacgattaaggttttgaatgaaattttacttaaaactaaatgttacggttatatggttagaaaagctaatcagagtcctctataggaagtggacacagtttaactaaaggtcgatttataatctgtttgttagaattttgaacggatgcactccgagctattccatcagcaccaacctgaaggtctacaactctagccagtgtccaatgcaatggtgaacgattatcgtccttaatgattaccatagaacctatttgtaacggtttagagtgttttgtccacttggctcgttgcgttaa…	AAGGACGATAATCGTTCACCATTGCATTGGACACTGGCTAGAGTTGTAGACCTTCAGGTT	6.54071	6.73776	5.72007	5.33718
Locus_26373_Transcrip	atgtttaccaaaaataaagtacgtaataaagtatataataaaaatataaagtatataataaaaaagtatggttggcaaccctagtcgcgtacctactcacggagcccacgcgcgatgaccacaatataaatatacctaggtacctacagcgtgctcgagcaacgctcatagagacacggacatcacacgatgttttggcgcaatcggcgctctcg	TCTATGAGCGTTGCTCGAGCACGCTGTAGGTACCTAGGTATATTTATATTGTGGTCATCG	15.3066	15.2636	14.9545	14.9298
Locus_13787_Transcrip	ttttttacttcttactgtttattggcatagaaacttccaagcgacctaattacttctaatagtaattacacattgactatatcttacagtattactttacaaatgaatagtaagctccatgaatagaaaaataaaatctcttttaacgacattaaagaatagttaatttatttatttatattaatatagataatatatcctcgaccttaaattaacaaaaattataagcgaatctttacaaaccagttcatgataatacttgtcacattgaagtaggtagacacatgtagtataattccacattagtttaggatgatgcaaagcccttgagtatgacaaatgttatcattacagtaaaaaagataattataaataatagaaaatagttgaatataggta…	GTGTCTACCTACTTCAATGTGACAAGTATTATCATGAACTGGTTTGTAAAGATTCGCTTA	11.4944	11.4001	11.3035	11.3134
Locus_27271_Transcrip	cacgtggcgagttccccagcgtgctcgatgctcgttcgtgcgcacacggcttactacgggaacaaacaatgtctttgtttcagttatattaatgtattacacgtatctgctggacagtacatgccataacaatgttgaatgaatataaattatcgatcgcgcgttaacaactcactataaaactatgaacactttcttctgagcttagaatcagcaaacacacacacacacacacagactgaaattataaaacgttacaatgttaacagaaacagacaaatgatagtaacacatgtacacaggcagtgcgacg	TTCTTCTGAGCTTAGAATCAGCAAACACACACACACACACACAGACTGAAATTATAAAAC	10.697	10.6795	11.1469	10.9604
55712	gatactgcacgttcttcatggagtatttccttgagaaggggggttagcttctctccagggaggagaatttcggtcgcctttatagcacatttacagagagaattgagatgaccctcgtctgtcgatttgctgtttatttcgtcgctcaatccctgtaatatgcagagtctcccataagagttagtcttcggcgcccaaagggagttcaaccggtcatcaggcgagctcggcaggttcagggttccatggcttccatgagacgctaatggctgcgactcc	GCCTGATGACCGGTTGAACTCCCTTTGGGCGCCGAAGACTAACTCTTATGGGAGACTCTG	14.225	14.1236	14.1417	14.1457
92981	cgcagagacacaagaaactaggagaataggaaagaaaggcgaaaatccccggcctataacaataacatttatcacactgggaacgaaaatagaaatctttaaacaaaggagagtattaaaagacacgaattactacataaaagaggacttcccacaacacgttctagctaaaagaagggaactgcaagaacagctgaaaattga	GGACTTCCCACAACACGTTCTAGCTAAAAGAAGGGAACTGCAAGAACAGCTGAAAATTGA	12.8751	12.8015	12.8183	12.7016
Locus_12800_Transcrip	ctcagatagaagttgtctggcgattgaaaaatcagcccttaaacaaagaacatttattatttattatcaagtttatgtgggatcttaaatgtatgatgtccaagtgttttcataataactcgattattgcaagttttcagtacttataagtactatttactgttttattgatatataatgtttgttgtaccaaatgttgatttctcatatattatccgtctcggcaatatctatatattttatttttaaagtttaatggctgcagggaagtgcataaatgcggatacccaaagataaatataaaaaatactgtttccgttttgttgttccatatttctttttatagcataagaccgagaatatatacaaaaaaaaaaagatttttcatgttttttcgtt…	GCAGGGAAGTGCATAAATGCGGATACCCAAAGATAAATATAAAAAATACTGTTTCCGTTT	13.968	13.9362	14.4735	14.4956
46707	tctaaactgaaatcgtgttgcagactcgaacgtctagtaacacagctacgttccaaattcaacgggctccaactgacgaacggacccgattcgttgccgagcgaacccgaacacgacacgagcgggcgcgcgcgccgaacgagcgtcaattcgacgaacaactcgaccgtcgtgtttggccccgttaccgatttgtagcgaatggaaatcgcgaacgcggccattttcgtagccgctgatctattctggtctatattgtataagttttcttaacagacttgaaaatgcagtagtttaaccgacttttaataaggcggttattgtgaatacggcttggtagaacgaggcagtttcgacagtgtttcggattaaaaataagtgttctacaattt	GAACGCGGCCATTTTCGTAGCCGCTGATCTATTCTGGTCTATATTGTATAAGTTTTCTTA	11.7398	11.7334	12.6405	12.669
Locus_28858_Transcrip	caagattttagttcaacgaggttctacctctagcaccttgcaagaatcagtctcagccattctcagcgtgtatagttagttcttgttctcaataacagatggcgctgatgatgcacctaccacaaagtttcgcgaggtttcgctgaagttcacgatttttccaaacatttccattgtatgtttctacaaaatgtaggtattgctgattactaatgtgatgttttttatgcaatcctaatgtgttcttcatcatttaaagatctgcaatatcaccttaaattgtttgggcatttcctaaagttctacaattttgcagttgatcctgttttaagtctaaacatagttaataccgcaagaaaatc	ATGGCTGAGACTGATTCTTGCAAGGTGCTAGAGGTAGAACCTCGTTGAACTAAAATCTTG	13.734	13.6745	13.5142	13.5204
Locus_336_Transcrip	ttaaaaagttttaatgccacatgacttataattaaggaggcaaaattactattatttttagtacttaaaaatacttcaattatgtatatttacttatgtatttatgtaacatttcttcagtaatgtatttatgataaaatttaaatagtatttatcaaataattgatacaaagccgtgtgatattgatggaataaacagcatatagttgatatgttagacaaaatagttacctcaaaactttccgtaccccgttaacttcttgagattcaaaagggcgtaagtgtcattggccatcatggttcttacgtcgttttaatttcgaagaagtgtgcaattttttactggtcaagataatattgtaaagaggttgttaatgtaagtaaagggggtgggattat…	ATAAAATTGCTTGCATTTGCTCAATGTGGAGTATCTACGATGTTTGTAAGCGCTCACAGT	9.11374	9.10656	8.73809	8.55171
41691	cttacattgatacagttagaacggttggcaaaattgaaacgcggaaggacgcattacgtggtttaaataataggcttagaagacataaagtgaaaattagaggaaaaataaataagcaatcgaaatataggaagtttgtatgtccggaatgcgatgctccatttcgttgtatcaacaaatacaagctgttgatttgcatccgtgccatattcaaggaggtaattatgcta	GCGGAAGGACGCATTACGTGGTTTAAATAATAGGCTTAGAAGACATAAAGTGAAAATTAG	14.5379	14.4941	14.4624	14.5995
Locus_3196_Transcrip	tcttcattcatgttgacatgcgaatttaaaattttacgtacttaataataaaaaattgcaattttgtcgtagtgtttacgcttatttttgagatgcattttatttttattatggcagcttatgcattgtattgttcgtgcacttcattccatattattgcatgagatgtattttatatttcatgtgttcggttttattattaccaaagaagtaaaaaatgacaaaaaagagctgtttattttggattctaagccttcgtttttcgttccatgtctcgtcattaatattaattccatataataataataatattgttatttactatgcataattctgataacctgattttactattctagatgacatttttcgggagtatttttctcgacaaccgcagcc…	GACAAAAAAGAGCTGTTTATTTTGGATTCTAAGCCTTCGTTTTTCGTTCCATGTCTCGTC	12.4454	12.5148	12.6975	12.7118
Locus_13825_Transcrip	acagttttacctgggtggaataaacatgtaaaagctgcatacagggaggctcgacttgcttttcaagtgtggaaattttgtggtaagccagatgcgggcagtgaatttgaaaatatgcgtaagacacgcagagtttttaaaagtaaattggaatggtgtcgtaaaaatgaaaaacaaattaaatgtaatataatagctgagaaccatagaagtaaggacttcggaaacttttggaaaaacacgaacaaactgaatcctaagtcgagcctccctgtaagtattgggggtaaacatgaaccttcgcacattgcaaatatgtttgtaaaccaatttaaagtgaaccccgtagcaaatccggcagttaatgtgaatgaaac	TAAGTCGAGCCTCCCTGTAAGTATTGGGGGTAAACATGAACCTTCGCACATTGCAAATAT	13.6039	13.6325	13.9084	13.8337
Locus_29852_Transcrip	ctcagcatgaataggatatcagtgctaacagacggtacatccctctctcttgcgagacggccatcttcaccgaccagtagtgccaagtctttagctctcagcgaccagggttccactcatatgccgcacacaggtctcgatcaagtacacaacctgactattaagaaggagacgcagctatctgaactaaaatgcgagcagtcagtgggcatggagaagctgatcggcg	CAGCGACCAGGGTTCCACTCATATGCCGCACACAGGTCTCGATCAAGTACACAACCTGAC	12.4586	12.3701	12.1764	12.2235
Locus_16742_Transcrip	cgcaaatgcaaacaccacagtgaacacaaacacttacggtggattcctataagctatctatccatcaatttggctgttagagattgaatattgactatcagctcattatgtcaatgtcaaataatggatagataggttttagtagttagataggtacaacactagtactcaattagtttgatccgaaaacattctaaagatgctaatatttattataggacccaatcgaattaaagtcagaattttctgaagaatatacgctcaatgactgacttgaaatatcgattaagtaaaatcgtatacctaagcttaaaatgcttcttaaagattctattaatatacaagttgtgaaat	GCTATCTATCCATCAATTTGGCTGTTAGAGATTGAATATTGACTATCAGCTCATTATGTC	13.8509	13.8138	13.8942	13.8337
Locus_18199_Transcrip	tgggtcgatatagcgagactaactacatattagtcgcgacatgttatatcgtcgcacattataaataaatctacccgtggtggaaactaccgtggttaatgttacagtgttaatgtaatatcaactaattatttaatatcattgcactaaattatcaatttggaattattcctttctaggaatgataggtcattaaaactaaacaaattcgagttaaataatggaaattccaaaatttggctgcagagaccctctcgggttgctagtgatacaacattaacgtcgtcatcactttggataggataaatcctaaacactagtttccatttgtctaatatttaaaattactgcgaccttgggtcatattcttctgaataaaatacttagggtcagtcttaa…	GAGAGGGTCTCTGCAGCCAAATTTTGGAATTTCCATTATTTAACTCGAATTTGTTTAGTT	8.79523	8.97943	8.44708	8.544
Locus_28779_Transcrip	tatttattgtgtaggccccagcgttattgcaagtaaaccacgaaaagtttcactaaaactaaatatctcttttagatcgttaattgattgtattgtctacgttttaaaaaaaaattatatcaatattagcttattagatacgatggggcctacacgatttcagcaatttattttttctatcgaacattttaatataatcttttttaaaggttcattcccaagaggag	CCCCAGCGTTATTGCAAGTAAACCACGAAAAGTTTCACTAAAACTAAATATCTCTTTTAG	8.76818	8.73132	8.92963	8.75322
Locus_7821_Transcrip	cattgtaggaaacactgcaaatcatatcatcttttataaaagtatcaaacgcatgatttgttttaatttgaaccttatgtaaaggctcgattgtggtcaaattatatatttttacagtgtgtcgcatgagtataaagtgtgtttcctactcttcaattcttcaccaattttatgacaataatcttgaacgattattattatattgtataatattaaaaatcgg	GTGTCGCATGAGTATAAAGTGTGTTTCCTACTCTTCAATTCTTCACCAATTTTATGACAA	15.4285	15.4728	15.7079	15.6268
112407	gtactttttgtaatctagatcagagcttgattatttagaaaaattaaatggaagaaaggaaaatttgaaatgaaatatgttttaagacttaatgaaaattggtatgttaactgatgtcagtcttttcaccgaatactgaaacgccacttaattttatcgaaagctcaaacatcattctatttctgtcacatttacgtaaattgctgagacagaaaaacttacgtatgtaaagttaactaacatttgagtttttcgagagtatgagcgtatttatatataaaaaaaacaggcttcaagaggtgcaatttagaagttttcacagactgccaaatgtagtagcaaagagaagattgtttgcatttactgagtagataattctagaatgagtttcaagaatgt…	GCTACTACATTTGGCAGTCTGTGAAAACTTCTAAATTGCACCTCTTGAAGCCTGTTTTTT	9.02029	8.85837	8.61655	8.59716
Locus_15051_Transcrip	ctaccgggtattcaccagcctgcatagctaggtgatgctggtgggcgagcgccgccgacagctcagcgtcctcagtggaggcgtcagaccgcgacaccggactgtgttgcggaccgtacgcgccctccacggggccgttgcgatacagtgttccagaatgtattttcttcacgccgtccatgtctgctgtggtcttcttatcatttctaaactcgaccgctgataccctaatggcttcttaatgtattacaacgtaatgtcattatgagctgctctttataatactgatgttgattcaattcacacacaaataaagcaccaaataacgtcacttatttcaatccacatac	GTATTTTCTTCACGCCGTCCATGTCTGCTGTGGTCTTCTTATCATTTCTAAACTCGACCG	10.3106	10.4615	10.6684	10.6707
Locus_16916_Transcrip	cgcctctttgcttaacaactggcgatgccaagaactgtcattataaattgtccctcaaggtatcttaaacatataagatgtttgttaagaaagataatcaaaatataaacttgtacttattattaaaatgagattaaaatcaattatgtgaaaatcaacaacaactaaatattattaaatcttaaaaacaaaattaagacagacattaggcaataacactttctttttaagaggtttcctaattattgatatcctaaccgattctgccgattatcgactacggcggctgttctcatgtaaggagattagccaactgcgcatggcatattatagtgcacaagcatttgcgcagacacaagttcactcactatttcttcactctcatgggacagcaatccg…	CCTTGAGGGACAATTTATAATGACAGTTCTTGGCATCGCCAGTTGTTAAGCAAAGAGGCG	10.1389	10.2318	10.1405	10.0531
Locus_19168_Transcrip	aaataagtactagataagaaagcgaaaattttgagctttttctgaaagatacgaagatattgcacttttggtatatttttattgaattttgaaaatatttttgaattacatttcggacaaaatatttttatgtatacaggattttatttttactagcgtcccgtagagataacactttgcacagaaaaagtgaaaacatacatacagcctttcttgataaatgggctatctaacgctgaaagaatttttcaaatgggaccagttactgttacagcctttgtatcgtcccactgctgggctgcggcctcctctcacacggagaaggattgagc	AAAGGCTGTATGTATGTTTTCACTTTTTCTGTGCAAAGTGTTATCTCTACGGGACGCTAG	11.7249	11.6021	11.6348	11.8885
Locus_22626_Transcrip	tctcacacgtagaaggattgagcattaatcaccacgcttgctcaatgggggttgctgatttcagactttatagtccaggtttgccttcgcctttaataagctatagaccaatcaatcaaatagctaatttcagaatagcaaagttatgtggtgcctgtaacatttaaattccttgtgccctcaacacttcaagaattaaaattttgagtattattaaacatttttttcttgcaggtacgattgcaaagctgcactttacacatagaggaaccgaatattttgtgcagttgacagctgtcagttttcaagagcaaataccgtcgtttgtactgactgacagctactgtcaactgcaccaaaaacagtttgacagttcgtgggcataggaagtctcacaca…	CAAAATATTCGGTTCCTCTATGTGTAAAGTGCAGCTTTGCAATCGTACCTGCAAGAAAAA	12.7228	12.6701	12.8243	12.9542
Locus_20275_Transcrip	aaaccccaaactcctaagacgccgaaatcaccgaagagtacgagtagcacacccactgctgaaggccggtcgtggttcaactggtcttaagtttaccaataagaagggcttgaatatctaaagagataacacgtgtagtcaaatgctatctcttttatgacttgtttaattatcgacagacaagtgattacaaggccattacagattggctgcagtctgtgtctataaggtcaaattatgcacactcttaagttacgcgtgtttggaagaatagatttgtttaaagtatcctttatagcttgaaaattatatgatatttattgtatgttgagacgtttttcaagcccttcagagtgacatagattttgatctcatcttgctgtcacgacaagttttgat…	CGACTTGATGTGTTCACCTATTGCCTTCGAAGTTATATCTTCCATTACAGTCTTTCTTTA	11.9676	12.0198	12.6039	12.6737
75618	cgcgggcagaagctaatattagtaaagcactggtactcgagctacatccggttcgactggaagccgaccccaacatagttgggaaaaaaagctcggaggatgatctcttggttaccacaaaatgatctattttgtactgtataatctattctactaatatgagtggcgttcaaaagacatcccgttatctgaatattatttatttatttattaatatatatatatatatatatatatatttaatctaatatagttgattgtgttactaaat	CCAGTCGAACCGGATGTAGCTCGAGTACCAGTGCTTTACTAATATTAGCTTCTGCCCGCG	14.4846	14.3887	14.4071	14.3878
Locus_11547_Transcrip	aattgactcttgttttagataagactttagtgttgtgagaaattgactcttctggtgttcaacagttactatgtctttcgtgtcttgttgtgtgcctggctgtacgatcactactgaagacggtgtgctgcataaatttccaaacccaagtattgaaagagaacgcttcaagaaatgggttcaaactgttggagatactgtcaaagagtttgatgaaatctttatttataacaacagaagagtatgccgaagacattttgcaccggtcttccactaccctaagaacagattaagtaaattagcaataccaacactgttcattgaagatatgcgtcaagtgctccataagttcccaaatcctgaaaaggatagagaacgcttcaacacatggctttatgc…	GTATGCCGCTCACACTTCGAACATAAATATCTATGTCGTAACAATAAAATCAGTAGCATT	14.6998	14.7086	14.448	14.4752
Locus_7218_Transcrip	caagaattggccttgggtgatctttactgggactgccaagccgatgtgccacttttatattagaaactgcaatgtctttgagagccaatttgccattgactatgctcattatagtggcagtgcagtcctcagtgtcagcttcaggaactccttggaagattagagccttcttccggtgcttcatctccaggccatcaatatgcagaagacactcggcgatttgtttcctgagcaatccaaggacactgtagatgagctctctaaatgcccggaactcctctgcaatcttagccacagtatctttggcgggtcctgcagcctgaatttgtgcaccaagttcatccatcttccgggtgaagttctcctcaagactcttttggattgataggatctcggaca…	AGTTCTCCTCAAGACTCTTTTGGATTGATAGGATCTCGGACAGCTGTGACATTCTTGTGT	9.21371	9.2799	9.30178	9.10394
Locus_9764_Transcrip	ccccccccccccgaaaagttaagataaaatttaactatattaattaattacactcaaaagtatgtggtttggattggattctctacgggcgcaccgcgccgagccgctcgtcgtcgtgtcacattcggtaatcttcgtgtagtttcatgccgcgtcgtgccgtttcgtatcccacgcgcaccgcgcgcatgtcgcgttcattaccgagaccgagcgagagtatttaagcagattgcaatttacagtgaacgacgacgttattttgttatttttgtgtttgattttacttaaatacatttagaattttcacttttaataagagtaagtaactactaataagatttaactctaaaaatgcaatgtcgagaacgagaaataattctacacattgttgcaaat…	GGTCTTCGACGATTCCTTCCATTCCAGAAGTTTTCTCTGAATCTGTTTATTACATATTAA	12.0241	12.0241	12.8195	12.7142
Locus_1543_Transcrip	cgctcacgcaccatcaccttgatacgaccagacctgacggattccgagtctaccaccgtagctaaactcccgtaatgctgtccctgagtcaacaagaacacagtgtccccgggcgggtatgcctcctgcggggtgctgaacttgccgccctcctgtatgacgtgtgcccgcacgtccttcaccacggcctggagagcgtagccacacgggacactgcaccattctggctcctggaccatggatacgttgtcttggatcatgtatttgaaacctttcaaattgactgcatggatgatgatcttcacatctcccaattcgattccaagacgattcatattgtgttcaataatagtggatctctcgctgatccactgtttgtgcaggttaccgaagttagcc…	TCGTCTTGGAATCGAATTGGGAGATGTGAAGATCATCATCCATGCAGTCAATTTGAAAGG	7.49185	7.51964	7.18239	7.32643
Locus_8893_Transcrip	cagcttgtccgacagccggactgtgttggtattgggcgggggtagcacagcagtgatggtgccggcggcgccgagcggcacagacatgtgacgagccacgcagatgacgcggtcgtagaggcggaagtcggcgcgagggtccggggatatgttgccgcagtggagctccggcttatacagcaggttccatttaacctgcagggtgaccttcttctccttgccggcgagctccaccagctgcttatcaagactatcagccaataacttcatctcctcaggctctagggcttcggagccacattcacggcgcaaagcccgcgtgtggggctgcgcttttatccattgggctatgtcttgggccttgtttttgccaacttcaccagggaacaaatcactttc…	CGACACGACATGCCCACTGAACAACTCAACAAGATCAACATTGGATTGAACCTCAAGTTT	8.8857	9.02514	9.40913	9.15924
109295	gacatagtttttaccataaccgaggacgtggtgtttcaaattatagaggacgtggtttgccaaattatcgtggacattcatataatcatagaagacgagggtcaggaaatcatcaccagaataatccggaaaatccacaacacactaacagctttcacactactattgtacacaatacttgcacaacgaaggaggagaataggcccgagaatggtcaaataacctggttattggatagtggctgcacagaccatattattaatagcgacaagtacttcaacacttatgagacattaactaaacctattaaagttaaaattggggatggaacaatattaga	AATAATCCGGAAAATCCACAACACACTAACAGCTTTCACACTACTATTGTACACAATACT	11.5687	11.513	11.5143	11.6073
Locus_11156_Transcrip	ccacttaatgttatcagtcttatttgtcgacctgctcctacgggtcgaaaccgggtcatactcgtcagaacagttcgcatctagccaaaaactattgtacacaaggcagcaaaacatataaaaagtattataacataaaacatataacgatacattaataatctcaaagcagatatgtatttattttggcagtaatgaatgagtattgtcaattttccagttataagttgcgcgtgaaacgtaagtttgcgcaataatatttgacgctctcaattacagaaaatggtatctacttagtgcttcaagagaatgtttttctatattatataaaaatacctgtatatcgaactagctatttcacgctgtttactgtaataacatacaaacgtaaggtggcaa…	AGTATGACCCGGTTTCGACCCGTAGGAGCAGGTCGACAAATAAGACTGATAACATTAAGT	11.0868	11.1163	10.7164	10.7419
Locus_22037_Transcrip	cttaatcttcaggatattatcaacagcgacatggaagggcgtctgcggtggtgagttgtcaggcgctggtggtacactcggtaggggaaagctttccacctctattgatggtagaagacgcggcactgcgcgtttccacgccgcttctagagcatgttccggtatatatcttgcaatatcagcaaaatgaggtggagctcgcaccttttcaccttcttccagccaagacaaatactcgtttagcatcttttcggcagcagcatgatatgtaatca	GACAACTCACCACCGCAGACGCCCTTCCATGTCGCTGTTGATAATATCCTGAAGATTAAG	10.0406	10.0461	9.77992	9.82098
Locus_9690_Transcrip	aaagtataaaaaaaaagaaacgtaactagttgtttattttctattgaacacagctggaattgctgtgtctagtagcatacaatttacaaaacacatacataggtgacatagatgtgcaatgagaagggatttgaaattccaatagctaactaaaacagtagaatatagatttatacagaatttatgtagttcagttcaaaactgttatctgaactttttccataataatatttcagcacaatacataatttaaagatctctggtattttctaataaacatattttattcttatccagtagatcttttttgttagaatttacaaaatactgcaagctaaattaatgaattgaatatatggggctcagtcatataccaagagcaaaatgaattaaatgtca…	CTATTGGAATTTCAAATCCCTTCTCATTGCACATCTATGTCACCTATGTATGTGTTTTGT	13.6937	13.6937	13.1176	13.1313
Locus_11240_Transcrip	tttttttttagaggtgtagatatttttattcaatttctgccataacgccgaattcgtttgtttttatacaaaattaatcttaactattcgtgtcatagcaatattgtgaaaatcgagacacgagacaaataattcctatttacgaaaaatcattgtttatttttacagtcattttactattttaaagtaatacactaattcacatattatgtcatacaatgttggatgcacggtagagttccgccaagtccgtagttatttttgtagcaacactacaataatatgtttttttatatcatatttttgtattaggtactattaattgctcgtattctataactattaatggatagttataaacttctataacatattagacaaggattttatgaatgttaa…	CGGAACTCTACCGTGCATCCAACATTGTATGACATAATATGTGAATTAGTGTATTACTTT	10.1485	10.0624	10.3608	10.2906
Locus_6627_Transcrip	tttaggtttcattgccatctgtttatcacggggagactttggacagattacatacaacctttcatctctaacaacaaaatagcatgatttacagcgtcgtctcaggcgaccctttactttgaaaccacaaactggattgatcattgggagagatggctgtaacagtggctgccgaataacatgttgaaatgtgctgaatttcgacaatagcggtacatggctgattggaaaactccttataggtgtcaatattttcaaaacggacataagtctttgcattgtgcctgttttatatcatgtagtgaagttttttctgttacaaaaatatgtacga	AGGTTGTATGTAATCTGTCCAAAGTCTCCCCGTGATAAACAGATGGCAATGAAACCTAAA	13.176	13.1846	12.9741	13.0789
Locus_27731_Transcrip	caaacattgtggtacacaaacatctacccagacagaagtatgagactctaaatctaaatgcgtctcagcaagcaattttctctataaatacaacgggctccgtcgtcaactatatgattaactccggcgaatgtctccgtgaagcggaaaaacgtcggcacccaaaatagatgctgaatatttccgactcgtattcctcactacttgtgaaaat	ATAAATACAACGGGCTCCGTCGTCAACTATATGATTAACTCCGGCGAATGTCTCCGTGAA	12.0435	12.0777	13.3961	13.3731
65292	gacagaggaggcattggctacttcagcttcccactcaagcttcgaagcgtcatcacgtaacctatccatgtccaatttagcaaaacagcgcatgcgcagtaccttaggagtagatttaggaggcttaaggaggtaggacagatgaatcaggtcatgatgggaaaaacaaggagcaggatattgagcatgagaggaaacgaaggaggggtcggaggtaatcatcaagtcta	CTTAAGGAGGTAGGACAGATGAATCAGGTCATGATGGGAAAAACAAGGAGCAGGATATTG	6.98584	6.85175	6.83605	6.93958
Locus_10076_Transcrip	caaacttctgccctcctcactagcgaggagtctaatggcggccagtgaccccgccaacactggcggaggcagcgccgtcgtgaagataaagccgggggccagagatctcactgtgtccactaatagagaagacccagctatgtagcccccaacattcccatatgcttttcctaatgttcccgatactatatctatcttatgctgtatccctctctcttctcctataccagccccatgtttaccatatagtcctactgcatggacttcatcaacaaatgttagagcaccatactcatgggctatgttacacatttcatctaaaggacatatcgctccgctcatcgagtgtacagtctcaaacacgactagcttaggaacgcccgctggtgattgagacaa…	TAGGAAAAGCATATGGGAATGTTGGGGGCTACATAGCTGGGTCTTCTCTATTAGTGGACA	5.95189	5.7761	6.12412	6.64278
Locus_11539_Transcrip	ttcaaacgtaatcgatatgacgacaccaactttataaatgaaaggtgccgttggccgagccaccagttgaccgaatactgtgagacgttcggctacagtgcgagccaacgctcatcacaaatctcgtaaagaaacataatttacaatacaatatagtactgtacttagtgtcgcaagtgtttggtgtgtcattgattacataaaaagtaaaaatgcgctgcccgttcataggatcgttgaaccaggccttcgtaaagaattacggggcgactcttatgaaacaatacggaaactattgccctatgatcactcgcggattccgttctcttggcattgatgaaaccaagtgtcccttcattcagcagaatgtgggcatctctgaggcgcccaaggagatga…	TTCTTCCATGATCAGATCAGTGCCAAGAAGAGAGACTACTCGTACCGCATCTTCAGGAAA	17.3527	17.2616	17.6188	17.5489
Locus_21348_Transcrip	tggcagagtcgcttatgaagcgcggccactatgtgcaagccatcaactacccgactgtggcgcgaggcgaggaacgcttgaggttcgcgcccggcccctaccacacaccagaaatgatcgacagtctagtcactgcccttactgaagcattccacgaaaacaatatcagtttcaatgagttcatgaagaatggtacgtgccgcgagtgcagcatggagtacaaggtcgacatcgcctacgaggaacccttcaaatatacgcaggttgcataggctgaccttgccatgaccgtttcaaccatgacattgggcgcttggtataattaaaaaatatatgtaaagaaat	CCATGACCGTTTCAACCATGACATTGGGCGCTTGGTATAATTAAAAAATATATGTAAAGA	7.31741	7.35755	7.42206	7.02237
Locus_29570_Transcrip	tgatgccacgtctcatactgcggctgctgcagcatttcagagaaaacagttgcggcacgcagacaacgtcagacacgtacaggatcacggtgcaggagtgtgagggctacgtcaagatgctgatggagttcaacaacatgggcgatctcatgcgctccgccatgaccaaggcacttattaacccacagatgtaccgcaacctggtg	GCATCTTGACGTAGCCCTCACACTCCTGCACCGTGATCCTGTACGTGTCTGACGTTGTCT	10.7731	10.6904	10.8994	10.8533
Locus_19298_Transcrip	gagacggcgcggccgcaccccgagcgcatcgcgccgcatccgcacccgcagcaggacaaggccagaggcactcccatcaaaagagcaaaatggcacttgggcatcaggtctcagagcaagcctaacgacatcatgctagaagtatttcgggctatgaaggctctcgactacgaatggaaagtcatcaatccttatcatgttagggtacgcacactaaacaagatgacagaaaaatacgtgaagatgtcgctgcagctataccaagtggactacaagtcgtacttactcgatttcaagtcactatcgggcgagaaagaggactcggaggaggagacggcgtcgccgctagtatctgcccctccc	TATTTCGGGCTATGAAGGCTCTCGACTACGAATGGAAAGTCATCAATCCTTATCATGTTA	6.71596	6.72007	6.7512	6.64278
Locus_12083_Transcrip	cggccgcgccgtctccgccgccgccggcggggagttgcctgttgctacatagaagtccttaatttctgccttagcagcttcgtcagcgatcctcttattgtctatgatgagatgataagctatggccagctggtcgtgaggatttccactcagtaaagcattgtgtacttcatgctccttgacaccaaacttctcacatacttctgctatggcttccgtatctattacactgttgtctgtaattacctgctcaacaggagacgggaatagatatccgggcaggtctttttggaaccactcgtgtttcttcacatcctcaatagtcgctctcttcatggggtccacttgcagcatcatacacagtagactgaccacactcttgttcaggtactcaggtat…	GGAAGCCATAGCAGAAGTATGTGAGAAGTTTGGTGTCAAGGAGCATGAAGTACACAATGC	13.4711	13.4278	13.8138	13.68
Locus_9127_Transcrip	ggcccgcaggggcaccacaccatggagttcttcgagatgtgcgccgcgctcatcatacagctcgcgcggtagtgacgcactgcacagcggtcagctcgacacaccacggtgataagtgtacgctcgttatagctaagagaagcgcggctacacccagtcaattgagccctaatttaggtaggtaaccaattagttgtttgcgttatacttatctcctgtactcggtaaagttagaaagagccaagcttgttttgttattctagctctgtgctttaataatggcgttgccgcgcttatctttcacactttatataggaaacatttagtaggtacagttgttaacccacaaaacggtacgaagtgttaattaataatttcaataagcaatattttgataca…	CTCAAGCGCTGGTTTGTTCGAAACTTCGTTCATGTGATTTTACCAAAGATTATAATTGTT	13.1453	13.2807	12.1269	12.5311
Locus_8827_Transcrip	ttttttttatatagaccttttatttacacactaatgtttacataattacctttgcaaagcacattaaatttatacctaactaatagttacaatcacaacaagtcaataataatttaaaacaagtagtacattatcacatctggctgcacttagaaatatgtaataatatttatataaatgatttgtcaaactgttgtctatcacaactacactcttgacttgatcttatatacacatacagtaagtaaccattgtattcatcataatatgtatttgaaacttctggatcaaagtaactgggtcccacactattgttatttcccattaaggccatagttctgagttactaactcgcaaacagtattaactaacaaacataacaaaataattataatacta…	GGGAAATAACAATAGTGTGGGACCCAGTTACTTTGATCCAGAAGTTTCAAATACATATTA	11.0032	10.8416	10.5507	10.628
Locus_10280_Transcrip	tatgaagtaaattaatggcatcatgtagcgactgatccggcccagcgctacacagaggcttgcgtgttgatcgtaacaacttcctccaagtgtgaagtgtgtgccgttctaaatcttcaactgataaattttctttgtcgaggtaaagaagaatccttataaaatctgtaactgtgatcatgcctacgaggagctttttattagcgtcccaaagcggcgcagaacggataccgtgagatataagagtgggaaaagttttacggaccaaaaattgcgtatcaaatataattacttttgctgactttggtaagatttcgtaacacttatgatatttaaagaaatttagtagaagccttgttttatctctgccccctatagatatttgaacaattgataaat…	TTTTCCCACTCTTATATCTCACGGTATCCGTTCTGCGCCGCTTTGGGACGCTAATAAAAA	9.74021	9.91756	9.80937	9.63391
Locus_16765_Transcrip	attacttctgcgcaggtgcaggtcagcgctcaagattcttgccgatgatgatgattatagtatttactttgacataattgacgaattgtctgatggtacataattacagtcctggttacaaaagctatatataatagaagctactcttctatccaatattcataaatgacatttcataaaatgaccttgaaatagtctttataacttcaaacgtaaatttttagcatgatttaaaagcatataattccatattgaccgctataaacgtataatatcgtaactcaatgattatcacctttgtatacaaatcgtcaacaaaattgcatgattttgcaaaatcaatagcattttaaatccagatcaacaaaaaccttgtactggttactcactaccgctaaa…	GCGGTAGTGAGTAACCAGTACAAGGTTTTTGTTGATCTGGATTTAAAATGCTATTGATTT	11.5781	11.6021	11.3799	11.5018
Locus_1862_Transcrip	cggcaatcacgtggtatttgatgcaactagtaatgagtatgaagttaaattacaatatcaatacaagcaaaagctgagattaatataccgattcggcgttttcacttatcacaatttctttggaataaaaatgtactacttattcgttagctctcgactcttcgattgtagtcatagtcgggtctgtggcaaggtctaagtgcggttcgtcagtgttagtgttactacttgcagaattaatatttgtatcagcatctgaattaacattgtcctctttaactttagcttcggtggtcgtagcctctgttgctttggactcattagtttcagcagccccctcctcaacttcaggtacaatttgtgctagcgtcggaacttcgatcgttataatctcgtttt…	GTGATAAGTGAAAACGCCGAATCGGTATATTAATCTCAGCTTTTGCTTGTATTGATATTG	8.23242	8.12412	8.25148	8.23242
Locus_3817_Transcrip	cgggcacatggctaagcttctagagacagaactcttcacaatacatacagtttaatttacttttacagcaagtatctgcaccaaaagtaaaagccaaagtaatgttataaagtaaaacggtcaaattagttttttcatgactattcgttgaaaaataaaattgactgttacttttactttatgacataactttggcttttgattaagaaactggctgttagtcaatgtccatttgaaatgtgtcttaaaagtatgtgtatgtgatgctaggactaaatcatcatcaacgttccgcccttaccccaatttcttatttgtgattggcgcagcatgtcttcttccatactcctctaactgccgtcatctcataagtaaaattctatatagccatatctatta…	GTAAATTAAACTGTATGTATTGTGAAGAGTTCTGTCTCTAGAAGCTTAGCCATGTGCCCG	11.1517	11.1163	11.1196	11.1098
Locus_16778_Transcrip	ccggcggctgccgcgggtacgacctccaggtatccaagcaatattactgatgatacgtctagcattcccgcggtatgtttgccgagtgtgacaattttaaaaggaatatctcaacaaactgcttggtgattatgcgagctgatctaaagttaccattgaatatacgctagctcgtgtaacgcacactaggcaagtgcaggttgagcgactacaggccgtactcgtggctctcgtggaacaccagctttaaatacctcgtaacattgtacagacgttgccaaacttgagttgaaacacggttttcttatgaaataataatcttatattctgtccactagttcattcgacggttacttatcgagcaggccgggacgtgccgagttccttcttgtgtacata…	TAATCTTATATTCTGTCCACTAGTTCATTCGACGGTTACTTATCGAGCAGGCCGGGACGT	8.66578	8.65015	8.55746	8.45327
Locus_18347_Transcrip	acatacatgcagcttcacaaactttcgaatttttaatattaatacttatatagtgtcaataatattgaacccatgttttattcgtaagcctagtccgaacagacttacagaaaagttgatgtttataagcgatttttgatcgcatgtattcatagatatcctgaagtaaaattttgatgttatgtttttcatcaaatataaattataagagtatataactggtggtgtcttctctctaataatgaacaattctatattgccagaagttacagaaagtacgaaaatcgaacatcacgaaaagtaattgaaaaaatgaaattgaaaaaatctataaaatgtttt	GTCCGAACAGACTTACAGAAAAGTTGATGTTTATAAGCGATTTTTGATCGCATGTATTCA	13.2976	13.3103	13.3415	13.4074
Locus_13457_Transcrip	ttttttttcaatttctttggtgttttatttaaaatataaagtatcacctttcgtttttgttaacatgcaacaatttttgacgaagtgacagcgcatatcgtacatagttcatataatacgtatgaatttgactacctacttacaaattacgccccaatttacgtaattaaccttagtgcaaaatatagtttaacaagtgaaaatgcaagtctttaaaacacgtagaacaacatataaatatcactcagcgaatataacttcgtcgactttctgatccaattcgttggtaggcacatgatctaccacttggcagttgaatgctacagccatcaccttgggcgcagtttcagggttactccttagtccagagatgaacctatcatagtagccgcctccgtg…	GCGCTGTCACTTCGTCAAAAATTGTTGCATGTTAACAAAAACGAAAGGTGATACTTTATA	9.19288	9.37232	9.43931	9.21977
Locus_15210_Transcrip	cggcccgttttatcgtcgcatgtattagatacatctactggacggcccgcggcgggattatttgtggaattatataaaaataaagacagttcgtggacactatggcatagttctatgacgaccagtgacggcaggatacagtttccgttttcaaatgactccatggcggcaggaacatacaagctattgtttaaagtcggtgattattacaaaatgcatgataaggagacgatatacccatttgtcgagatcacattcaacaccaaagacggcgagcactaccacataccactactactgagcccctacggatacactacttacagaggaagttaaacttcaactattaatcctattattagtcaccacttttta	CCCCTACGGATACACTACTTACAGAGGAAGTTAAACTTCAACTATTAATCCTATTATTAG	11.8435	12.3759	10.1325	9.95982
Locus_4392_Transcrip	ctccattcattgtccatgtctcacgcttggagtcccagcctaatgcagtgccgtcctactaactcaacaagtcctacaagaagagaaagcaatttctttttttttttttcttaagttttatttctttcttacattttataataatatatacctacttgcttctcatatcacttgtcagtggcagaatcgtcgacaccaacatcgacggcattgattgccagaaacaaaaaatagaatagaatagaacctcaaacgtatgggaaataacatactgtattgatattacattattatgagtgaatagactattgttgaatgtaaaagtattaattcgcaagtcagtagattaacttcaagcaaaaatgaattgcttacgattgctacgactagccgaacggc…	AAATTAAAGCCTACATTTGTAGTTTCATGGGGTGATGCCAGGTTTGGTTTGGGTAACAAA	5.94661	6.2717	6.85487	6.77479
77681	cggcaggtggactatgtgcagaatatatgcgatggttgtcttatgaccatgtcgcctatcgtcacgccatgctgtcggaacactttcgttatcattagtgctaaaaatgaacaagttcgcgggaaggaaatgaaatatggtgatgaatttctgttgaaggctgagaattatggagagcctgaggcagctccactgtacgtgagatactcgccgtccagctcgcccgctcca	ACTATGTGCAGAATATATGCGATGGTTGTCTTATGACCATGTCGCCTATCGTCACGCCAT	14.8411	15.0178	14.2877	14.5951
106804	tcttcctgtcgcagtgaaagtaaccgtatattttattccattctgatagccgataaagataaagataaatttattcgcaaatatgggtacaatacaggtgacacagatacattacaatagttcagccatattttgccatgaaggcatgcaaatttaaatagttttttttttttttttttttttttttttttttttttttttttttttttttttttt	GTGACACAGATACATTACAATAGTTCAGCCATATTTTGCCATGAAGGCATGCAAATTTAA	14.5775	14.5893	14.8995	14.887
Locus_11939_Transcrip	gcatattgtagaagaatttcataggttttagacactgctaaacagtgttaagtatgtgcaaacgaaaatactattgaaaacagcagggagggatgtgcttgaagacaacaaacaccaatcttggtgtgaaaaaaaatatcagctgtcaatggctgttctccccatagataataaattaatatcaaccaaaacgaccaactctcataataaacatctcaaataatttaaagatattcacaatcaatgagggttttctaaaatggcaatccacgaggtggcagcaccgagtcgtcaggtccaataactgtcaaagtgcttatctttactatgaatagtgaacgattttagtgttttttttattttataattaaagcactgcattattgttttactatt	GCCACCTCGTGGATTGCCATTTTAGAAAACCCTCATTGATTGTGAATATCTTTAAATTAT	7.80574	7.87191	7.81698	7.89178
Locus_13775_Transcrip	ggaattaggagcaattcaacacacagggttgattttaatatcccctataataggggtttcacccgatggaatttgtaaagactttgtgattgaaataaaatgccccataagtgataagacaatgaaaagttatgtgagagacggtgaactatatgaaaaatataaagctcagataatgttacagatgcatgcagcaaaaaaattaaaaggactgttttgtattgcggatcctagttttgaacagacaaaactcctacataagtactgggttgactatgatgaaaaacatgtgacatatttattaggtgcagctgaagaattttggaaacaatttatttttaattctgttttacaaagtgcaaaataaaaccaatttacatagaaaaaaa	GGGTTGACTATGATGAAAAACATGTGACATATTTATTAGGTGCAGCTGAAGAATTTTGGA	12.414	12.4232	12.7545	12.7736
Locus_23045_Transcrip	ttttacttagacgtcgacgtggcaaaaagactggttgctctgatgttgaagttgatttagacccgtgtgacgtgtgtgtcggacgtattggaaatgaaacgtgtttcacgctcagatgaaccttttgtatcgataatgtgatgagtggtaatcactttattcaatgctgtaaaaggtgtattaaaatcacgcttcaaaacatttggttgtctcgcttttttattggaggtattgttttttaaatttggtatgacatgaatggtgtgcgacgatttgtttataatgaaatggaat	CGCTTTTTTATTGGAGGTATTGTTTTTTAAATTTGGTATGACATGAATGGTGTGCGACGA	13.734	13.786	13.5657	13.5775
Locus_5434_Transcrip	gaacccgagacctcgagcacagcagccgcgcttgcgaccactagaccaacgaggcagtcaactataacgataaccgaaccactgtcagttctcaaatcgccgatgtgaccaaagtatacggctggttatggtttggttatcgttataattaaatggtggaactcactcttaatatagaccaactgttatttaatttacaaatgatttatttagttaattcagacagctgcagccagacataacattatttgcttaattcgaacagtattttgttaattgtcatacaaaacgaatgcctttacatatttgctttatttctatcgattcttttacagccattccacggagacaagtcaggtctattttcaaaaataaccatttactttgataatagaactt…	TTTGAGAACTGACAGTGGTTCGGTTATCGTTATAGTTGACTGCCTCGTTGGTCTAGTGGT	10.9549	10.989	10.9163	10.905
Locus_6783_Transcrip	ttagaagaaccttaaacattgtttgatatataaagtatacaatacaatttgtacattgcagtataggacaatatgcaatatttacatacactttatacagtcataaatagtacctgctgcatatcaaattacaataactttgatcaacagcttagattataaacataatagcattctaaataaaatcattgaactgaaat	TTTAGAATGCTATTATGTTTATAATCTAAGCTGTTGATCAAAGTTATTGTAATTTGATAT	13.4862	13.4211	13.3843	13.3961
105063	tttacatcttgctatcctgtttaagtaaactgactccaaaaaaataagttcggcatgataaaatgaatgtaataacattatggggacccttttcctgcactagcgtggaaaattgtctattgcatgcctctaaacagtgcgataagagtgtattgagaaacacattcttcttcttctttctcctgccctgttcccaattttacttggcgtcggcgcaatatgtcattttcttccattttcccctgtcactc	GCTATCCTGTTTAAGTAAACTGACTCCAAAAAAATAAGTTCGGCATGATAAAATGAATGT	13.6481	13.3835	13.0541	13.243
Locus_11531_Transcrip	aaaaaaaaaaacactttgaatgaaaaataaattcgtctattatagataataagatagataattcgtctataagaagttacgattcaacaaaccggtatcgtaagtataacactgtacaaaagagctgtcaatttagtctacgagattaaaaaacagactatagagatggaattttgacattagcctcaaactgctaatgtcaaatgcctatgtttagtaagcaaatcaagaaacagatggttattgaaaatatacagctttctgcacccagctaaaaaggaacttgtatattattctgatatgttatttgtattaattttaagttttatcaaaatctgttcgcgtgtacaagttacaatcatacacacttttaagatattataatataattgttttctg…	CGAGCCGTGCAGGCAGAATGGTACACAAAAATGTAGCAAAGTGGTTTGTAGTATATTTTC	6.07361	6.02237	6.37656	6.77479
Locus_15184_Transcrip	caaaatgtataactattgtatattatactgttctgaaaatagtttgtacaatctgaatgttagaaaaaagtggtgttactgtttatgaaattcttacctgctgtgaggccaaatatgcacgaatactttttgtattgctatacaattgcatagctttttcatgagaccacagacttagggtccgtttacacagaccggctcggagagcatcggcgcgcattttttttttgacacagaccggaaacggctgaaagagtatacaatcggaggcagacatctgaaagaccgacaaaaagtacgcgatcggagccggtcagcttcacaccgagcgccttcgagcattcttaatgacaaaagcagtgcacatgcaaaaat	GTTTATGAAATTCTTACCTGCTGTGAGGCCAAATATGCACGAATACTTTTTGTATTGCTA	13.2065	13.213	13.1301	12.8499
58791	aacactgcataatatgcgttcacagataatgaactcaagcgcaaaccgtgctaacaataaaaaatattcaaatgcatttacatctcactttcggcataaaacatacagcatcgcaacatcgatatttttatcgatggccaagaaatatatcgatatggacgaattatacggtcgaatgatactgatattttgtacattagcgcgtcacgtcccgtttgttacatgagccgaagttcctgaaagtcctgacctgttcgggtcggagcgtctcaccgctgaagcctgcagcgccggctatcacaatagtcctacactatagtgcacatcttcttgaggtcgttctcatcaggatccagaacttccgcgtctctcac	TTATTGTTAGCACGGTTTGCGCTTGAGTTCATTATCTGTGAACGCATATTATGCAGTGTT	12.3401	12.4589	12.5062	12.6283
Locus_10584_Transcrip	agcgcgttcaaacaaacaaactcttcagctttataatattagtatagaatacagccagagatttattcataggacaatgtattatgtctaaaccgtttaaaatacatattatattttgtgatagatgaggtataggactggaagtatgtactagatatacatatttacatagtttagtggttgtcaatggcaagggagatataaaacgatggctactatattaacacgtagtcacgactaacagatatagacatcaaatatgtataaaatgtataagatattcgtgtacgcatttttattggctttcatttatttcaacaggacttttatttagtatattatgctatctataaatattattgaattttcgctatttattactcggattttttcccatac…	TCGATGTGGAAAAGCTCATGATGTATGGGAAAAAATCCGAGTAATAAATAGCGAAAATTC	13.959	13.9725	13.8582	13.8037
Locus_9403_Transcrip	caggttgcttgaagtagtgtctttttcagggtagccttataacgccacctagtatcgagttgtacgaaactaataaagaaaaatacaatattaggttggtattttcactaggattgtcttttctacaagttttaataagataaccgaagttaaacacatacataagtagataatagcatcttactacttactatagggatgaaatgatttaggatcactatttacaacatgacatcag	ACTCGATACTAGGTGGCGTTATAAGGCTACCCTGAAAAAGACACTACTTCAAGCAACCTG	4.15982	5.11586	4.11886	3.66646
68359	cggacttccgtcagttcagtaagatcagcattaacttcggcgacgagggggtacaagtcgacatcacagaagtcggggtcaacagctcctatgctgaagatctggtgcttaaggagaagactgataagtattcttcaatgatcgaaggcaaaatggacgaagttttaggcaagatctgtgttcctctagaaggtcggttctcctgcatcagaagacaggagtgcaacctcggcaactgggtgtgtgatgtactcctggctgctaccg	CGACTTGTACCCCCTCGTCGCCGAAGTTAATGCTGATCTTACTGAACTGACGGAAGTCCG	10.7627	10.6484	11.1163	11.1923
Locus_6594_Transcrip	atcagctttagcttgaacaacgcgactacccacaggtcttgccaagtcatagacgacttcaattccagaaacttgtaggaactttccctttttatcagaccattgagacactgagtgttccagagcttctttgagcactgttccgttcatggtgagtatatgcagtgtgccagaatacggtagtacgttcaaccagtcgccttgagttatgttaaatgggacgcctccttcttggtaaattggcgatcgaatgtctccgccttgcacgattgctatatccacgtcatgatgttcctcccgggtataatttaacatgacgtcagcgataaaattacctaaattgcattccctaaaccgacacatgctttgtttcaagttaactgatgagttaccaacaac…	TTCGGTCGATAAGAAAGTGTGAGAATGCCCTCCGACTACTATATCTAAGCCTTCAACCAA	10.2198	10.2703	10.9236	10.8098
35093	cttgaacacacagtcgttcaaggagaacgcgaactggctgcagatgctgacgcagctcattgaagatcatcaggactacaaggaccctgaagctttggaggtcgtcaccgagtggatggccgaaagggactacctcaggaatgaaataaaggcagtgtttaacccacaattcggtagcgtgttccgtacataccacaacccgacttacttctcgcggcgtctgttccgcttcgccgacatctacacctcgaacatctccaa	AAATAAAGGCAGTGTTTAACCCACAATTCGGTAGCGTGTTCCGTACATACCACAACCCGA	12.1373	12.1517	12.1405	12.2092
Locus_15195_Transcrip	ttataattcactttatgttcctcaatttaacgtccccggtaccttcacagttggaggcgaagtcgaaggaatagaaatacttcgtcaaggagaatacgatgttgacaaagacattaacattcgtcccggaggcaaattagtattacaatcaggagtcacattaaaattccctccagctataggcataatggttgctggaaaactagacgcaagaggaaaacggcccaatgatataacatttaccttaaaagaaga	AATTCACTTTATGTTCCTCAATTTAACGTCCCCGGTACCTTCACAGTTGGAGGCGAAGTC	12.1822	12.2341	12.2	11.8168
Locus_19629_Transcrip	tcaccaagtcaatttgtctagaaacacagtttatagatcacaaattgacagaaatgatccaagaaacttgcctggtaatattttctacaaacagctgaatgataatgatgggaaggtaaatgtttatggtatgcctgataatgttacacgaagaacagagttttatccggtttcacaacagtatataaaagacccatgtgtaaagaatgaagacactagaagtgaccaattgggtcatccaaacatgaaacgagactgtgcggagcaattcggtacagaatttagtagtgtagaaacttttcatacgagagtacctgtagaaacagtggatctggcaacatatcaggcaagatgttctgctcccatcagttcagatagtactatgaattccatgcaccc…	AGATGTTCTGCTCCCATCAGTTCAGATAGTACTATGAATTCCATGCACCCAGCTGCTTTG	8.84706	8.73471	9.18488	9.27903
Locus_3088_Transcrip	acaaaacaacaagttcctacattgaaatacatttaacacataaggtaataatttaagttgctataaggtaaataagagttaactaccaaataatccaggagtttctatagacttacctaatttttgcattgaggtgcgtttatactaagcaacaaatgatgctttctctactcctttatacgatatatttaaacgatttaaaagtattccgtgtagcatgttcgtaatgtattaaattaaaaagaagactagtacttgacgtaggtatctgaaacatttggtactggataaactttatctcacattacagaaaaatataatttattaatttagtgtaaacacacctctaaagcaaattctgctaatgaaaatatttatcgattttgtaagggcaaatgg…	GCACCTCAATGCAAAAATTAGGTAAGTCTATAGAAACTCCTGGATTATTTGGTAGTTAAC	10.6795	10.6684	10.8357	10.8027
99064	cagatgggcagagtactccaacgcacgtcaatctcagtgaacataaaggagcgactagacttctcgtgcgcgttgttcggcgcggacggcgggctcgtgtccaatgctccgcatatacctgtgcatttgggggccatgcaggaaactgtgcagtatcagatgaaagtccgtggagactcactgaagccaggagacgtacttctagccaatcacccgaaagctggaggctcacatctaccagatttgactgtcattactcctgtattccatgat	CTCGTGTCCAATGCTCCGCATATACCTGTGCATTTGGGGGCCATGCAGGAAACTGTGCAG	5.68299	5.52943	5.6489	5.65964
Locus_12307_Transcrip	atatgcttcctgggtattcagtcaaggaattaagaaattgataatattctaagtaatattcctgacgcagttggaaaaacacacaatctttgcctatcggatcataacacagctcaagttatcgaatttaagtatctaaaaaagaactttactagtcattacttcgttaataaacatgatcttagcaaagaaaacattaataaatttatagactgtataggcagcatatccttctccgaagtctatgactccccgc	CACACAATCTTTGCCTATCGGATCATAACACAGCTCAAGTTATCGAATTTAAGTATCTAA	7.13955	7.05799	7.51175	7.49185
Locus_7604_Transcrip	attgttgactatggctttgagactgtcgcactcttgcgcgtatttcgccagatatgcgttcagacagatggtttcaaagctatcatccgcaatctgttaaggtgataatagaatactttttcttttgtaatgcacaattatgtcttatttgtcataagacctgatttttgatttgataattattcttctgttttatacactttctgtatataatttatgtatttatcacaattgcacaatctcaaatcgagaaaagaaacagatatttcgtttgataaaacagtactcctggctttcgccagggtcgggagtgtcctacgtgtttataaaggaatcaaaaatctgatcatgatgaccgaaatatttataagtaaatcaagtacagtgtcgtaaaagacg…	GGGAGTGTCCTACGTGTTTATAAAGGAATCAAAAATCTGATCATGATGACCGAAATATTT	12.6438	13.0564	11.6839	11.6528
Locus_16380_Transcrip	tatagattacgaaagcgacgtcaacagcaagttgaacgcagaaaaagtgccagaagccgatcagaattcagaagacaagagagataagaagagtgatgacaggaaaagtagccataaaagctcccataggtccagggattcgcacaggcattctagcagcaaagataaaaggtctgattctaaacaaggaaactctcgagacagcagcaggcatgacaagaagactaaagatgagcacagcaaatctaaatccagtcatagggaaagagagaagtccagggagagaagcgataagaaggatagcagggattcatctaaacataggagttcttctcataagagcagttctagccacagggactcgaaatctcaccgaagctcaagctccagtcagaagca…	CATCGATCAGACAAAGATAGGAAGAGTAGCAGCAGTAGGAGCAAACATGATGACAAAGAT	8.43671	8.44708	8.62022	8.52849
Locus_1750_Transcrip	agatacaattaaaatacaggcagccaaaattttaatttattctaaaaaccatagagtatttaattctgaatgaagtaagaaatcgcgcgtcagtctttcataacctacaaccggcggaagatcacgttttgtgtgcggtcccggcgagaattttcgagaataaaggttgggatatctttttgaagtactgaaatatcattccaatcaacacaaacatgctgcgcctaccacgcgttgtacgccaaactatttcattccacaacgctcatcaaatttcaagattttacgccaaagatgtgaggttcggcgctgatgtaagagccctcatgttgcagggcgtagacgtccttgcggacgctgttgccgtcacaatgggcccaaaaggccgaaatgtgattc…	CCCAGTTTTATTTTGAGTCTGATTGTGTTACAAATATAGGAAGGCAATTCTATGTCTCGT	10.1098	10.0358	9.95183	10.1389
Locus_1768_Transcrip	cattaaaaaaaaaaaacaaatttgtcagtggttgacttgatttgtcaaatcacaaatgtgtcaatttcgacagaaaaacgggaatcgacgaggtttggtgtgcgactgtacattgatatctggatgttaaaacgatacgacggagaatttgcattgtacatgcaacattttgggttttgtggagctaatttattgtaaccgggtacttgggacgagtaacgatgacggagccggcaagactagagcccgagctgcggaacaggctgacccggtacctccacacgggcaatgaatctcccaggtactaccctggatgctggaccacgcagaaatacttcgaagaagacaaactccctgtaataaatgacataatggcattgcatcagggtaatactgaag…	GCCGTCCCAATTGCAAATTATCTGTTGTATTTCAATATCTAACGTGCTTTTAGCATTAAG	9.42314	9.35094	9.13346	9.13314
Locus_1024_Transcrip	aaccgctccgcgtggccggcatagaaataaaaaaagtgtttattttattacgtttaatattcactaaaactggattagactacattttagtcgagtcacttcatcgatacgaacacactaaagataccatactaatctatgttaatccaaagcaaatcccatctctatctctatcatattttgtcccgcactgagttaagtgcgtttggttttgtccttaaatttctacgaagtccctacaccacacgccacgatgggtagggaggacaaggctacttggaagtcaaactacttcaccaagatcatccaactgttagacgagtacccaaaatgtttcatcgtgggtgcagacaatgtgggctcgacccaaatgcagcagatccgtatctcgctgcgtgg…	TTCAAGGAGGCTACCACCATCAAGGAGTTCATCAAGGACCCCAGCAAGTTCGCCGCTGTG	11.0549	11.0768	11.9366	11.7936
103075	cgaacagacccggccagtaaggctccacgtctacgttggccgccttcaggatggcagagatcttctcaccagttacggcaacatcatcatcaacgaggatgagagcggagtaaacacaagctaattcagcctttgatgccatttttaattataagacgtgcaagtcgccaacaggccttagctctcagagaacaagcacgtttgacttcttgacttgaagagaaacaaaaaggtaga	AAGGCCTGTTGGCGACTTGCACGTCTTATAATTAAAAATGGCATCAAAGGCTGAATTAGC	9.88226	9.79604	9.95183	9.67594
103260	tctacctttttgtttctcttcaagtcaagaagtcaaacgtgcttgttctctgagagctaaggcctgttggcgacttgcacgtcttataattaaaaatggcatcaaaggctgaattagcttgtgtttactccgctctcatccttgttgatgatgatgttgccgtaactggtgagaagatctccaccatcctgaaggcggccaacgtagacgtggagccttactggccggg	TGTTTCTCTTCAAGTCAAGAAGTCAAACGTGCTTGTTCTCTGAGAGCTAAGGCCTGTTGG	15.4909	15.5915	15.2976	15.3269
Locus_13356_Transcrip	tcacgtttatttagcaatatatttcatagaaacataaatgctgacattttacgcttacaccatagaaaatggaataacgaccagcgccgcgcaaactgcgaagtgcatttagtcaaatagaccgaagcccatgtcctcatcttctgactcagactcctccttcttggcctctttctcttctttcttctcctcggcggcggcagcagcgggcgcggctccaccggcggcggcgggggcggcgccaccagcaggcatggacgacagcttctcacggccctgttcaatgagctcctcaacgctcttgccgttgagctcagcgatgaccttcttcagcttctcaccgtcggcctcgatacccacggagctgaggatcttctccacgtccgctgctgccgggga…	TGAGTCAGAAGATGAGGACATGGGCTTCGGTCTATTTGACTAAATGCACTTCGCAGTTTG	8.91289	8.84314	9.09342	9.07414
Locus_5320_Transcrip	tgaagcacgataacatcgcacgcaaaaggcgtgcgttcgttattactttattttatttgctaaaacttataataactttaataaataccatcagcatcgtaacttagagttcagttattcaaaatggaatacatatcacttgaaagtgaatccgctctgagtggggcacgaatattatgttgccaatgtgcagtgcctatagagcccaacccctccaatatgtgtgtggcatgcctccgggctaatgtggatatttctgaaggtatacccaagcaggcaacccttttcttctgcagaggatgtgagaggtatttacaaccaccagcagaatgggtggtagcagccttggagtccagggaacttcttgctctctgccttaagaagcttaagggtttaaac…	GAAGACGTTGATATGACAGAAGTGTAGATTTTGAGTGTTATGTTCTGTATAAATACGCTG	11.6027	11.7987	11.3373	11.5142
Locus_3676_Transcrip	aatgatgtatattatgttaaaaagatttacacactgtagatctcattctggatcttcctccaggcgtcaaggggtccgtgctctgggcggtacttgacgttgcagccgtcgttagcgagacggccgtcctcacgcagcttctcgaactcctcacgctcgtacttggtgaagccccacttcttggagacatagatcttctggcgaccggggaacttgaacttggcacgacgcagagcctcgatgacctgcgccttccaacggtcgctggagcgcacggacatgatgggctgtccgatgcgcacacgcgctacggtaccttggggtttgccgaaagcaccacgcatcccagtctggagcctatcagctccagcgcacgataacattttgttgatgcggata…	TGTCTCCAAGAAGTGGGGCTTCACCAAGTACGAGCGTGAGGAGTTCGAGAAGCTGCGTGA	9.02929	8.85175	8.37992	8.69
84375	attaccacgtgtgaaatggtacaatagaccaaaatatccccaaaacaatgatgttaataattttgcatgtattatctgttgatattgatgaccattttattcctgataaatcctgacatctacattcagaaaattgcttatctttccaagactgaccattctgtaactgttcaggttgaagtacattccccggcccaagatgcaggtgtgtgtgcttggagac	TTGATATTGATGACCATTTTATTCCTGATAAATCCTGACATCTACATTCAGAAAATTGCT	16.4852	16.5332	16.4194	16.5724
Locus_831_Transcrip	ttaagtcaagtttattgaagtaggcttagtacaatctctggggtgggcccatggtggacttcatatgaagggagcgcacgttttgccagtgcttcttgagcagcgacaccaggaagttgatcgacaagtgcacgttctgtgcaagctcatcaggggtcatgtctacgtgaccaacagccacagacaagcacaataccttcttcatttggaacttgatggtagccttgacttcatcaatcttctgtgtcatggactcctggtgggagaggagaccagggaacttgccagccttgttgagaccaggacccaatagacgggggatctgcttgatgagggattctgatgcaaggaaggcatcatatttcttggccagtttcttaacaagcttcttgttcttgt…	AGTCCACCATGGGCCCACCCCAGAGATTGTACTAAGCCTACTTCAATAAACTTGACTTAA	14.7167	14.7213	14.3878	14.5417
Locus_8704_Transcrip	ctaagttctctgtttgttttattatataggtactttgtttcgaatttgcaaacagacggctatcttatcggctcatattagtaggagttgtacatcggttacacgcgttggtgtatcaaactgtgatgtgagctctcagctgtgtttgtgatattctgtgaggattttcttttgtttttgagagtacagtgcatattttgaagtgacaatgaatgaaggcacagttgatatcggcagtgaagtcgaaaaattaagaggaccacaagagaaagaagacaataagtctccaccatcatgtggggagaatcggccacagaagtaccgcattctactagagccggccctcgtgggagccatgatagctatcaatctaggtcaaacatctttacagaacttcta…	GGTCAAACATCTTTACAGAACTTCTATTTGCAAACTGCCTGTACTATCGACTTGGGAGTG	10.2732	10.2586	10.2615	10.0888
Locus_28726_Transcrip	cctcgaccgcaccgccatgtaagagcagcttacgattagagcacccaatagtagtgagcccgcatttcgatataatatttggaaattcaaaagggcgaaacatatttattgtgtacggctccgcaatatgtatagtgtgctgtagccgcgaccgcatcgattcagtgtgggacaccgtcaatttgctcttacgtcggtgcattcgaagctgtaagattaaataataactgtctgcgtacggttatgctattgtgacggcaggctgtccacgattcgatctgttattgatgtgcagacgatttgaatcggctgcttcgggcg	TATTGTGACGGCAGGCTGTCCACGATTCGATCTGTTATTGATGTGCAGACGATTTGAATC	7.18239	6.82337	7.68124	7.81698
105393	cagataaaaagataaacgtttgcttctgactcttgtttgacattgactttagcaacaaaattgtttatggttctttttgataagttgtaaccatggcgcgtgtaccaccgcccgcgttgaagaaagacaagaaggagaagaagcctcctaaggacaactctaaaaatgttatgagaaaccttcacatcaggaaactctgcctgaacatctgtgtgggagagtctggtgacaggctgcctcgtgctgctaaggtgttggaacagcttactggccagcagccagtgttctcga	CGCGCCATGGTTACAACTTATCAAAAAGAACCATAAACAATTTTGTTGCTAAAGTCAATG	13.7153	13.6841	13.9499	13.9926
Locus_154_Transcrip	ggttctttttgataagttgtaaccatggcggtgggtgtttttgatttttgtattaatttatccatttgaatcggtttaattttcgtagtttctacactgtgttgtattacaatactttagtaatataaatatgttgtctattgatatcttatttttcgatttaatctcgtacattgatgttagatacggcataacctggtcttaggttaatctgttgtattattgaaggaaatgtgtgttaaaagtgcaaaacgtaaattacgagtatacatttcagcgtgtaccaccgcccgcgttgaagaaagacaagaaggagaagaagcctcctaaggacaactctaaaaatgttatgagaaaccttcacatcaggaaactctgcctgaacatctgtgtgggaga…	CTTTGGTTTCGGTATTCAGGAACACATTGACTTGGGTATCAAATACGATCCTTCCATTGG	13.9926	13.9948	14.1536	14.0743
101536	cttttattcatggacgagacttacttccctctggaggcgggtgaaaccaggagatgaattcagtttattcatagtgaagaacactatcactcaagaaccggtcatgtttcccactggtacaaactcttaccgattttaatttcatttggatcgaacttaggcggcattgtgctgtatttttaaaatacaaattaaagtattttaaactattccaaggcgattaacttggattaaaaaggcgaactgctatcgaacgttctgcaacgttgacagctcaccggaaaaagaaattgtcagaaa	GTTCGATAGCAGTTCGCCTTTTTAATCCAAGTTAATCGCCTTGGAATAGTTTAAAATACT	12.5627	12.5793	12.8062	12.6942
Locus_1467_Transcrip	aaataattaataatctgttaattacagaaggatctagctacaattcataactttaaatccatggatatctcactatacctgacaactaaacaagttgctgtgatggacttacatggtgcaataattatctcctacaaaagttcttataaattatacaaaatgtcaacaaaacctgtaaacatcttgtaaactatataaaatgtcttactaacttatttccactcacagtcccccaagaaggttggtgacgacattgccaaagccaccagcgactggaaaggactcaagatcactgtgcagctgatcgtacagaacagacaggcccagatctctgtggtgccctctgctgctgccctcatcatcagagcactgaaggagcccccacgtgaccgcaagaag…	GACATCAACACTGGTGCACTTACCATTGATGAATAAACCTAACAACTAAGTACAACTAAA	12.0851	12.1203	11.9676	12.0942
Locus_1416_Transcrip	cggtcagtgttttctttaatcatagttttttattataatcccgagagtaattaaaaactttttagctattttagaaactattgcacctgtgccctttgatgaatttattatttgttgatttcgtgttgtaggtgaagtgcacttgtactaaacatggggaagggtaataatatgatacccaatggccatttccataaggattggcaacgatttgttaagacttggtttaatcaacctgcaagacgtcaccgcagaaaacagaacaggatcaagaaagccaaggctattgctcctcgtcctgctgccggaccgctaagacctgtcgttcgttgccctaccattcggtaccacacgaaggttcgtgctggtcgtggttttactctgcgggaaatcagggct…	GTCACTAAAGCTCCTACTGCTGTAAAAGAAACTAAGCCTAAGAAGTGATGTAATCAATAA	9.06643	8.87383	8.93221	8.97513
Locus_1269_Transcrip	gcaaccaaaggtttattatatttagattttcttaatcctaattgtatccataggattggatgactgcggtgaacggcgctgtcgtcttcgcaaccttctcgccggattccttcgtgatcctcttcagcttcttctcataggccatcaatttgacagacttaaccttcctcttgttctcaagcttgcggacaacgtcacggtatttccagccgacttcgtgggacaagcggccaacgtgacagtacttgcggccaggcttcaagcagaagactctgagagcggcaggcacaaccacgcgacggcggttgtcgtatggcggtgggcaaccgtcgtacgcacggagccttctcagcgcgctttttccacgctcagtcttgtgtggaatcatgcctctgacag…	CCACGAAGTCGGCTGGAAATACCGTGACGTTGTCCGCAAGCTTGAGAACAAGAGGAAGGT	11.0206	11.0701	10.9163	10.9385
Locus_26463_Transcrip	agcgcataatgtgtgaactaatgagacgttggataagagtgcagcaattaaacttggaattattcaatgaactaaagacatagtgtttgtgcagttgacgatgtgacttcatcatggtgatattgagaaagtttatgtgttcgagtcttcgcgacgagctgtcggtaggcgaggacaagtggaaacaacggaggaacatcagcttcgaccagaatagacagctggaagaagtgaccagggaaagggatgacctgaagcgcgtg	CTTCGACCAGAATAGACAGCTGGAAGAAGTGACCAGGGAAAGGGATGACCTGAAGCGCGT	9.9237	9.79238	10.9163	10.7793
8615	cccgccgactccttcctccccgcctgcttcgacacttccgccttctgtggtggggggagcttggcttcttgagtctgtggctttggtttaacttcagctcccaaagaactggtgcttgaagtccgcacgcgagtcttcgacatcgatatccgacgttctcgcgagttgatgatcgatgttaggaaggggatttggttgcttatcgccatcat	CCCGCCGACTCCTTCCTCCCCGCCTGCTTCGACACTTCCGCCTTCTGTGGTGGGGGGAGC	13.0145	12.9719	12.9151	12.9859
107937	ttagctatatatttttgtctactttcgctttattacctacagtgataatcggcaagtgacagcattgtcgtgtagacgagtgaaattaacatgccatcgtctgtttccaggacgtcatgcctttcgcacggtttgtagaaccagggcgtgttgccctggtagcagacggtcccttgaagggaaagttagtgagcgtggtngatgttattgaccagactcgcgctctcgtcgacgggccttgcagcggcgtctcacgtca	ACTTTCGCTTTATTACCTACAGTGATAATCGGCAAGTGACAGCATTGTCGTGTAGACGAG	14.4334	14.3198	14.6572	14.641
Locus_2906_Transcrip	tttttttcattttcatgatttatttaaaaaaaaacattaaaacgtgaagaactttgatatcacagaagttgcttttagattgatgaatacctagatagtttttgagtgactgctgggcattgatcaggaaccttttaaagagtaaattgaagtcccaagagatttgatgtattccaaggcatacatcatattactatgatttgtggtcaataatttcattaaaaataaaaaaggaaattgtaaagtaaggttttatttgacactggctttccatctgagaataagaaaaaaatcaaatagaaagtcaatgacttgtctaacgcaacatttatcgcttgcggtggagctgcagagtgttgcggcggatccaggaagcacggcgggagcctcccttggtct…	CTCCACCGCAAGCGATAAATGTTGCGTTAGACAAGTCATTGACTTTCTATTTGATTTTTT	9.72494	9.75822	9.28135	9.15482
12344	aagcgaaggcgacttttttgtcagtatcatgatacaatgtggaacttccttatccaacgggtgtaatttcttcgaaatttcctggtggtggggcgtctcgctgcgcccctgatatcgaggcgcccgggttattcgcacaccctgcacttaggttaagacggccctgcatgagactaatacattacagcatgtaatgtagacaacccggacagcggattcttagtaacagggtcccg	CCGTTGGATAAGGAAGTTCCACATTGTATCATGATACTGACAAAAAAGTCGCCTTCGCTT	10.7249	10.7013	10.1892	10.0888
Locus_953_Transcrip	aacacatatgagacagccatggcgatcaggaaactgcccctgcgccgagctgtacgttacctgaagaatgtgacagagaagaaggaatgcattccgttccgccgcttcaacggtggcgtaggccgttgtgcacaagccaagcagtttggcaccacacagggtcgctggcccaagaagtccgcagagttcttactccagctgctgagaaatgctgagtccaacgctgactacaaaggcttggatgttgacaggcttgtcattgatcacattcaggtgaaccgcgccccctgcctgcgcagacgcacataccgcgcgcacggtcgcatcaacccttacatgtcatctccctgccacatcgaggtctgcctcagtgagcgcgaggacgccgtcgcccgcgca…	AACCGACCCTCGCTCGCTGTGTGTCTTTTTTCATTATTCACTAACATGTTTATCACACTT	10.3608	10.3106	12.4831	12.6229
Locus_791_Transcrip	attgtagtccttatatttaaagattacacgttcgaacgacggctaggccgcgcgcgttcgtgtcccttagtgcgcacgtagggcttcgtgtgcgagcgcggagctcccggcgcggggccgaagtgacggacagcctcgcgggcgttgcggcgaccctgcagcagaacggtcttggcgccagtgggggcgcgcagagccagctggtcaaaagtcaggatctctcctccagcggccaagatgcgggcgcgagccttctctgtgacgtgcagagcggcgactgttagcttgggcaccttgtacagcctcacatcgttggtgatgctgcccaccacgacggcaatcatgccctcgcgagtaggcttcttcatgtgacgagccaaccgcgacagcgatagcgga…	CGAACGCGCGCGGCCTAGCCGTCGTTCGAACGTGTAATCTTTAAATATAAGGACTACAAT	13.6663	13.6184	14.0372	14.0415
Locus_939_Transcrip	cccacatcaggatgtggatttgaattattttattgatgcatacataataaaattagaggaagtaggtgctgggcctcttgtatgcgaaggtgttgaggcgtttgtggtggtgcacacgcttgggcagcgggaatctgatgtggctgttgtggaactgcttgacctgtggccgacggcacgccgacgccttgattacttccactttgatgatctggatagagtgagcacgggctctgtgcctggctcccatatcacggtagcactgagtgactgcgcctcccacactgaggtcacggtactcgcggtacatgttgtgtacaccggagcgagactcgtagcgcagccagataccgaagttcttgatcttcacagggctcttctctgggatttccctgatag…	GCATACAAGAGGCCCAGCACCTACTTCCTCTAATTTTATTATGTATGCATCAATAAAATA	11.26	11.1674	11.2046	11.2122
Locus_13987_Transcrip	tcttaacacatacatacaagaaatggaacaacagctccggcaagttgagtacgattcccgcatcttgaataaaatctactcctaggagtgttcggttatcgtgtgattcaggcaacacgataaagtttgtggggatctcccgaccacataattttacaggtatagtggccgacttggcagactgcctgcagcgcaaaccatcagcaatggtaaccgttgctttttctgttttaactcgagtccgttgcactttgg	CGGGAATCGTACTCAACTTGCCGGAGCTGTTGTTCCATTTCTTGTATGTATGTGTTAAGA	10.2732	10.2586	10.1019	10.1144
17162	agcttcggtagaggcagtcgcatttctttcttcagactgggaggatggctgtgaaagatgttagctttgaggacttcaagtctgtcggtgatgatgagatgggccttgcatttccatttggagccgtaagcggtgcagctccagcggtgggcgttgcttctggctttcaaatgcttgtagaaggtaaagttgttcaaacgaagattgatcctgccgcttggacgaaggtagaattccacttgtgcatctcctacagc	GCGGTGCAGCTCCAGCGGTGGGCGTTGCTTCTGGCTTTCAAATGCTTGTAGAAGGTAAAG	10.964	11.3191	10.2015	10.01
Locus_373_Transcrip	cggccatatttctttcttgtatgcgttggagctcacctagtcaagatgagttccctcaagctgcagaagaggcttgcagcctctgttatgcgatgtggtaaaaagaaggtgtggcttgatcccaatgagatcaatgaaatcgctaacaccaactccagacagaacatccgtaagatgatcaaggatggtctcgtcatcaagaagcccgtagccgtacactcacgtgctcgcgtccgcaagaacacagaagccaggagaaagggtcgtcactgtggcttcggtaagagaagaggtactgccaacgctcgtatgccacagaaggaactttgggtccaaagacaaagggtgttgcgtaagctgctcctcaagtacagaaccgccaagaagatcgacaggcat…	TAATGTGTTCAAGAACAAGCGTGTGCTCATGGAGTACATCCACAGGAAGAAGGCTGAGAA	8.96509	8.76323	8.55411	8.99859
Locus_236_Transcrip	tccttaaaaatattttttatttcctttaagctacaaactcataggggatgggagccaatagcactggtttctcagtaccactgacaatgtgagcgggcttaggtccggcaggttgtctcttgaggttagcgatcttgccagcggccttggcctcagccaggagcctctcgttctccttcaccctcttgaggaaatcctgtctgcacttggagtgcttgatgtgttcaatgcggacgttgatgcgcttgggtaggatccttccgcggacacgcttgttcacaatcactccaagagcgtgctgtgtgacattgtatacacggccagtctttccgtggtaaactttgtggggcatacccttctggactgcaccattacccctgatgtcaacgatgtcgccga…	TCAGTGGTACTGAGAAACCAGTGCTATTGGCTCCCATCCCCTATGAGTTTGTAGCTTAAA	5.4623	5.25077	5.63118	5.63154
102196	tttttttttttttttttttttttttttttttttttttttttttttttaaaaaatttttttttttttttttttttttttttttttttttttttttttttttttttttttttttttttttttagttaaaaactattttattgtgtcaatagcttaatcttcattgtcctcgttgtcgctgtcagcgttgatgttgaagtaacgcagctcgtacgagtcatgagcagatgcaaccactcgcagccagtcacggaggttgttcttcttcaggtacctctttgtcaagtacttcagatacctctttgagaaaggaatgtctgcgttgatggagattttcgtcttgtccctagcgatgacaacgtgattgcctaggttatttgttttgccctcaactttgacgcg…	GCTGACAGCGACAACGAGGACAATGAAGATTAAGCTATTGACACAATAAAATAGTTTTTA	12.0876	12.0918	11.9022	11.9116
Locus_2163_Transcrip	ttaaccgtatattattcaagcgatagagctggcgttagacgcgatacggggccacagatccgcgcactccttagccacggggccggtgatggccgagcctttcatctcgcccttgttgttcactatgacgcctgcgttatcttcgaagtatatgaacacaccgtcccgccttctgaacggtttccgttgtctgatcaccactgctggcattacctttttccttagttcaggtttgcctttcttgacggtagcaacgatcatgtctccagatccagcagcgggaagcctgttcaggcgacccttgataccctgcacggcgatcacatacaggttcttggctcctgtgttgtctgcgcagttgataacggctccgacagggagacccagggagatgcggaa…	TCATATACTTCGAAGATAACGCAGGCGTCATAGTGAACAACAAGGGCGAGATGAAAGGCT	15.3971	15.3717	14.0554	14.1216
Locus_25909_Transcrip	cgctaagtatcgttggaaacaactacgggatagccatcgggacgcgctaaagaggcagaaatctaaaaaaagcggacaggctacaaccaaaacacgtgaatggaaataccaaaaattgatggaatttcttttaccgtacatggccaacagagatagagagtcaagttataaagaggatatttcgtcaccaaataatgaaaatgactcttcgcaaagcactcaatattcattaaaccaagatgactcttcgcagagcactgaacatacaccaaatcaagccg	TTGATTTGGTGTATGTTCAGTGCTCTGCGAAGAGTCATCTTGGTTTAATGAATATTGAGT	9.49935	9.61792	8.96506	8.80211
Locus_527_Transcrip	tttaagtttttattcttataaaataaagtacagcattagtttatatgatgccgattttgttggcaacatctaatgcgtcatagtccctggcaagtcgtacgtacgccttcttcttgccatcgggcctgatgagggtgttaactttcgcaacattgatgtcatacagcttcttgacggcagccttgatgtggtgcttgttggagctagtgtgaacaatgaataccaatgtattgttgtcctcaatcttcttcattgctgcttcagatgtcaacggatactttatgatattgtaagcatccatacgattcctcttgggaagcgatttcctgggatacttcggattccttggaggttcaaaagtcttaggcctgcggaagtgcacagatgtgcgaatcttac…	TCAAGGCTGCCGTCAAGAAGCTGTATGACATCAATGTTGCGAAAGTTAACACCCTCATCA	11.4357	11.3567	11.4564	11.5142
110796	tttgaacttgcgcctgtacagcacagtccatgtcactttacgaggattcctccttgtgcgcttcttggtctgctcttcctcttgaccctttttgaacttgcgcctgtacagcacagtccatgtcactttacgaggattcctcctcatcaaatgtgcagcctcacattttgagttcaagaatgtgaaggtcttgccgtccaccttaaccatggtctttccatggccaggatagatcttgtaaccactgtacgcgcacagtccgatcttcattttgacttgtcgaaacgaaaaggagaatcacataga	GTACGCGCACAGTCCGATCTTCATTTTGACTTGTCGAAACGAAAAGGAGAATCACATAGA	6.95128	6.7846	7.07146	7.05528
Locus_2064_Transcrip	tcgttttacaaatcagtttattctaggttcttatcgcttgcctcctactctgggggcagatttctgactgactttagccgccttggcttttggtgcagccttagccttgggtgctggtgctgaagccttcttggcggcctttgtggacttcttctgttccttggcggctttgatagcttgatctctctgagctttgcgcacttcaggcttcatgttacgcttggccatgatgtcactgagggaagcaccaacaatagcacgctggtacttctgggtcctccttgtgcgcttcttggtctgctcttcctcttgaccctttttgaacttgcgcctgtacagcacagtccatgtcactttacgaggattcctcctcatcaaatgtgcagcctcacattttga…	GCACCAGCACCCAAGGCTAAGGCTGCACCAAAAGCCAAGGCGGCTAAAGTCAGTCAGAAA	12.0992	12.2486	12.0276	12.1341
Locus_1293_Transcrip	gagttttagttttttttatttgtcttaaaatctatgtttacgaggtctccatggcggtggcagtttcctctgtgtacttgcccttgtctttgcccagggctgcgagcctgcccttcgctctgcggtcgaggatagacttacggtccttgttcatctttagcttgacaatcacgcactttgaagggtggatgcccacgtacgcactggcaccgttggccttctcacgctggatcctctcgatgtagacgacaaacttcttacggtacacctggactaccttgccgacctgctggcctttgtagtgaccacggacaacctgaacttcgtcatccttgcggattggcatagacttaacgttgaacttctgtctcaactccttggacagaggcgcagacataa…	TTCAAAGTGCGTGATTGTCAAGCTAAAGATGAACAAGGACCGTAAGTCTATCCTCGACCG	12.8349	12.8688	12.694	12.6514
Locus_2051_Transcrip	ggaatgtgagttttggaatcttttctaaaaatatccataaaaatctatgaaatgagggaataaattgaatggaattgttcacgattgttaaaagtgtgatcaccacgttataatagtgacgatatttttacgaattacttgaaagtttgcgtggaaaatagaattgttaagttcgtgttgtacacaagagtttgtggtggttgtcgagttaattgtgcatattctttggtgaacactcaatctaggagttcgtattgagtgttaattgtagtacacgttgataggagtagaaattttaatcgagattcatagaaataacagacaagttttgaaggttagttttgttgttttcagatcacccaaaatgggtaagattatgaagccaggtaaagtggtgct…	AATCCACAAGCGCTCCAAAGTCAAGCCTTTTGTCAAGGTGGTGAACTACAACCACTTGAT	14.4071	14.2732	14.5418	14.4071
104392	ttgttcttcctctcgtggtaattcctcataccgagtttgccgaagtatccggggcggtacttgtccatgttgattctgtggtggtgctcaccaccagcgttaccgcgacctccaggatgcttgcggtgcttgccgatacgaccatgtccatggctcacgtgtcctcggagcttcctggtcttcttcttggaggtggccatattttcgtcttccgtcaacttttgaaaggaagcaaaagaaagagatctagctgtcact	ATATTTTCGTCTTCCGTCAACTTTTGAAAGGAAGCAAAAGAAAGAGATCTAGCTGTCACT	7.28309	7.53722	7.75322	7.64205
Locus_2350_Transcrip	atttttaatattttaatgtatacttaaattacgcggacaaaacgcaggcaccacctacagctttgatcttcctctcagctgttttggagaagaatttggccttaactatgacgggctgcttggggagcttgcctttgcctagtaacttgtagtaaccagccttaacaatgttgatgactgggaccttgccgtcggtggctgaggcatacttgagcctggactgctcggacaccagggtccacagcttgtccaggttcaatacagggttgaacagcttgttcttcctctcgtggtaattcctcataccgagtttgccgaagtatccggggtggtacttgtccatgttgattctgtggtggtgctcaccaccagcgttaccgcgacctccaggatgcttgc…	GCTGTAGGTGGTGCCTGCGTTTTGTCCGCGTAATTTAAGTATACATTAAAATATTAAAAA	5.34207	5.3156	5.48945	6.058
Locus_1300_Transcrip	ggttttatactttttattgtcagcttacatacaaaagttattcggtcttagcggccgcggctttaggcttcttcgccttgatgggcctctgggaacgaaggatggctgatgcacgacggagggtggccttagacaagtcagtgcggtagtggttggctttcaacaacctcttcaccttgtacaacgatctcctcgcgccggctttgaatgtgcggcgtactgtgttcttgacgggcttgtttgtcgccttagccttcttgtacactactgtgaaacctttcctgtcagggttctcgacgacgccaacagccttcttctggatgaggccgttgtatctgtacgagttgaggttagtcacattgttgggctccttgctgaacggcttcttaatgttacgct…	ATCGTTGTACAAGGTGAAGAGGTTGTTGAAAGCCAACCACTACCGCACTGACTTGTCTAA	7.88874	7.79111	7.57365	7.76653
97349	aaaatattatactacttaattacgtagcattaattttagaactgtttatttaataaaggctgtcatcgacacttggtcgtacagttaacgttattatccggaaaaatgaatgaatgtgtttttacacgctttttattagcttcacctgtatgtttgtatgtttgtaggtttgtaaccgacttctttgggcgcgattttga	CTTGGTCGTACAGTTAACGTTATTATCCGGAAAAATGAATGAATGTGTTTTTACACGCTT	8.35425	8.50084	7.75989	7.86264
109121	taacgtaagtgcttagcaaaaaatgcatatttagtgtttgacattgttacctgtttttacacgctttttattagcttcacctgtatgtttgtatgtttgtatgtttgtatgtttgtaggtttgtaaccgacttctttgggcgcgattttgacccactttaaacggccagatttcgttcaaactttgtagatttattgaggaccgatgacaata	AATGCATATTTAGTGTTTGACATTGTTACCTGTTTTTACACGCTTTTTATTAGCTTCACC	7.70217	7.82814	7.60177	7.40514
Locus_1514_Transcrip	gttttagtttttatttccttacagctagatgttcatttcttggccttagcttcccgcgtggctttcctctcagcggcacgcgctagctgcttcgctggcttcaggttaccctttttgcagaacctttggttcctcaggaacttggggtccatgccgagggtagattcgtgcctttggttcctaggctttttgatgccattcctgtgggctttgcggttttggttgtgatttgtgtgattcttagactttgccatttcgtctgtttatgcgttctgaaaaagaaaatatgtattaaaatataacacttagcactaggacccttaatacgacgaataaaactgttcaaattaagtaagatcttgtagatatttaagaattattttaaaacttgggacacta…	CACGCGGGAAGCTAAGGCCAAGAAATGAACATCTAGCTGTAAGGAAATAAAAACTAAAAC	6.03452	6.26468	7.10591	6.93074
Locus_18903_Transcrip	tagacagctgaggctaatagtgtacgcagcgaacgcgagaggaagatcagaacatgttacgtttactgttgaaactgctgtgagattggcgcctagaacagaaccgcaagaagcctgggaggtgaactgggctttgggggtgttcctgggcgcagcgctgacgatagcatttgttttgtgtctcgccctcatcgcttcgaggatacgacacaggtctagagattatgaagttacgctgccatcgataaaaaaccaaaaagtcatcgtgcaaaagaggaattcaccacaagctgatgacaaaaaccctgacctcataccattaagcaaaggagtaacagaaggcccaccggacccaccgctgtactccgccatagcccaaccaaagaactcaaacagcgc…	ACGCCATTGCTCGCAGCCCATCAAGAAAGCTGCGTATGAATCTTACCCATATTATTTTAT	7.07146	6.95128	7.33316	7.32643
Locus_434_Transcrip	ccgctggcgcggcggtggcggcagcttcttcgcggatgcggtccttcttgagtgttcccatgaacgcagccttgtcagccggcgtctggaagcgaccgtgaccgaacttggaagatgtatcaatgaacttcaggttgatcttctcaagggcggccctcttggtgtgcgtgcgaagggactttctcaaagtaatgacacgtttcttaggtcccatgcagcaacccttgatcatcacaaagtcattgttgacttctccatagtgggggaaaccacccatgggagtgatagacttctcagacaggtcatactcagtagaagcattgttcttgataaccttgccatccttagtgtggattccttgtccaagacggtagatcttcttgttcatctctgtacgat…	TGATCAAGGGTTGCTGCATGGGACCTAAGAAACGTGTCATTACTTTGAGAAAGTCCCTTC	7.87191	7.95128	7.5216	7.26444
Locus_369_Transcrip	taaattatattatagatagaagatacatctaaccctgcgcttcaggcagagtggtaatgatgtcagagtcaccggggtcggtgatggcgagtgtgcacaccctgtagtactttccgcatgctgtgcctagctcaatgttgtttccactgtagtggtggactccagtcttggcaaggagagcgtagtactcaatttctgatttccagccaaagttcagcaagagttaagactactccataggtctcccatgtgagtcagaagcagtcaagttttatcttttaaatcagattcatcattttcagaatatggtaaaatgattaccttcatgatgacaatattaattacataggttttatttatcatcatattcaacttaatcttcaaaactggtcttttcgt…	TCATTACCACTCTGCCTGAAGCGCAGGGTTAGATGTATCTTCTATCTATAATATAATTTA	11.0785	11.0901	10.7164	10.7875
Locus_1836_Transcrip	agcttaaacttagtgtttattcctggctagcgtcaacattctctgtctgcaagcccttgattgaggctactggtacgtaggtcacgagggtgaacagtttgtgtgctgagtcctcatcgtcattacgtctgcgagacagcctcacacggacgcggaaggggacatttctgactcccttggaccaaaggaatttgtttaggcgagtgtccactcgaacatcgggggttcccatttgtttctctgcgaatttacggatttccttaatggcacgaggagcacgtttcttgaaccctactccatgaagccgtttgtgtaagttaaccgtgtattcacgagttacaacttcgttgatggcagatttgccttttctctctcccttgggttttgccattgcgatct…	AATACACGGTTAACTTACACAAACGGCTTCATGGAGTAGGGTTCAAGAAACGTGCTCCTC	13.3311	13.3173	13.0837	13.16
Locus_1660_Transcrip	taaacttttttttaataattatccttaatttattcgttctcctggctgcggaggcgggcggcagagttggtgaccctgatgctgagctgctgggctcgctccacgatggtcttgcgcttcttggaggagacgccgtgggcgatttctgcgcagtatttcctgttctgcatcatcaggatctcgagctcgcgcacgttgtggaccaggaccttacggaaaccattgggtagcatgtgacgagtcttcttgtttgatccgtaaccgatgttgggcatcaagtattgacccttgaaacgcctgcggaccctgttgtcaatacctctgggtttacgccagtttcgcttaagtttgtcatagcgatccgattgatggcggataaatcttttcgtcctctttttg…	AACATCGGTTACGGATCAAACAAGAAGACTCGTCACATGCTACCCAATGGTTTCCGTAAG	6.55073	6.32778	6.5523	6.75154
Locus_4448_Transcrip	aagggaggagccatatctgtggagtgcctactgttgcagattgaaattccttgggtcagaagcaaaacaacagaatcagacatgattctgtttgttgtgatctgattctgttatgttttgccagagattaacaacaatttgggtatcagatttttatttgaaaatatcactgtaaaatgagaaaataatgtctatgttgaatgtctcaatataagtacaaattcgctggttcattcgacattttgtaatctatagcctaaatacgaaaaaagaggcaatgtaactaagattgtagtgtaaaagttactcaaagatccaagaaaaataaaaatctttgattcccaaaaagcttatattttctaatctaaaaacgcaaagatcaaacgcaactttaacaaa…	TTTTGCTTCTGACCCAAGGAATTTCAATCTGCAACAGTAGGCACTCCACAGATATGGCTC	11.2848	11.3092	11.4473	11.2363
Locus_1073_Transcrip	tgtcaacagctgtcaaataggttgggatttgtgtgttaagaaaataatttaataaaatctatcttaatctgatgataattgcaagatatttgaaataaacttagtgaattgaacagtgggcgacgtgtaatttataatttctttcatatttcagctccaaaatggtacagcggcttacgttcagacgacgtttgtcgtacaatactaaatcaaaccaaaggagaatagtaaggactcctggtggccgtctggtctaccaatacgttaagaagcccaagaagatcccgagatgtggccagtgcaagagcaaactgcgcggtatccagcctgcaaggcccgctgagcgttcccgcctttgctaccgcaagaagaccgtcaagcgcgtttacggaggtgttc…	GCTGTCAAATAGGTTGGGATTTGTGTGTTAAGAAAATAATTTAATAAAATCTATCTTAAT	9.98299	10.0291	10.1105	10.1026
Locus_1250_Transcrip	gccagtcgagacgttttcaaaatgggtaaggttaagtgttcggagttgcggacgaaagacaagaaagagctgttcaagcagctcgaggagttgaaaacagaattgaccaatctccgtgttgctaaagtgactggaggtgttgcatcaaaactttcaaaaatacgtgttgtaagaaaagcgattgcacgagtctacattgtttaccatcagaaaatgaaagtgaacctcagaaaccattacaaaaacaagaagtacaagcctttagacttgaggactaagaagacccgtgctatgcgtaaagctcttagcaaacatgagtctaaaataaagacaaggaaagagatcagaaagaagtctctattccctcctcgagtttatgctgttaaggcttaaataaag…	GTCTCTATTCCCTCCTCGAGTTTATGCTGTTAAGGCTTAAATAAAGTTTGTAATCACATT	15.4572	15.4783	15.4633	15.4448
Locus_4169_Transcrip	tttgggtttttattttacgcttatattacttaacaggaaggtgcttagatcctggagggatacaacatcacgcgtatcctgtgtcccatggcctgagcgggcaggttggagcggaagcgagcgcgcacaccaccggagttaccgtgggggcgggtcaccttgccccagatggcgcgcagcttggtcttcttgccacggggaccaccagcgatgggtgtcctcttcttggcacggtatacgtacacgcaacgcttgccagcgtagaagtctgcatcatcacggctcctcgctccttcaatcttcaggagggctgtgttttcgtgctggttgcgcagaccacgcttgtatcctgtgaacactgccttggcgtacagtctgccgtggcggggcttggacgac…	TTCTACGCTGGCAAGCGTTGCGTGTACGTATACCGTGCCAAGAAGAGGACACCCATCGCT	9.17929	8.97008	9.8572	10.1485
Locus_13948_Transcrip	ggactcatcgtatatgaatttcgggtattcatttaacgaaaagtcagaaggtataagagaacatgaattgaaagatataaaacagcgctgcaaggagtttcttatagaaatctgtaaacaaatacagaagagattaccaaataatatgaagacgttagaaaatttgaagttactgagtccgaaaaatgcgacgtctcaaatcaaaccggacataaccaatttagcaaaatcttttaaaaccgtctgtaatgatgtcgac	CAAATAATATGAAGACGTTAGAAAATTTGAAGTTACTGAGTCCGAAAAATGCGACGTCTC	14.3888	14.3683	14.4285	14.3563
Locus_488_Transcrip	aaagatttttgataaaataaattctattaaaatccaaataatctaaatgatttcttatgttttaatagtgttttgagattctttgtgttaagaagaaagtgattgtgtgaatatttcgtccttatagtttctgtgtttgttgttttcagcatggctcctcggtttgagttagcagtcggtctccgaaaggggcacaaaaccacaaaaatatccgccggcaggaagggtattacagacaaagcaattaaaattaggcccgccaggctaaagggtctccaaaccaaacactcaaagtttgtgcgtgatctggtccgtgaggttgttggacacgctcagtatgagaagagggctatggagttgctgaaggtgtcaaaggacaagcgtgcactcaagttcttg…	CGCGGCACAGGCACACCATGCCCCCACACACACTAAGTGAACAATAAACTAATTAATTGT	4.732	4.87283	5.02901	4.65535
Locus_8276_Transcrip	cgactgtctgacagttttgttttctcttggcttgtcaaattctgacaagatgacgaagggtacttcgagctttggtaagcgtcgtaacaagacacacaccttgtgcagaaggtgtggcagatcgtcctaccacatccaaaagtcaaaatgtgcacagtgcggataccctgcagctaaactccgttcctaccactggtcagtgaaggctaagcgcaggaagaccacaggaactggccgcatgcgtcacctgaaaatcgtgaggaggcgtttccgcaatggcttcaaggaaggcaaacctactcccaagaaagctgtagcctcatcgtaaacttactgctaagctaataaaaaaacaaacctaaaaaaaaaaaaaaaaaaaaaaaaaaaaaaaaaaaaaaa…	ACTGGCCGCATGCGTCACCTGAAAATCGTGAGGAGGCGTTTCCGCAATGGCTTCAAGGAA	5.85891	5.979	6.4822	6.38284
Locus_207_Transcrip	ctaaaatggtgagacttaatttgaaaatatttcatgaatccgttgataatctcagtgataaattatatgaaataagtgctagtgaatatttctaatgtgctatataaatattttgtgccatggacctcccaacatttacaatcggtagtcgaatatctttggtgacagtgctcaattcaactacatggaatgttataatgttttcaggccaaacgcacgaagaaggtcggaatcactggcaaatatggcacacgttacggtgcctccctccgtaaaatggttaaaaaaatggaagtcacccagcacgcaaaatacacttgctcgttctgcggtaaggatgccatgaagcgttcctgtgtaggcatctggtcatgcaagcgctgcaaaaggaccgtagct…	GGAGATTGCGTGAGGTCAAGTAAACATCTGACATTAGCTTAAGAAAATAAACAAAACACC	11.2703	11.1953	11.3471	11.4944
101454	tgtacggaattttgttggatttgtttagaaatctaaaataatcctgattaagcggtgtgtttagtttcagttttctcacgggagtcgttatagtgatagttttccattgtttggatggtatatttttaatcaaagtgtattttttttccagttctgcccagaacatagtcgccttcaacatgccgcgtgaaatcaaagacatcaaagatttcctcctaaaggcacgcaggaaagatgccaaatctgtcaagataaagaagaaccccgagaacgtgaagttcaaagtgcgatgctcacgcttcctgtacacgctggtgatcactgacaaggagaaggcggaaaaacttaaacagagcttaccgccag	CAGTTTTCTCACGGGAGTCGTTATAGTGATAGTTTTCCATTGTTTGGATGGTATATTTTT	6.35887	6.71596	6.1533	6.34207
109302	ctgtccctttatttatatgtcaatggtttagaccttcttttcgaagtttgacaggtgagaagtgtacggaattttgttggatttgtttagaaatctaaaataatcctgattaagcgttctgcccagaacatagtcgccttcaacatgccgcgtgaaatcaaagacatcaaagatttcctcctaaaggcacgcaggaaagatgccaaatctgtcaagataaagaagaaccccgagaacgtgaagttcaaagtgcgatgctcacgcttcctgtacacgctggtgatcactgacaaggagaaggcggaaaaacttaaacagagcttaccgccag	TTGTTTAGAAATCTAAAATAATCCTGATTAAGCGTTCTGCCCAGAACATAGTCGCCTTCA	12.6405	12.5237	13.9826	14.034
111533	ctgtccctttatttatatgtcaatggtttagaccttcttttcgaagtttgacagttctgcccagaacatagtcgccttcaacatgccgcgtgaaatcaaagacatcaaagatttcctcctaaaggcacgcaggaaagatgccaaatctgtcaagataaagaagaaccccgagaacgtgaagttcaaagtgcgatgctcacgcttcctgtacacgctggtgatcactgacaaggagaaggcggaaaaacttaaacagagcttaccgccag	CAATGGTTTAGACCTTCTTTTCGAAGTTTGACAGTTCTGCCCAGAACATAGTCGCCTTCA	10.7356	10.5289	9.6416	9.67066
113775	gttctgcccagaacatagtcgccttcaacatgccgcgtgaaatcaaagacatcaaagatttcctcctaaaggcacgcaggaaagatgccaaatctgtcaagataaagaagaaccccgagaacgtgaagttcaaagtgcgatgctcacgcttcctgtacacgctggtgatcactgacaaggagaaggcggaaaaacttaaacagagcttaccgccagaactatattacgtggcgaatcgatttggtaacatgaccatggtatttcggaatgagaggtacaataagagcactgatcgagacgggcgggctgcatggcggtgcgtgaagaggaacaaaggttgtcggtccgtcgtagtcacgtttatgggcgctgtagtacaatgtaccgaacataatcacg…	TATCTGCGGTTGGAAAGGATTCGTGACTCAAAACGGAGAGAAGAAATGAGAAGGAAAATG	8.00422	8.05664	8.15987	7.97298
Locus_1081_Transcrip	atgttgaagggaatttatttagcttaactgtgttatactacaagcatcaagcttacagcttgagcttagtcctcctccagtgacgcctcttagcgttgtaccttatagtattcccagtgcgcattctaacccattgtgggataggtctgttttgtttaagctttttcgcaagcttgcgcttgataataaatagatcggaagagcgtcgtgtagggaaagagtgtagatctcg	ACGCTCTTCCGATCTATTTATTATCAAGCGCAAGCTTGCGAAAAAGCTTAAACAAAACAG	14.1713	14.1984	14.0805	14.1216
Locus_140_Transcrip	atttttcaacacattttagtaagttactaaaagttcgttaaatttttttgagctggtcactgcctttttatactgtcaaaaaaccattctaatttccggtctttttactcctccgtggcatggcggatggtctttaccgccgcctatagtgttttttggaggaataacttcgctaaaatagcgaaatgagtctatcagtcgcccgacctctcgtgtcggtttacacggagaagagcgaggcagtcgctggcgcctccctccctctcccgttcgtcttcaaggcccccatcaggcctgatctcgtcaacgatgtacatgtctccatgtccaagaatgctagacagccctactctgtcagcaaggaggccggtcaccaaaccagtgccgagtcctggggta…	AAGAAGGTTTCCAAGCCTGTCGCTAAGTGAAGGAGTTAATAAATTTATATATTGACACAC	10.2877	10.2198	11.2761	11.3247
Locus_22850_Transcrip	tgatatcgtgctaaacgaacgccaaaatggttagtgttttatcaatttctatctttttgaatcatgtaaaatgatggtgaaaatgaatcaaattattgcggataccttcgcgtatatattgaagacttctacggaggatgtattttatgtgaaactttgaaaattccaggtgaacgtacccaaacagcgcaggacctactgcaaaaaatgcaagtgccacaaaacccacaaggtgtctcagtacaaaaag	AGGACCTACTGCAAAAAATGCAAGTGCCACAAAACCCACAAGGTGTCTCAGTACAAAAAG	13.1106	13.0163	13.3961	13.4567
Locus_857_Transcrip	ccacaaggtgtctcagtacaaaaagtccaaggaaaggcacgctgcccagggtagaaggcgttatgaccgtaaacagcagggttacggtggtcagtccaaacccatcttcaagaagaaggcgaaaaccacaaagaaaattgtgctccgtcttgagtgcgcagactgcaaggtgaggtcacaggtggctctgaagcgctgcaagcacttcgagctcggcggtgacaagaagaggaagggacagatgattcagttctaggctggataataaataagtttaacccaaaaaaaaaaaaaaaaaaaaaaaaaaaaaaaaaaaaaaaaaaaaaa	ACAAGAAGAGGAAGGGACAGATGATTCAGTTCTAGGCTGGATAATAAATAAGTTTAACCC	12.8133	12.7471	13.0801	12.79
Locus_11286_Transcrip	caatttttttgctctggccggcactttcatttttgggtacaaattgttcgagacttgaatgatctcctttgaatagaattgaatcgcaatagcagttttaaccttatcggacattctgctactaatataagaccaatcgtccatcgatccaacgacattcaaataaaaggataaaaacgtttatttcaaagaaaaaatcgaatgtgaatcgtatgtcgcttaagtaaaattaggagaatcgggccccagcggcggtgccataac	CTGCTACTAATATAAGACCAATCGTCCATCGATCCAACGACATTCAAATAAAAGGATAAA	8.28308	8.18982	8.21675	8.36851
Locus_870_Transcrip	agttaagttcaagaggcgtcgtgagggaaaaaccgactactatgcccgattcctaaatagattttagggataaattaaaatgggtttcgtgaaagttgtgaagaacaagcaatacttcaagaggtaccaagttaagttcaagaggcgtcgtgagggaaaaaccgactactatgcccgtaaacgccttgttgtacaataatgtttgtaacaggacaagaacaagtacaacacacccaagtaccgcctgatcgtccgtctgtccaacaaggatgtgacctgccaggtggcatactcccgcattgagggtgaccacattgtgtgcgctgcctactcccacgaactgccacgctacggcgtcaaggttggtttgacaaactatgctgctgcctactgtaccgg…	TGAAGACTCCTTCAAGAGACAGTTCGGCAAATACATCAAACTTGGTGTTACTGCTGATGC	13.0377	12.9008	12.8391	12.9882
106205	gagtatgccacctggcaggtcacatccttgttggacagacggacgatcaggcggcacttgggtgtgttgtacttgttcttgtcttgtacaacaaggcgtttacgggcatagtagtcggtttttccctcacgacgcctcttgaacttaacttggtacctcttgaagtattgcttgttcttcacaactttcacgaaacccattttaattta	TACTATGCCCGTAAACGCCTTGTTGTACAAGACAAGAACAAGTACAACACACCCAAGTGC	12.0345	12.1098	12.1713	12.3195
112114	taatacaaatctcactaatattttacatagataaaacgttcaaagataaaagtacatggagtacgtatttttaaaattaattaaaatcgtgattttcttacatatcttagtggccgaacacgtaaacgccattttctttaaaaaaagggagttttttttttactctattgttgttacgctaattgtgattttagcaccgcataaaatgatgtttaagtattcgagccattattgggttattgagataaaagtcgtggtggcctagtgggtaaaggaccaacctctcaagtatgagggcgcgggttcgatcccaggtcaggcaagtaccaatgcaacttttctaagtttgtatgtactttctaagtatatcttagacaccattgactgtgtttcggatgg…	CTTTTTTTAAAGAAAATGGCGTTTACGTGTTCGGCCACTAAGATATGTAAGAAAATCACG	15.4633	15.5146	15.6136	15.5379
Locus_1353_Transcrip	cacagatgtttattgtgccttataactagaatcgcatcctgtggggatactggctggagcggagaccgaaggccgacttgaggtagcctcgcagcaccttcttgtcggcgcgcttgcctatcgccttcaccacagcctcatcaactgacttctggtctgtcttgcgctgttcagatggaacgtatttctctttcttggaggcaaagatgtcctctccctgcttgcgcttgacgctgcgcttggcgctcttcttgttcttcttgaaatactcgtcgttcaggtgctcaggcagcttgaagtctccgaggtccagcttggtggatgtgccgatcacgtagcgctgaggaatgcgcctcaggggacacgagttgaatgcaaaaggtccagtgacaagcagca…	GCTCCAGCCAGTATCCCCACAGGATGCGATTCTAGTTATAAGGCACAATAAACATCTGTG	11.9676	11.8601	11.7957	11.9739
Locus_15157_Transcrip	tcagctgcatccggttagactggaagccaaccccaacatagttgggaaaaggctcgggtgatgatgtctatacgctacaaattaggtgctttttattcatatcagaatttaaaaatcaaattaatcttaaagccatctaaagtctttatgcttttaaatatgtaacatacattttgaaaccactcaatgctatcctgttttaatatttctcaaactattattttaattattaaattataaaaaattggcttcaataatataccttgtcctgacaaatatgatgctgaaaactgaatcaaatcggtttagcaaaacatgagataatcgcgcacaaacatttatacattcaggttggtcacactgaatacctccttttctgaagtcggttaaaattgattt…	CTGTGGTTTCAATGTGTGTTGCCAGTTGTTTAAATGTACTTATAAATTTTTTGGCATGGC	9.31883	9.25915	8.60084	8.82811
Locus_2303_Transcrip	tatctatatttattcttagaccattctcctcaggagctcgttaatcttgtcttcgcggttaccgaagtcacctccgtcgacgtaatggatggtcttcttgcgccagcctccagtcgggttgttcagcttgaagggccacaggaagttgctggcgtacttgaacttgtctccgacgctgaagatctcgtggatgaggtcctcaacacagatgatgttctgtttgccgagcttctgttcaacgattgtgtttgacgagatgggtactcgctggccgttcaccttggcgaaaccgcgcttgtacaccaactccctgacactcttaaggttggggtatccccaagcgatgtagggctccgcgatacgcagcatgttgacggtcgccttgttcagacggacgaa…	AACCGCGAAGACAAGATTAACGAGCTCCTGAGGAGAATGGTCTAAGAATAAATATAGATA	4.51885	4.54612	4.77747	4.43463
Locus_1080_Transcrip	gcctttagatcacttaaataaaacccattcaagatggtgcagaagaagcctaagaagaaggtaggaaagaaagtcgcggccgcacctctggtcgtgaagaaagttgaacccaagaaggtagtaaacccactcttcgagaagaggaccaagaacttcgctattggtcaggacatccagcccacaagggatctgtcccgcttcgtcagatggcccaagtacatccgcatccagcgccagaaggcggtgctgcagcgcaggctgaaggtacccccaccaatcaaccagttcacccagacacttgacaagaccacagccaaaggtttgttcaagatcttggagaaatacaggccagagactgaggcagtcaggaaagagcgcctaaagaaggctgctgaagct…	AAGCCATCAAGACGAACTTCAACGAGAGGTACGAAGAGCTCCGTAAGCACTGGGGCGGTG	8.77972	8.94105	8.14211	8.22762
Locus_2920_Transcrip	cttattatatttattttgcataaaaatatgtctatgtctccttcttggtgtcggtcttgccaccacggattcttccagttctgcgggcagcaataagaccgaccttgcgaccggcggatgttcctcgcttgacagtcgaagccttaccaatgtgttgatggttaccaccaccgtgaggatgctcaacggggttcatggccacaccacgtacatatggccagcagttacgcttcaccttgtacttgtggtatgcacgtccagccttcaagatgggcttgtcaatacgaccaccgccagcaacaataccaaccattcctctgttgctggatggcaggaccttcttggctccagagggcagcttaaccctggtacgcttggcatcaggattgtggccgataa…	GGTGGCAAGACCGACACCAAGAAGGAGACATAGACATATTTTTATGCAAAATAAATATAA	6.07196	5.66815	5.78921	5.95884
Locus_147_Transcrip	tcgatgtgatagtgcttaatttacatgaggaacaacccatagcacaagttcttaactatatttcagttaccaaacttgaaacatatcccccagttgactgacaagtgttacaacaaacaggttaagttctataaccaattctgttatcgttttaggcttgaccatgaagcaaatagttgctaatcaaaaagtgaagatccctgaggggctcactgtacacgttaaatcgcggttggtgacagtgaaaggaccgcgcggagttttgaagaggaacttcaagcacttggctgttgacattcgcatggttggcccccgagtcctgaaggtagagaaatggttcggatccaagaaggagctcgccgctgtcaggacagtctgctcacacgttgagaacatgat…	GTCTTTATGTGTCTGAGAAGACAACTGTTGTAGCGGATGAGATTTAAGGACATAAAATAA	12.669	12.622	12.664	12.5776
Locus_29255_Transcrip	taagaatataaatggataaaagttgcagattctcgaaatgtatcagaaaaggaaaactatatgagctttagatcaaattaatatgatgtgcttgtgtgttatttaactaaagttgtcgttaacatacaaaatcaattactcttgtattatttaatgttatcgtaagtgaagatagtaaagttattagtgaattaaatgatttgatttattaataacccttccgtctatccattatcaatgttataaaattagtatattataaatttgaaagtaactctgtctttctgtcttttct	ATGAGCTTTAGATCAAATTAATATGATGTGCTTGTGTGTTATTTAACTAAAGTTGTCGTT	14.0754	14.0847	13.6039	13.768
102927	tacgttttcatacctcctcctcgatttagataatggttttggagtcacttcatctctacaacaatatgtgatcgtgacggttacgttttcatacctcctcctcgatttagataatggttttggagtcacttcatcctcgtccatagagtgtcggccatttgacaatatactaacaggttcaaccaccgggcgcgttttaattacttctttactacatattctggattgcactgcgactataaaaaatgctccaataataaataattgagtaacagaaagccttaacattttaaagttttcaaaaacgagtaacaccgaccacactggtgttt	GAACCTGTTAGTATATTGTCAAATGGCCGACACTCTATGGACGAGGATGAAGTGACTCCA	11.2281	11.1953	11.4975	11.5946
Locus_3003_Transcrip	cttttcgaataaaattcgcgtcctttcttctgataaaaccttcattttaattaattttagctattcttctaacaataataaaaatgaaggttttatcagaagaaaggacgcgaattttattcgaaaagctaactaaatacattggagtgaacgtgaagctccttattgacagaccagatggtacctactgcttcagagaaaagaaagaccgcgtatactacatatcagagcgcctcctacatttagcacaaacggttaagccagacaatttaatagctgcaggaacttgttttggaaagtttactaagactaacaaatttaggctgcatataactgcgttgacgtatattgcaccgtatgccccttacaagatatgggtgaagccatctgcggaacaac…	ATAACTGCGTTGACGTATATTGCACCGTATGCCCCTTACAAGATATGGGTGAAGCCATCT	10.4767	10.4742	10.4805	10.4225
4980	taagaatcaggttcgcgtctatgagtaattgacttcaggaaacataaactccaaggaatttgtgacaaagtgactaaattgttgcctagttaggctataaaacgatttatgaagtaaacgagtattttgtttgtagaattaaattgaatatggaaataaatgcatagtatgtaatttgataggcacttacggacagtgagagttggtattaatgttacaacctgatcctattctattccttgcg	ACTTACGGACAGTGAGAGTTGGTATTAATGTTACAACCTGATCCTATTCTATTCCTTGCG	9.53382	9.45481	9.27729	9.39552
Locus_11799_Transcrip	cgccagagcgcccgggaagctgtgcaagatgccgtactatggctgaaagatggcaacagtgtcgctatatttgacggcacaaacatcacgcgggagcaacgccgcgagctgagcgagtactgcctctccgacatgggcttcagaatcctcttcatagaatgcgtctgcgaggaccaggaactcctcgaaagaaacatcattgagatccttcactactccgcggactacaagtccatgagcgaagtggaagccgtcgatgacttgaggaagaagttggagcactacatgagacagtatgagcctattgatgcggagttggagaccattagcttcgtccgcattgagaatgttggggaaaccgtgacggcacatagggttgctggacagaaggagtctgga…	AGAAGTTGGAGCACTACATGAGACAGTATGAGCCTATTGATGCGGAGTTGGAGACCATTA	10.9163	10.7936	11.0851	10.9604
Locus_12690_Transcrip	ccatggcctccttgttgtccgcgcggaagaactcgtggctcgtgtacgcggttgtagcgtggcgtctgtattcgcccaggttgaataccctcgtattgattcctatccagttgagatatctggagagtttcttggagatataggtcttgccgcgcgcgggcaggcccaccatcgcgatcacgtgcggtatattcacatagttcgcgcgttcacctcgtatagggaacggcttcgtcataatagtctccgtggtaggcggcagcagccgctgggtctccggcgacatcacactcgggcacagatttaactcatgttttttactatcactgttactgttgacgccgccgcgaagtcgcagcgacggcgacccgtttgtcacatccatctgtgtgcgctatc…	ATATCTCAACTGGATAGGAATCAATACGAGGGTATTCAACCTGGGCGAATACAGACGCCA	9.13699	9.14275	9.0634	8.9359
Locus_2196_Transcrip	ccgcgcggacaacaaggaggccatggcgatacggcagcagtgcgcgctggacgcgctgcacgatgtctgcgagtggctcgtcaagggcggagaggttgctgtgttcgacgcgacaaactcgacgctggaccggcggcgcatgatccgcgacatcgtggtgcacaagatgggcttcaagctgttcttcgtggagtccatatgcgacgaccccaggatcattgagcagaatatcatggaagtaaaagttagcagtcctgactacaccaacattcagaacacagacaacgttttaaacgacttcctcctccgaatagaacactataaagaaaaatatgagcctctagatgagagcatggagtccgattacagctatatgaagatctatgatactggggaaaa…	GGCAAGGAAAGAAAGTTCAGTATTCTTCTTGGAAATAGATCTGCTGCAAAGGTAAAATAA	12.3677	12.3142	12.4376	12.4376
Locus_11301_Transcrip	gaaggagtagattactaaaatcttttgtgagctaaaaacaaaattacacatctgatagcgtagtctagtactccgtgatgtaatacttcattaatgatgattgataaacattttccgccttaccacaaaaactttttaacgtcagtttaagacttgtctaaaaaaannnnnnnnnnnnnnnnnnnnnnnnnnnnnnnnnnng	GTACTCCGTGATGTAATACTTCATTAATGATGATTGATAAACATTTTCCGCCTTACCACA	10.5651	10.584	10.4027	10.5507
Locus_12_Transcrip	tttgacaccaatgacagttgtcttgtcattgtgtcattcaccaaaggtcaccttgataaagtagaggattttgaattcggggaataaaatattatttttgggtgttgggataagttgaacttataaacgatggaaacggcgacgactcaaaggtttatcgggcgcggttcccacaaggggaagggcctggcagtgtttaccagcggaggtgactctcagggtatgaatgccgccgtgcgctcggtggtacgaatgggtatatatctggggtgcaaggtatacttcattcgcgaaggatatcaaggcatggtggacggaggagataacatagaagaggctaactggtcttctgtcagctcgatcattcacaaaggtggcactattattggatcagctcgt…	GTGCTACATCATTGCTGTGGACTGACTGTTTATTTTGTGCAAAGAGGTGTTAATTTATTT	10.8842	10.8649	10.9712	10.8918
Locus_24681_Transcrip	ggcgatggcaatataactggaggcggcgaaggtggagctgtaggagatgcacaagattatgttcccgagtttctccgttattaccgacaatatcgtcgagcgaatccggaacggttccagacgaggcacgaagaaccacctgaaaggaacaaaaacccagctagcagggtcagcgatattcttaattcggctattaataaaaaacttcaataataa	AAGATTATGTTCCCGAGTTTCTCCGTTATTACCGACAATATCGTCGAGCGAATCCGGAAC	7.14975	7.11894	7.30378	6.97441
Locus_29304_Transcrip	aaaacatcgaggagagagtcggctacgaaacacaaactggaatgttcgaagaaggaatcgagtaaaaagtatcaaagtaaaaaggctaagattaataacgaagttgaggaatggaacgatccccacttgttttggcagaataaggcattaaataagaaacacccgaacttgatgtcggaggaactgccttttccgaactacgtgggcaatcagatgccgtcacagtatcaggcggatttcttcaacagtcacctgatgcccgccaacgtgcaaggcatgggacacaatgtggacaggtcgctggccagtttccctgtcacctcccgtgccaacttcaacttgagtaccatatttccagaaattactatgaaagtgca	CACCTCCCGTGCCAACTTCAACTTGAGTACCATATTTCCAGAAATTACTATGAAAGTGCA	11.8435	12.1248	12.6286	12.435
Locus_20874_Transcrip	gcataaatatcgctatcgaagggaacattatacatatccgttatatcagagggtttagaagagagcgtgtcgtgtgaaatagcctgggtgatgaaactcgaatcatcagcttggaactgagtaacaagcgagttgtgactgctggacaacctcgacgatagagagtttctcgaagaaggccgattgactcgacaggggctcaagtgaagaagccttgggctcgcgaacctatgattcaaacattgacgacgttcgtatagagattcaggcttaagttttcttggatacatcggagaaatatgtctcgtcgtgattgctacatccacgttagatgttctgactttgtctgcaacatcataggtgaaaacaacggtcggaggcacgtatgcagccgcacat…	TTCTAAACCCTCTGATATAACGGATATGTATAATGTTCCCTTCGATAGCGATATTTATGC	9.00352	8.82972	8.75489	8.85409
Locus_17116_Transcrip	taaaaaaaaaaaaataaaaaacataagtgtctactgataatgtgtatatgtaagtatatgctcattttcaataattgtgtataataaaaccaggagaagttggaaattgtgtctaatagatgacgcacaaacaaaatccgttatagtcaaatatctagtcccagatattatttttcagtaagctacttttcagatatataagcagaattttactcatagataagcattattgcgggctagcccatgttaactataaacgtagcaaaattgagttcattctgtgaattacctcagtggactttttgtgatagatttagccaataagtgttcaatttaatacgtgtatcgtataagtcaattcttgtacttttgg	CCTCAGTGGACTTTTTGTGATAGATTTAGCCAATAAGTGTTCAATTTAATACGTGTATCG	5.72993	5.3156	6.03012	5.68299
Locus_1865_Transcrip	ttgacatttgctgtcgtctgtcggtgtcggtcgtggctagttggaaactcagaaactttgttgtaaaaaacttactaacgctggctagaacaagcaagaattctaacaagaaataaaataacaagtgtttttcccgacggtcaaattggagctactatttacattttaaattaaaatggcacaacctaaagctgatattgccctgatcgggctggcggtcatggggcagaatctaatcctgaacatggacagcaaaggttttgttgtctgtgcatttaacagaactgtcgccaaggtggatgaattcctcaaaaatgaggctaaggggaccaatatcattggtgccacatccctcgaagatatggttgctaaactcaagaagcctaggaaggttatgtt…	GGGGTAGTTGCGATGAAATCATTGTAAAAGTTAACATTCCCAGTTGACAATTCCTATATT	9.16428	8.97653	10.0512	10.1389
Locus_7597_Transcrip	gtctgaaccttgccaagtcttaccaaggtatatagagttgcccgggtatagttatcggcacgaataatgagctctcggtggaagagtggggatcgcgttgcgcactgtacacttaaggcaataaaccaatagatcacttctgcgcaggtgaaggtcagggctccctgccgaagattataactggtttaaggagctcagatcgaggagtttcgggggtttgaggaggtcacttcgaggatcggaggttatcgaggaaaacggcaaaaaaacaaattcggtctattatatcgtttcttgcaatcggtaaaagatttatagcggaagtggctgaggtttttaaatgccttaattcttgatgattttatgtaatttgtagataggtataatttattatgctac…	TTCGGGGGTTTGAGGAGGTCACTTCGAGGATCGGAGGTTATCGAGGAAAACGGCAAAAAA	14.3564	14.2877	14.0189	13.9658
Locus_17414_Transcrip	gcctgctctcacaagacttagggttaagtgttattgatcctggtatcaacttctcgttcatacccgcttacactccacactttggtggcttgtgggaatccgcggttaagtcaacgaaacaccatcttagacgcatccttggcttaacgaatttaacgtttgaagagatggcaacatgtttaattcaagtagaagctatcttaaattccaggcccttaac	TATTGATCCTGGTATCAACTTCTCGTTCATACCCGCTTACACTCCACACTTTGGTGGCTT	8.29749	8.22762	8.62936	8.83131
Locus_2038_Transcrip	acttcagcttgacatgaatgacattccaaaaattctaacctcgcttgcttgctcgactatatagttgttgaattgaaagttgtaaaactatttttaaaatgtccacaataatagtgagtgacgaacaagaactagttaacaaactagcttctcatatagaaacgatagctaatgatgctatcgagaaccgcggaaagttttttgtcggattttctggaggttctgtattgaacaacctctgcgagtgtctgcagaccgtagacacagaatggtccaagtgggtggtagcattctgtgatgagcgtgtggtgccagagaacagtgaggactccaccttcggcacatacaagagggagctcatacccaagaccaaactggtggagaagcaattcattaaga…	GTCAGTTGTCGTGATCCGTCTATGTAAGAACTAGCTTATGATTTGATAAGTGAAATGAAA	13.726	13.6745	13.5922	13.5417
Locus_9424_Transcrip	ctaagtaaatgtcaagttgctcgagcgaatgaaattgaaatgtaaacttttgaaccacttgttgtcgcgatcttttctttattttaaagaataacgagcacgaaaacggtgctccgagtcaaatatattcagtccgatagtcgagttcagttcagtattctgattgctactgttgaaagtagctgttaattgttcctttagtttagaagcctttttttaagaaaaaaaaaatgacgccaactcctttaccgatagtatcaattactcggcgcgaaaccttcagttcctgccacaggttgcacagcccatatttatctgatgaagaaaacaaaaaaatattcggaaaatgtaataacccaaatggacatggacacaattatgttgtcctggtaacagtca…	ACGGAGAAGAACCATGTGGTATACAGAGGTGGAAGCACCTATCCTAGGAAGAAGTTTGAT	5.50224	5.51096	5.67876	5.54228
Locus_13575_Transcrip	gtttattgttacacagtgtcgcatggccggcctcggtcgctacccggctcgcgagctacgcgtacgatatacaccacacaggcagatacatcaaaccttaaaacctacaattcaagtacaaatcaaactaagctaaaattaggataaactcagaaataacgacagaaattatgactttttatattaagatgagtatacgcgtatgtatagcaatttgagcaaacagcgctatgggttaagactataaaattcacagaaaaaaagacattaaaatattgtaattattcctttcaaaatgtccatcgctccatttctaatgtttcattgaattacatcgtgttgcccatgtggtgtaatacgtaaaacgctacaaaattattacaatagttttggcagttc…	TTGTAGGTTTTAAGGTTTGATGTATCTGCCTGTGTGGTGTATATCGTACGCGTAGCTCGC	7.71939	7.77643	9.41759	9.51175
Locus_3710_Transcrip	ctaaaaactctaggtggagcagacaaaagctaatttcagactcgcaaaagtattccgttttccgcttgtcctatgattaattagaaatgttataaaaatcacccataagtgaaacgctgtacgctgaaaatacaatgattactgcatagattttcatgtcacgaaaacgggtaagccatgcatgtgtgtataaatctgcatacataatagacatacattaatctacataatacaaaaatggctcgcctgattttttttgtgaaatgaaaaatctacagcatagtctctgtatttccacagaatcagtaatatcctaatattatttgtacctaaccttattattgtatcctaattggtaataatttggtgctcttatttatctcgaccttagtcaattta…	AAACGGAATACTTTTGCGAGTCTGAAATTAGCTTTTGTCTGCTCCACCTAGAGTTTTTAG	13.6663	13.7706	13.6039	13.7576
Locus_13496_Transcrip	ccgggaaatagctctgttttatacaacgtagtgacagtataaaatatgcaccttaataaataaagccaagttttagaaccaaaacaaaacacaactctcaccttttatacaacatcatcgtttgattttgacacgtaagttgtttcagggttgcggcgcatcagcgcagtgcccgtgacatcgggggtcaagtgtttggcatacaactccgtgcagtcggtttgcacgagcgaccataagcctgtatggggactgttctctacgatgctgaggccggggactgatgttgtacctttagctgcgggtttattcaaccgcgaagtgtacctggaaggtatcaagcgccgccgtgcactgctcgaccacgcgcccggcacctctgcggtatgtaatgttcaa…	TGATGTTGTACCTTTAGCTGCGGGTTTATTCAACCGCGAAGTGTACCTGGAAGGTATCAA	12.1049	12.0918	12.0885	12.2183
Locus_22618_Transcrip	tctgtgtacgccggagctcgctgcttgctcgatgtgtcgaactgttgactgccagggtcatacttataagtaggcgggaacgtgatgggagcttccctgaagtcgcggaaagccgcgccatcttcgagcacagccgtcaactgatccgcgtggagcaagccgtgcggtaggtgatgaggcaatggaaactgtgtttgctctatccaccgcaacacggcagccctgggttctcccaatctgaagtttaggtctccgcaccaaaatacatagtcgaaattgttggtcacatctttacttttatgcctgcaaggcaaattctttggcaaatcgatagacctaattatcctcttgatatcagacactcgttctttg	TAAGTATGACCCTGGCAGTCAACAGTTCGACACATCGAGCAAGCAGCGAGCTCCGGCGTA	7.91742	8.02514	7.80171	7.84862
Locus_1216_Transcrip	tcgatagacctaattatcctcttgatatcagacactcgttctttgaccttctcttggtgagcagtcaaatgggcagtcacaaataaaaatgtggagccaaataacgcgaaggaaattgcgacagcgcctttagtacgaaatgctgtaccaggtctgactgacaagcttgcgtcttcagggagagaacagaaccaaattaggtctctccttataaatatcattaagtggattgtgcctaaataataagaatgtaacaacagatgtgatggtcccaatacttcttgtatagtgatctcccattctgtacgctctgagaacgactcttgtgtaccgatagcaaatatatctggtacatgagttacttgatttgggaatatgaaatcagctagttcctttggt…	CGCAATTTCCTTCGCGTTATTTGGCTCCACATTTTTATTTGTGACTGCCCATTTGACTGC	12.6194	12.6065	12.2311	12.2549
72255	tgtgggcccaggcgtcgcgcctcaccttcacagaagtcaactcggatgaagcagacatcgtggtctcctttgccaaacgttatcatgacgatgcgtatcctttcgacgggcgcggagcgatccttgcgcacgcgttcttccccggcactggtcgcggcggagacgcacattttgacgatgacgagctctggctgttgcaaccaagggatgacg	TTCACAGAAGTCAACTCGGATGAAGCAGACATCGTGGTCTCCTTTGCCAAACGTTATCAT	12.6805	12.739	12.5852	12.5099
Locus_5010_Transcrip	atccagcttgcgtctcgatactatacaattaaatcccaccgtgcactcccagacatgtttgcagcacctcttaataattaaaattatacaggccttccatttcaattacgaatataaacgtaactctacttacgctcttttaaaacatagacttacagctaaagtcaagaatacactaaataaatatgatacgaaaataatactcggtgtacaatataccaaacgagaattatttctggtattaaacgttaacaataggcaatatcgaaaatgctgaccgtatcctaggtactaacaactatgttacgattaaaagggaagttaatttgaataacaacaaaattcgtgcaggcactattctcactgta	AAACATGTCTGGGAGTGCACGGTGGGATTTAATTGTATAGTATCGAGACGCAAGCTGGAT	13.9837	14.0036	14.1278	14.068
106249	attggtcttatgggtattatggtattattatactcttacacaatttttgtacttgttcttttcagatataagtgtgaagaccttaagaagaattaaaattgaagggtctaaaaatcaaggacagtgggatactccaggaaaaaaacgtccacattcagcaacagtttctaatttggataattttgacatttctgctataagaaacaaaataaactcattttatgcagtaaaaaaacaagtcccaacactgagaagcctgcacaatgaactgaaggaagcaattggatttatgggatgtcgtgaaacccttagaaatgttttacataagaacggatttgacttccaaaacaataaaaatgaacgggctttactcacagaaaaatatgaaattgcagcatg…	AAGAATTTGCAATTGACTCTCTGATCCTACATCTCTATAAAATTACTCCGTGCTCTATCC	12.8195	12.8115	12.6004	12.5265
106250	attggtcttatgggtattatggtattattatactcttacacaatttttgtacttgttcttttcagatataagtgtgaagaccttaagaagaattaaaattgaagggtctaaaaatcaaggacagtgggatactccaggaaaaaaacgtccacattcagcaacagtttctaatttggataattttgacatttctgctataagaaacaaaataaactcattttatgcagtaaaaaaacaagtcccaacactgagaagcctgcacaatgaactgaaggaagcaattggatttatgggatgtcgtgaaacccttagaaatgttttacataagaacggatttgacttccaaaacaataaaaatgaacgggctttactcacagaaaaatatgaaattgcagcatg…	CGAGTATTTCATGTAAATTTCAGCTTGATACGTCCACGCGTTCTTGAGATAAAGGGTCTT	13.3664	13.3476	13.0224	12.9542
Locus_15835_Transcrip	tctcaataataatgaaaatacctcaacagtttggcacacgcgatcgggttcgggtcgcgttcggctgtttgagctgtttgaaagttgggtgttgttcaaatgcctacaactttcgaaggttgcccttgatttctcagggtttccatcatcagatcctgacctgatgactttgggaccatctggcagctattccgcgtcgaacaaaaaatcacgtaaatcggtccataaacctcggcgtaatcgatgtaggtacatagaaaaaaaaaacataccggccgaattgagaacctcctcttttttgggaagtcggttaaaaatattctaggaaaccaaatctacttggttttagattaaaacgtaaatactactttaattctaactttttccttaacctgaaat…	CCTCCTCTTTTTTGGGAAGTCGGTTAAAAATATTCTAGGAAACCAAATCTACTTGGTTTT	12.9022	12.8932	13.1556	12.8832
Locus_16513_Transcrip	tcaaactgtcaataaagtgtcaagtgcttgttattttttgtgaaatgtatattcagtatttttgcgtttctgtttgaattcaagatactaaaatacagttaaaaacaaatacaattttcaaatttattctatttgaaggtgtaaaagttattcaactaatcttataatacaccaacgggacgcaatgacctcgtgcgtttgatctgtgtaatctccgtaaataacatcgttctcatggtgctctgggagagaacatatcaaaactgaatatgcagtccgctataagtcctcgtaaaaaactgaaaagtccattacaggatgctatcatcaatcccaaaacatctgtcacatgctcaaatgtcccagacagtctatttgatgcagctgcagccaagaagc…	ACATATCAAAACTGAATATGCAGTCCGCTATAAGTCCTCGTAAAAAACTGAAAAGTCCAT	12.0198	12.205	11.9311	11.6795
Locus_10991_Transcrip	ccgtccttgcttctgattagtatcgtaacaggcagctctctccatggctgcgacggagagcatctggctgaccaggtccctggtggaactcctggcgacgggaggcggtggtaccccgttgtaatcacctcgggctgaacagccaggaccacagcctgatacttcgggaggacatcttctagcaccaacagcgtgtaaaacatacagaatcttatcataattgctgctcgacatctccgtaggcagaatatgtctagccgtattgcccatattattctttgcttctaaatcagcaccaaaaacaatcagcgcttgtactattgctatgttcgtttgttttactgccaaatgcaagggagtgttcccttcattgtcccctatagaatgctcagcccccct…	ATTCTGTATGTTTTACACGCTGTTGGTGCTAGAAGATGTCCTCCCGAAGTATCAGGCTGT	11.9676	11.9676	11.7382	11.7982
Locus_15483_Transcrip	gggtgctgcaccctcgtattttagggcttcaggcagatatttagacggcggtctaatgggtaacaacccaacattggacgtgctaacagagttaactgaactgaatctcgcgctgagagctacgggacaacatgaagaggctaagaagactaatcttaaagtagtcgtgtcttgtggtacaggtctaattccagtatcgaagttaaaagacatagatgtgttcaaaccagagagtttgtgggacactgcgcgactggcttggggactatcagccatcggaggtctactggtcgaccaggcgactcagtcagacgggcgcgtggtggaccgggc	AGTTAAAAGACATAGATGTGTTCAAACCAGAGAGTTTGTGGGACACTGCGCGACTGGCTT	13.1666	13.176	12.5826	12.6751
Locus_20048_Transcrip	gctggctgctgcatagtggaacactgtgttaccttcaaggtcaattacatcgagcgaagaattcagagagactaaactttggaccatacggacattgcatgattttacagccaccattaatggtgtagctccagtcaaaggatcaatgctatcaatatgtttctggacctcaggatcattgaaaagctcgctcaggccgaagtgagcgaccatgtgagcaatcgtccatgattggtgttccgataatgtgtcacacagcttctggagtatcgcta	TCAATGATCCTGAGGTCCAGAAACATATTGATAGCATTGATCCTTTGACTGGAGCTACAC	11.8698	12.0059	11.8138	11.7721
Locus_19323_Transcrip	aacaccaccaccgccagtgactggaagacagacaactgggccaacaagacagacgactgggcgacggactggggcgccaccgacgccaacaagaacctcaacgagacgtggcccaccacgaacacgttgccttccaagaaggagaagtcgccgcggcctgttaaatatgccaagtctcttgtacacacgataggtggtatcgggcggacgaagcagaaggacaagaagcagaagaacgcggtgtcggagggcgccctgcccacggaggagcagcagtgggcgtgggcggcggcggagtcgcggcgcctgcaggccgaggcgga	TCTTGTACACACGATAGGTGGTATCGGGCGGACGAAGCAGAAGGACAAGAAGCAGAAGAA	6.95128	4.46107	4.35755	4.95879
Locus_283_Transcrip	aacactactggccacacttctagaaaattcgcgtacaggcacgaatgaaggaactatgcggcaataaaccggcgtttgtacgatagattgatcgattgtcgactacagcaacgtgtttctctgttcgtgtgattcggaagataagcaagatttaacaattcttgtaagaaattaagacaaatttcagttaacgatggccgctatgtccgtcattggtattgatttcggtaatgaatcatgttatatcgctgtggctaaagcaggtggtattgagacaatagccaacgattatagcctccgcgggactccatcatgtgtggcattttcatcgaaaaatcgaatattaggtgtggctgcaaagaaccagatggttacaaatatgaaaaatactgtttttgg…	AGATGGAGAATGCGAATGAAAATTCTCAGGGACAAGATGCTGCTATGGACACAAATGGCG	12.8519	12.7747	12.4944	12.569
Locus_15677_Transcrip	cttaaatctaatcagtctctgttatttcgacgccaccaaggaactccggtcacatcttcttctgaacatatatttacggtaggtctatatacttgactatgaggtaatgtggacgtcaacagtgggcaagcttgggcaggcggttcctgaatggattgcattggtatatgcatattggcacgcagtttcctttgtcttatctcgcggcgaacgcagcattgaacgccaagcaacacgccgcaaacacaagaagataagcatcctatgtatactaatactccgagatctccattacgatttgtacgcctcaatactattccagcaatacatagagatattccagttaatatacctactacaaaaataacctgtagaatataatagcaaacatattcaaat…	AGAAGATGTGACCGGAGTTCCTTGGTGGCGTCGAAATAACAGAGACTGATTAGATTTAAG	8.66888	8.71167	8.83368	8.93811
Locus_6396_Transcrip	acattctggagttgcggtcgaatatattcacaatgaggtgttctgtgatttttatggtgattgccctcttggatgggagtgtttgtaaatataataagcacacaaacccaaacaaggaaacctcgatcaagtattacacgaaacaatcagacataacaataccagtaatgatgcatttagacaaggcattaacaaatatcctttcgaaagaatccaaacacaaaatacgagagaaattcaaactcttagccaaagatatattgaaagatgtagaagagttattcatgcacccaaatttgcagcagaaagtgaaattggaactgctagatgtaaaaataataagaaactcgacgaaaaaggtggtaatgagtgagaatgtttcgaaatacttgaagagct…	GCATGGTGCTTAAGGCGAGATCCAACCACAGTATAATAATAATTATATTCCACAGTATTT	8.55075	8.56891	8.13959	8.30378
Locus_20405_Transcrip	gattttgagtaaactcctaacctggcaaatatttatcacattccattgggttgttggcattaaggatcgactccggcaacattatttattttgctcaaaggttggacttctactctatggaaggcgggcgtcgcaacggcgtgacaatgggcttggcgccagtgggcggcgtgtgtctgccggcgcatgcctgcgtagtctcggagtttggcacggccgacctgctgggacgaccctacccgtctgctggcttcacctccgtctatatcctcgctcacgagatcggacacaacctgggcatgcaccacgacggcacgggcaacagttgcgcacgcgacggctacatcatgtcgccctcccgcggcaccaatggcgaggcgtcctggtcgacgtgcagtg…	AACTTCAACACGAGAGGTTCGGAGGTGTTCCCGGCACCGTCTGGAGTGCGAAGAAGCAAT	7.19229	7.01123	6.78463	6.43212
Locus_10678_Transcrip	gcttgccgaaagagattcgagacgaacgtagctgcgtacattttgtgttgttatttcgtaagcagtgcttcgtgactttcttctatcacaatggccaacctgagcttatttgtgcccgttttgttactggctttattcatcaaagaaggtgaaccagtgcgctgttggacgtgctcatcggacctgaacccgctgtgcaacgaccccttccttgctggacgttccgacaactcgtacctcttccgattggagaactgtgacgcgaacactggtgccacatacccttacctgacgtcttccaagtccgcttgcaagaagcagaggaaatacatcaacggccagatggtgattagccgcggatgcacatggaagcgtcaagacgactacagtactacatgc…	CGTCTCGTTTTATCGTCATGTTTCTCCCTTCGAATTTACCTATAAAGCTGAAACTTATTA	13.8411	13.8799	13.4956	13.5893
Locus_8473_Transcrip	tacaattgaaataaaaattgtattgtatgagataaagtttagggttttgtataaatttttagttgattttaagtcatgattctaataaataaaattacattttggggagtcttaaaaactagatttttagatataaaaagtggtggtttcaaataagacattattttaaacatgattcacaacaatacatgttgtaattaggtacagttttataacattcaagcgaattaaaaccttgagaattaaattaaaccataacttgatttaactatagtttcggtatagtatagtttgtcgaaaagtcgtcatcatcctccgagccttt	TAACTATAGTTTCGGTATAGTATAGTTTGTCGAAAAGTCGTCATCATCCTCCGAGCCTTT	11.7742	11.8381	11.6303	11.6607
110643	gacaaaggcgccgttgccgcaacgcgcgtgggagggaggcgcgtggttgtgcttgtcggcagacgccaccagcttccctgacatgagccgaaccctcgctctgcaccccatgtgcttggaagagcagtagaagaatcgccctccgacttgtgagtacgtgtagccgcgaagcacgaggatatatttccccttctccgtaggtatgaactggacgtcttgtgcatctcctacagctccaccttcgccgcctccagttatattgccatcgcctgttgttgaaccgtcaaagcctgtcatttccatattagagtcatcttc	GCCGACAAGCACAACCACGCGCCTCCCTCCCACGCGCGTTGCGGCAACGGCGCCTTTGTC	9.36359	9.3208	10.0074	9.93627
Locus_22982_Transcrip	aatttttttttttttttttcttataaacattttaataaaaaagtacaaaatatatgtgtatataaaacagttgtacaatgtttcttgttcacacaaacatcagcaaaatatattctgctgatttctttatcaacaacagctgcattatcctagtatgagtcatacataacacatggatcatattactcataatatccataataagaaatacaataaaacattaatgagcagttacaccaggaaatgctttggattatttgggttatcatagactgaaaaaaatataatagtatgagcccactattaatttctaatgtcaaaagcattccctgatatttctacatagttgtcgagatctgggatcagtgttttgggggaggtggtggtatcctctcccgg…	CAGTCTATGATAACCCAAATAATCCAAAGCATTTCCTGGTGTAACTGCTCATTAATGTTT	9.06036	8.83684	8.68387	8.66622
Locus_28270_Transcrip	tttgttgtcaagctagagacagtaatgttcatatctgtttctgattcattgcttgcaggatttggccggtccgttacataagatggggcaaaatctgaatctttaaaaatatctgcatttagaggccatattccagtggctttaaatccactcattatattagaaggattcatggctaatggcaaagaatcctttacgattccaggaatttcatatatggtcatagttttccct	AAATGCAGATATTTTTAAAGATTCAGATTTTGCCCCATCTTATGTAACGGACCGGCCAAA	6.79116	6.57893	6.52278	6.52552
Locus_10942_Transcrip	gctggctgatctccttaaatgagaacagtcgccgtggccgaaatcggccgtggacgccattattattatactaggttcccacaaagtcgatatcaatcccacatagtaaggagaaagtaatttgaaatttttatattactagctagcttccgccagctttttcaactacaactgtggaaacaattccgaaaaaatatagaatcatcggcacgaatcttgagcgctgaccttcatctgcgcag	GATTCGTGCCGATGATTCTATATTTTTTCGGAATTGTTTCCACAGTTGTAGTTGAAAAAG	15.5315	16.0189	14.6896	14.5687
60341	tgtgcctcatatggaatctcattaattttcatgaattaattgtgtaatttttgaaaataagttacgtatgtttaattctgaacgcttcacaatcacttaactcatcacatactatgttaccgtgtgcatagcatttatacaagacgacagtcgatttatatgtatattagagttctgtgtcactcgaggcgaaacacagtggcacacgcttcaccaagctccggtaggtacacaccaggctttcccgagcggcactcaggccgcagcctataactcgcagactgccacacacgctagctagcattttctgtgactagccaaacgcattcaatcttctatactcactcttatcgaattacttgtctcccgctcacgcaggacctcaccctaataatataa…	GTCTCCCGCTCACGCAGGACCTCACCCTAATAATATAAGTAATTAAAAAGTCACCGATAA	16.2326	16.2893	16.034	15.9413
Locus_13014_Transcrip	attgaaccgtacccacttcgtatttatattggtgttaaggctgattttaccttccaaatcaaacattaaaaatagttgtttgtccaaaaaagtagtgtcacaaaatcgacaagtgcgagtcggactcgtgctcgaagggtcccatactttatctatattaaacgttcaaaaatcgcgtttgtatgggtcccattttactctctgggtgtggaacctaaaagagtaaggttgaataatttgaatggtgaaatcagcccgattctctgtcatataaaacgttaacttgcactacccaccatatggaaagtaatgctcaacctgtgtattaaataaatgaatatttc	GTTAACTTGCACTACCCACCATATGGAAAGTAATGCTCAACCTGTGTATTAAATAAATGA	6.55267	6.1876	6.76054	6.9629
Locus_28272_Transcrip	atgacgatgatatatcaacagctacaaccaacactgttcatccgtcaacagagtgttgtaacgaacacttgaactacatgcacatggaacctctagagatcagcatttctagtagcaataagaatttttcagataatgtgagtcggatcagtcacgtgtcagatcctactcaacattctgagtcagacactacgatcagtaccagacggtcgagttctgcagactttactaaaagacacgatgatgaatatggtatcaacagccaaatctgtttcacgccaacagtactgcgaaaggcaatcaaaagcgatagaataaacgaaggagtcccaataagtctagaaatagttgaacccaaagacaagttcaaagtaccggagcagaaaagcgagagtttgc…	GTCTAGCGTTCCGAGCAAATCTGACAAAAATAGAGACTCGTCAAGTTCGAATGATTCTGG	14.4407	14.456	14.5065	14.525
25227	aacggtgggtaagccccatggtgagtttttaattaacttgtgttatgggtgctaacacaactgataaacttcatatagctacacgaatgagttctttcaaaagttatctttggaatttcaagcttttaaccaaatactatttgaactctaccaatagtgtatatgctaatcaaaaatgtaacaagggctatatgtacacttaacaatgctagctggatgttttttaggcgaaaacagacaatttttattatattttatattttttcattaaaaag	GGGTGCTAACACAACTGATAAACTTCATATAGCTACACGAATGAGTTCTTTCAAAAGTTA	13.734	13.7576	13.4586	13.3602
80810	gagtcctacctgctgttcccgttagggtccataattgttactattatttttcatttcaaccttatactgtaccaactggatattgggcataatgataaaccccaccaataacaaagtcatgcatatcgttggataggtctttttaactgtaacaacatttactatgacagctttgttctattgtttgtccgttctgagatatag	TCAACCTTATACTGTACCAACTGGATATTGGGCATAATGATAAACCCCACCAATAACAAA	10.2877	10.2438	10.1892	10.2556
Locus_15509_Transcrip	ttcaacccgaatataatatattaaaattattttataactcgaattataaaaagttctgattacgttttgtaataccgaacacaatttttttgttaatctaatttaatttagtggaagaacccgtattttttaataaatattacggttttttcaaacccttttttctctggatataatatatgtctaagctgtcaaagtagtacccagcgcctgcaaccttcctgcgaccgggaaaattagtctaatgatgattactatgataagcggtacagaactgcgaagtttcaaattatattcagcagttttgcgtgaatgaataccaaacattcattcttataaatgttcaagctatatgaaaactttggtggaacataaatataatatttaaattgtaaggaa…	CCTGCGGTTTCACCCCTGGTATAAAAATAATTAAGAAACGTGTATACTTAGGTACTATAT	13.6353	13.7471	13.4856	13.5417
Locus_18135_Transcrip	cttctctagagttccatggaattgtatattggaatggattggcgtttttgccaatactggattggttagagatgtacctaattttacattctctgatttaaaaataagtgattatgggatattaatatattatgtgtagatattatagttatggaaagcaatagattttcaaaatatattcattgttatcagtaataaaaaacacatgactgtgtaataaaagctacagaaatctacttttggatagaatcttaagaaattgttgactatagaccgcacgatataataattacatacatgattagatatttcaatgttacgagtataataattccaaaatatactcaaataatttactgacagtaggtaaatagaaattcgacatattcaatatacatt…	ATTCTTTACCTACCTCTGTGACACAAGTTGTTCTAGCTAGACCCTTAGGGACCCCAAAAG	6.26818	6.00562	5.72515	6.12619
Locus_22138_Transcrip	ctcctgagtcctacctgctgttcccgttagggtccataattgttactattatttttcatttcaaccttatactgtaccaactggatattgggcataatgataaaccccaccaataacaaagtcatgcatatcgttggataggtctttttaactgtaacaacatttactatgacagctttgttctattgtttgtccgttctgag	TCAACCTTATACTGTACCAACTGGATATTGGGCATAATGATAAACCCCACCAATAACAAA	10.8994	10.9068	10.7998	10.8474
Locus_3998_Transcrip	taagtacactcaaattataaaatacttgtcaaaatcacagtaaaaatattttacataaataatacatagtatgcaacgtgtactaaaatctaaaatattatcacttaacacgactagattattcaattatgcgcattattaacttaagtctggtcacactttaatgtcttgccatactaacgacgacgccttagcaaattaaaaaatataatggatacaataaccgtaacattactacataattataaataattctttatgtaggtaaggaaaatatgatttatggcaaagtatactgtttcttatgaaagttattaggaataatgtatcaatttgcaacaacgataacaataccatattaccattttcacactcgaaaagtatcacgtaaatagtatg…	CGTTAGTATGGCAAGACATTAAAGTGTGACCAGACTTAAGTTAATAATGCGCATAATTGA	11.0206	11.0634	10.6684	10.7503
45554	tagcagagtagcagacacggcgcggcggtgggcggggcggccagtcgtcgcatgcttgcgtttgctatcggttgctcgcgctaaatagttgatttttgtacatacaatcaatgaacttttaaatacgcttttcataacatacatagtttatttcataaaaacacttacgtctgaaatgtatatttacaaattattaatttatagcataaaatcaattatagacagttctaagcctgaaaagtatgaaggaaagttcattggttttttactgttccgttttatcgtaagaattcataaacgcgatgtaatattcttaatttcttgtatagcaac	GTTCTAAGCCTGAAAAGTATGAAGGAAAGTTCATTGGTTTTTTACTGTTCCGTTTTATCG	11.2213	11.2076	12.0769	12.1236
Locus_11165_Transcrip	cagcattgttatatatttgcactacgatatatgaatggataaacttttaaacacatacaacataatgtaatatcattttgaacataaaataaaagctaaatttaattaaactacaatagtgccaattaatacaaaacacaattttaatctcattttaattgctcgtaaatttttccaaatgtttctacgattttaagtcgcactttgtgctaaatattattgcaaaataaaagtcttttaagaaaagattaattcatacaacctaaataactttatagcacataattgtaaaatagaactatacatatcattttagaatacaaaattaccagttatcaaaaaaacatgcacgaaataaaatatacacttcaattatacagaac	TTGTATGTGTTTAAAAGTTTATCCATTCATATATCGTAGTGCAAATATATAACAATGCTG	13.5597	13.5657	13.6039	13.5687
Locus_6525_Transcrip	cgccgcgccaagcgttgcttaaccttatgatcgatcgatccacggggcttcgacttagccacaagctcttcaataacgatgttatgacatttacaatattaaatgggcaaattaataatatctacttatatgagtggtacaatttaaccgatttcgatgggcctagccggaacgactcttataaattatatttgatgaaaaacataacatcaaaattttacttcaggatatctatgaatacatgcgatcaaaaatcgcttaacatcaacttttgtgtatgtctgttcggactaggcttgggaattaaaaaaacgtgggttcaatattattgacactaagtattaatattataaataggaaagtttgtgaagctgtatgtattttgttactctttcacgc…	TAACATCGTTATTGAAGAGCTTGTGGCTAAGTCGAAGCCCCGTGGATCGATCGATCATAA	14.7847	14.815	14.6896	14.755
Locus_840_Transcrip	tttttttttttttccgattcaatgatttattgactataagcatagacaaagcactaactatatcattttctatggcatagaggcaccggttattgttccaataagttcaacttactgtaagacacttggattttgttaatacaatttaaaactgtttttttgagccaggtaagtatagtttggactactacacaattacgtcacttcaaaaaaatatcctgaaatcataattatccaccttttttacagacttttcaaatcgcttttgcttattttatttaacaagaacttggctaaaaagcttatatttttacccaaagccaagattgaacaagtatacaagggttaggttacctcggcgctggaacataaagggctccagaaggaacatggtgggtt…	GGTGCCTCTATGCCATAGAAAATGATATAGTTAGTGCTTTGTCTATGCTTATAGTCAATA	9.59152	9.6515	9.40675	9.55075
68621	ccgacagccacgtgtacgacttgctgcgcttcatcgcacgcgcaccatgctgcgccactgctccaaccgcactatagcattatcttcactccgcacttagtatccactcactgctgtactacacaatcactgccgtacactgtactctttgccactttattttttatcaacacttttataccacgttttgtatttagttacgatagttcagctgcacgcaaaaagtattaatgttatttgtgggaatgtgttaggtgctgcggccacgctctccgaactattcatggctgtacaacaaaagcttccttattagtctgtttcgacacatttgtgggtgaggcttcaactgccgtcaaaatgtcaattaattttcgactcattaaaatttctcactt	TAGTACAGCAGTGAGTGGATACTAAGTGCGGAGTGAAGATAATGCTATAGTGCGGTTGGA	9.25355	9.224	8.87958	9.05053
35135	gatttatttatttgtttagaagaagcaagttttatagatattttgttttttcttcgtatttgcggttgtaagtattgaatatgactacataacagcaccgccccgcaaagcgtcaaactgaacaagcttgttgtattgaggccgccgctttgcgagtttacaccgccatcttacgtccaccgtgtcaacttgtgtgtgttggatttggtgcagtaattttgtgtttgattgtgagttgtg	TATGACTACATAACAGCACCGCCCCGCAAAGCGTCAAACTGAACAAGCTTGTTGTATTGA	12.1405	12.0959	12.2841	12.2258
Locus_40_Transcrip	cagcttcaacgcttacttaagtactttgttattattttaatgtaatatttattttccttaattataattgtaattatcatttaataattaactttgttcagctgtagtattgaactgaattatgttaatgtaaaagtttatacttataaatgtccgtcaatgattactaacttagtcgtggtatattagttggttgaatacaatgtattctgatgtttttgtaaacagtacaagttcttgcgatgtttctttgtaacgagattataataagacaggtagaagaaataatgccttaaaatgtatgccccaacattaaaaataatctctagtagtaataatccatagaatcgatgagatgtagaattgtagtaaagttacaactaactctgtttttaccaa…	GTGTACCTGTTACACGCTAATGTTCAAATGTGAGGAATAAAGGAGTTACGAGATAAAAAA	8.7499	8.74483	9.47826	9.5411
Locus_22932_Transcrip	gttggccatcacgcagtggcggaccaagttccgcgtctacatgaacaaggccgagaacgacgcggggaacaaagccatcgactcgctcatcaactacgagactgttaagtacttcaacaacgagaagtatgaactagagaaatacgacgtgagcctgaagaagtacgaggaggcttccctgaagaccgcgtcctccctcgcagcgctg	TTGATGAGCGAGTCGATGGCTTTGTTCCCCGCGTCGTTCTCGGCCTTGTTCATGTAGACG	10.744	10.7649	10.8078	10.7793
Locus_17141_Transcrip	ttgaaatgggagagaaggttgaagaggaaaaacagaagaaagcatccacttatgagaacactgagagcattgaacacagttacaaactaagatcgcagcggtccatgtccgaggcttcacaactctccttcaatctagatctagacaataatttagaccctaaatatgaaggtgaatcccaaaagaaaggttccgtagacaacagtgtctatgtctcatacatccgcagcggcggcagcacgttgtctatggctttgctgatactactgtttctactggcacaatgcttctactcatctactgatgtctggcttaaagagtgggttaacctagaagaagccaa	CGAGGCTTCACAACTCTCCTTCAATCTAGATCTAGACAATAATTTAGACCCTAAATATGA	12.6986	12.7124	12.3014	12.4144
Locus_5827_Transcrip	ctcaaacgtagctcgccacagagtgtttttggttagcacgtgtgtctagagtttttgtttattttgtgtgtttaagtgactttttgtgacttgtttttgtttctgtgtattgtccttgtgtgcgtttttgattgtgaacgttttccgtttagttaagtaagtctttaacccaatatggaccgcaacaaacctcccgaccctgatccgcctgacatctcttttgctccgccatcccccaattacccactttcccaattcgcagatgttgcttgcagcatcgcggagtcccaaatcccttcccattccgaatcccaatcctcatctaaccagaacggtaggaaacgttctggagaagataacaatgcgtacaaaccggctaagcagcagagaaatcaaata…	AATAGGTCGCAGTAGATACTCTGCCACTGATAAAGCTCCATTCATTGTCCATGTCTCACG	8.50482	8.47168	8.54013	8.38586
106136	ttatttattcattcaatttcacccaagttttactatgtagataagcaaccttctaaaatacattcaaaataataaaaaaactgtgtttttcttataataatagctatattcaaatttcaaaggcacagaaaacaccgtgaacaggccagtgcttgtgctaacctacacagaacatttatttaaaagttcatgcagtgtcttgactattctatacatcattcccataaaataatgtactttcttttttactactcgaaatttttaaaaggata	TATTTTAGAAGGTTGCTTATCTACATAGTAAAACTTGGGTGAAATTGAATGAATAAATAA	11.3373	11.3191	12.3877	12.3615
Locus_24336_Transcrip	atcaatagtttcgctttccaccagcttgatgtattcgccgactcgctctacggcgatcatctctcgttccgtctccgtaaacgagttcagtaggttgctcagcatagaagtcatggacaaagcgtacgatatagcgagaccaataagaccgggatcagcggcgtgtagcgcccgctgcagcacggcgagtagtgcggcgccggcgacgacgcgcgcgca	TATCGTACGCTTTGTCCATGACTTCTATGCTGAGCAACCTACTGAACTCGTTTACGGAGA	12.5124	12.6579	11.8504	11.7545
Locus_7117_Transcrip	tccgatgcacgggtgaatcaatcaccgacttccagactacgggctgctttgtgcaagtttttttatattaaaatactttaccaaaaagaaaatgataaagaatttcttgacttagtcaactacctaattgttttcacaaattcgtttgaactctcacaaaaatagtttttacaataattactaagaactaaactaggcatatcccgcggtttcgttcgcacaatgaaggaactactcctattacgtacggtagactgcacatcagtggtaactgtcatgcaccttaactcaatagtaataagtacgattttcctataaaactgttacca	GCGAACGAAACCGCGGGATATGCCTAGTTTAGTTCTTAGTAATTATTGTAAAAACTATTT	9.36085	9.35535	8.01959	8.18607
Locus_5656_Transcrip	tgtatacagcgctgcattatatgttgcccaacagtcgtgtccacacccgccagtacgtcgtccaataggtacacttttttatcttggtagacggcccgcgctagggcgatgcgcgctcgttgtccgccacttagcgtgcaaccgccttcgccaacgtatgcgttccacccgagtacgttcaaatcctcggttagtgcacaagcatcaactacactccggaatttggcttcctcataaggcttgccaaataaaatattatcacggattgtcccgcgtatcagccatggcttctgagatacatatccgaaactggtcaagttatctggtatctgcagactaccatttttcttgagcatatctccgaggatcgcgtgcagtaacgaggtcttgccgctgccg…	TATGAGGAAGCCAAATTCCGGAGTGTAGTTGATGCTTGTGCACTAACCGAGGATTTGAAC	17.3667	17.3731	17.6096	17.654
Locus_26754_Transcrip	gcgagtcggcgaatacatcaagctggtggaaagcgaaactattgatggtgaatcgccgccatatggctggccttctcagggtgtaatagaattcgaagacgtatacctaaaatatagcggtcgcgaggacggcgtgatggcgctgaagggcgtgacgttcgcgacgcacccgggcgagaagctgggcgtggtggggcgcacgggcgccggcaagagctcgctgctcagtg	CGGGCGAGAAGCTGGGCGTGGTGGGGCGCACGGGCGCCGGCAAGAGCTCGCTGCTCAGTG	9.42574	9.45764	9.53138	9.42233
111529	taatagagtatttaagtattccatttaatgttttcatgcatttttttatagtactcagatttgtgaatgcaatttcactaaattataatggggtttttatgaattaaaaaatgcaaagttgcatatgtttgcattaactgttttgattagagaaataaaaactctcaatagttttttatcagttttcttttatttgaatcatagaatttgagataccaattcaattaatttggggtaaagttttagttggggtacctttataccccttgtggggtccgtttttatcttaacttgggtcacagtagccttaatgggtcatatcattccaattggggtcttagcttggatactaagggtaaaatatacccttttgggtaaaaataacctttattttatcat…	GGGTCCGTTTTTATCTTAACTTGGGTCACAGTAGCCTTAATGGGTCATATCATTCCAATT	13.1208	13.12	13.4084	13.3419
106535	cgctgttaacagcacaatttttcattcaactgcgatacttcattcaccgcaaggcgttccgaaggaaagaagggctacaaactcattccttttctatattttttacaaggcttatactgtaacattattttataatttatataaggttatatctgaactattttgttataactgcaaactaatgtgtaaattcatagaataaaggtagcctccagtaaaaaaaaaaaaaaaaaaaaaaaaaaaaaaaaaaaaaaaaaaaaaaaaaa	ACTATTTTGTTATAACTGCAAACTAATGTGTAAATTCATAGAATAAAGGTAGCCTCCAGT	9.83172	9.74148	10.2819	10.169
Locus_17220_Transcrip	ttaaaatatattttttactttttaaatgcatatttgtcataataactgtgtcttcatttaaaactaacatggcaacacgtagaaatatcaatacaaagcacacatatacaggactcacacacacatatacactatcaatatcacaggacaatctgatacgcataaaattcaaaagatataattaataaaaatatgtttttatcaatttctagtgaagctcctctatttttctgaaaccacgtttacaatagagattttgaatgtatttgctttttctatgcgccaaaataaagtttattattttggcaagctttttttggacggagattatatgtaggtacatcaaaattaatgaatttaaaaaatctttataactaaaatatttctcgtatgatttca…	GTGAGTCCTGTATATGTGTGCTTTGTATTGATATTTCTACGTGTTGCCATGTTAGTTTTA	8.37395	8.44294	8.20334	8.0348
29241	taacgattggttctggcgcttcagaaatgtgttgttcataaagtaactaaaaatctacactgtatgaagaagtttaaggaaggtaggtaggtactgaattagatgtaaagctatttgtcttataaatctaagtttgcctacttatatcaaattatcgtgtcgttcgaacaataggtatgggtatgataggtgacactcgccccagcactcgcttttcaagctacctcagtctattgttgaagcgcttagttacatacctacgtaattacaattaaatgttaaataattttacctacgtactta	GTGTAGATTTTTAGTTACTTTATGAACAACACATTTCTGAAGCGCCAGAACCAATCGTTA	12.1049	12.0575	11.9828	11.8775
Locus_19087_Transcrip	catttaataaattaaacccctcatcgcaatagcctttgtttcattgaagaaaatatgaaatacataactaaagaaaaaatatattgactcgataactttttatttcagttcaacgaaacagcttgcaaatcctaaattctttaataccccagtctgctacgggcggtaggtatacctacttattaacaaacaacaaaaaatattacagtacaaaatgcagttttgccacagttgaccaaaaacttaattatgcacttctgacatgcaacggatcaatagaacgctgacctaccgcaatcgattaaaaaaattacgacattgcacccctaactaaacaattcataatggccgcttatacatacaccacttaaataagcatgtgtgcaaaacctatctgtt…	GCAGACTGGGGTATTAAAGAATTTAGGATTTGCAAGCTGTTTCGTTGAACTGAAATAAAA	15.1767	15.1196	15.184	15.2298
Locus_3928_Transcrip	caaaatagcaactcatactggttgtgggctcgcgccaacgcattttcattcattattcaaacataaaaattgtgaattaaattttgtggaatctcgccattaggttagtattactgaatattgctcaattatggagattttgtcctaatcgaagatttgatgaatgtaattttaaatacctagctaccagctgtatggacgtgaaggatgaaaatgggcgggaacaaacatttaccatcatacgccattatgtataacgacttatggttagattttaagtttcgtgaccgcatttaaaaaggttatatttacttctatcggcgatgacatttcattttagtatgtatagaattattattttgaaatgaattttttttgaatattgttgtgtccaatcaa…	GCTACCAGCTGTATGGACGTGAAGGATGAAAATGGGCGGGAACAAACATTTACCATCATA	12.4691	12.4134	12.5301	12.5099
Locus_15302_Transcrip	ctcaatccgattcctctagcgttgatagttttaataacattcaaacggatttagtaaagttttggaatctggaagaagtaaactctcaatcttctaattttttaccagaggaaaaattatgtgaagagcattttattaaaaatacgacacgtttagacagcggtcacttttgtgttcgtattccattgaagcaaagtccttctgtttt	ACGTTTAGACAGCGGTCACTTTTGTGTTCGTATTCCATTGAAGCAAAGTCCTTCTGTTTT	10.8533	10.9348	11.0498	11.0345
Locus_24733_Transcrip	gaaaactgcacaaaattcatacttttagcttccaatctaaatgctgtctatctatttaacctttaagtctttgtccgcaccttgtttcagtaaatacatagaaatataagtaaggcgccacgattctatcaaagaaccgcagtcaccgtaaactgtacaggttatctatgtacaatacgtctaaacaaatgtacattgtacagtatatgtataatttatacacaaactagtgtacataatttaaaaaataataatttggtacagtatggtgattcgtttgaaacttctatcaaactaatggcgaccaaaagatgttaccaactacgtaggagactaccgttcaaagcaagatctcttccaaataaatagttggaaaaatccaaaaaatatatatacttt…	GACTGCGGTTCTTTGATAGAATCGTGGCGCCTTACTTATATTTCTATGTATTTACTGAAA	4.15982	4.34341	4.3733	3.85548
70340	aatgttttgaccagttgacagctgtcagttttcaaaggagaatttccgttgtttgtaatgactgactcttgtatggtgttctaattctcgcacatttttattgtttgatttttttttaatgtttgcgtactttattttttttcgctctgctaatcgacatatattaaccagtatattaacgtatttaatttaatgtgattaggtacggcacactctgtattttcattatcgtacgtttgacgacagtaacatctatgtaggaacacttttgctttcaaaaattaatgtttttctcactataaaaacttttt	GGTTAATATATGTCGATTAGCAGAGCGAAAAAAAATAAAGTACGCAAACATTAAAAAAAA	8.25623	8.12412	8.56129	8.37395
Locus_9044_Transcrip	aaataatttataaacttagatcaacatttttaaaatcattacagatgatattgtttgtattgtcagctatatctcttgatggtttttaattccgactattggatttttagcacactttatggttttaatttttcgcattaattctatatgcaagtgattgtacgcaaactcctttgttttgattttgtcaactttaaaacggatttgagttggatttggagaaatagttaccatattataatttgtttacaaaaacccattgcacaaaag	CGCAAACTCCTTTGTTTTGATTTTGTCAACTTTAAAACGGATTTGAGTTGGATTTGGAGA	4.93192	5.09698	5.36198	5.14976
Locus_11638_Transcrip	tgggtatatcacattttatttatccactatggatgtaacaataaatactctaaaaacaatttatttaactattcaaaatggagcacgctattataatgagaatcacaataattttgctagacggttattttcacttttcttgtaagaatttgcaaactgtttctaggaatttctctggcttctgactatgtacccagtgtcctgcaccatcgatgaactgcagttccgcaagtgggaagtactcttgaatttctttcaggtcatttttgcctatgtaatctgacaaagatcctccaacaaaaagcgtaggtccacagtattgcagtcctcttaaattggagggaaaactggatatatgtgactgaaagttgtctttcagagcaggtatatttactctcc…	TGCAATACTGTGGACCTACGCTTTTTGTTGGAGGATCTTTGTCAGATTACATAGGCAAAA	9.40092	9.20212	9.35865	9.34096
Locus_6459_Transcrip	aatttatacagcaataaaacttttagcattaaggaagttgtacctcttttttccttcttgcttaagcaaaagaataattatgtggttagattacaaaaaataaaagtaaaaagatgtatcatatacttagaatcattctatacagactgtgggttgtctcgacgttaaccctattttttggtgtagttgtgttttggttttatggatttctaacagcattggttgttttcactttgggcatttcaggtatactgtataatgctcaagatctgttgctgtattatcccaatgatccaccagactccagggtatttgtccttcaacccagtaactacaagctgccctatgaaagcatcaaaataatcaacaaagatggcttcaaaattcatttgtttctta…	TGCGGTACCTAATGCTATTTTAATGTTTAGCTGCTTATAATGTTTGGCTGTTGTGGTGCC	9.0175	9.18735	8.98442	8.89444
Locus_11267_Transcrip	atggacaaatacgtaggcccctttaaactcatcagaaggactgaagacgagattattagcttgcgacaaggtctcctggcaacgaaccgaggcaaccatctggttttgaaactcatctcccaaagacacccaaacgttgtggagaacccctttgcgaaggtcgctctcttgaagctgttgtctatggcggatctgcagcgaagtgccattgatatgactaggattgaggattatgaacgaccactgttaccattgatttccaaatatctccacgactacaagtcttcgcactgcactccgcttcctgagactgattttatcacaataatggaacggctgactgtcctgaggcaagactaatgtctccccttacgattttatatcgtacccgcaggtgtt…	CATTAAATGTGTTTAGTGTTCGAGCCCTTAGTTAGTGTGAATTAACGAGCTTCTGTGGTG	5.57815	5.97728	5.86854	5.57892
Locus_12670_Transcrip	caatgatccagggtagataagtctcaggccgaatgtatgcgtggctatgaaggctaggagctggatcggcaaccgcttgtaaatcggcagatcggggttggcgcacatcttgaacgggaggcggtccatccatgatgacctttctctggttgcaacactgtaagtagtgggccaagcacttgcttcaaagtcatacttcctcaattcattcaaatatgccttcttgtcagtcatcgggcttgtgagtgcattcacaaactgaacatatttagtactggacgatcttccgcatcctcgcagaaagagggagaaggccaggagacaagtaaggccactgacaagacgtccaagtgacttcatctcgtccatcgtaaagaaccctcgcttgtatatgtacat…	ACTTTGAAGCAAGTGCTTGGCCCACTACTTACAGTGTTGCAACCAGAGAAAGGTCATCAT	7.56224	7.50779	8.12928	8.34096
Locus_26052_Transcrip	ctggttttcagctaacggcagcagatcgtcaaatgtagcgtccaggatcagagcagccacgggataattaacagcggcccaggtggcagtgtaacccccaatactccaaccaaacagtactatctgatcaggtcggaaccgcagctcgttaatagcatactgcatgaccgcgtcgatggcgttttgttcttgcgacgggaacggaagcccagtgctgccagcaaatcctggatgattccagcccagtgcagagaatccggccctgatgggcgtgttcacgatccccatttcatagaacccagagttcccttcgcagcaaatcacc	GTGGCTGCTCTGATCCTGGACGCTACATTTGACGATCTGCTGCCGTTAGCTGAAAACCAG	8.59152	8.52552	8.79526	9.10394
Locus_26053_Transcrip	cttatctaccctggatcattgagcgttgtccatactctgctgtggggtgcactgttccaaggaagaactatactggttgaggaccacgacgggcagcgtgctaaagtaggaacagccgatggaaacgccatagacactatgtttgtagacaaccgagctcattctcctcgaggcagaatattggtgatttgctgcgaagggaactctgggttctatgaaa	TCTGCTGTGGGGTGCACTGTTCCAAGGAAGAACTATACTGGTTGAGGACCACGACGGGCA	5.4623	5.41024	6.16289	6.53411
Locus_16779_Transcrip	tgttgcttgttgtgcggagggtggatgtttgttatttcctcgcatctcggggaatacggttttgtcgttattatgtaaaattccctttctaaacttgtacgctacgatctgaaactgacaaaaactttagcaaaatgtcgacagttctgctagcagttattgcggtcatattgtgtgtacttttcagaatattgaacgttaacagtcagcctcaaaaacctgtgatctttgggagagatagaaattttattgagaacatattatttatatcaccgttcctaaatgaaccatacgtaccgactcgactgtggggcttcagcgggcatgtccagactattctgcatagtctaatcgggcgagtccgttgcccctggcctataggcggccgagtgtcgctgg…	ACGACGAACCTGATCTCATCAAATCGGCTACCATCGTATACCGCGACCCTTTAGAAAAAA	11.8965	11.8228	11.7524	11.8037
31796	gtaatgacgttgtttcgctgccggctcggagtcggcgcgcaattagcacgccgttggcgcgctgtacgcatgaggtcagcagtgtgtggaagcggcaagcgtgctgactgctcgccgttggctttttcatattgacattacgaaatatattataaaatacacgatttaatgctctaaattgaatgacaacttaaatgctggtgtggagcc	GCGCCAACGGCGTGCTAATTGCGCGCCGACTCCGAGCCGGCAGCGAAACAACGTCATTAC	11.1469	11.0499	11.3035	11.1611
57280	cgccgcgtagtacgcgtccaccgacccgaagccgaagtgcttggtggtgaaggcggcgtcgaactcgcgcacggagcgcgcgcgctccacgccgcgccagtcgcacggacccgcgcggagtggctcatgagcccgcagtgtccggcgcaggttgcgcgccatgtggtacgacagcagcgcgttcagcggcgcgcgctccatgcactccgagcccttcaccacgtccagcggc	GCGCTGCTGTCGTACCACATGGCGCGCAACCTGCGCCGGACACTGCGGGCTCATGAGCCA	12.0293	12.1248	11.6483	11.8528
103648	cccgccgtccgacagccgcaccacctgccgacgatatttgacgggcggcaaaagtcgagatcttaatacggagccgaggacagtctgcagtcgcgactccacgcaccacggcgtgggccaatagtgctcgcttagaagaggcacattttcttccaaaaactggcggaattcaccttcacgacatatcaatataggtttcttgaccacttccactaagtaataggttatatacagtattgataaagaaaatccaactagcaactctttttttatttcaaatatatacataaaaatacctaacatgatttctgtgagaatatgaaataaataataaaac	ATTAAGATCTCGACTTTTGCCGCCCGTCAAATATCGTCGGCAGGTGGTGCGGCTGTCGGA	9.94288	9.88245	9.95183	10.0406
Locus_6468_Transcrip	ttgttgttctggtatcctgcgggagcagtatcgaaacgccaatctgttggttgttcatgtacgcacattgaccaatcagaatcgggcatgactcgcgcgaagctcgttcgagtcaccaatgccggcaagcgctcagttagtcgttgaagaaaaaacgaaatcacgcgcgcgaacacgacaatatcgctgcccatcaacctaaaccaacaaaaccgactgcaactcctagttttttggtgtgaaatcatctcaaccagcagaccaaagcatcccgggatcagaacggactggaagctcaacggccagtgcaggtcgcagcccggattcgcaagaaacctatattgatatgtcgtgaaggtgaattccgccagtttttggaagaaaatgtgcctcttctaa…	TCCTAGTTTTTTGGTGTGAAATCATCTCAACCAGCAGACCAAAGCATCCCGGGATCAGAA	16.6442	16.5918	16.7504	16.2364
Locus_772_Transcrip	tggcaacattgccgtcatggctgaacgaaactgttgactatctgtcaattttgtgaaatcttttattttcgccatgatcaggaataggaatttgtgagttgtggttttgtaatggatagtgttcaataattttctcatgagtattagtaaaaattcatcatgaacgggttaagtttcagtgaactctgttgcctgttttgttgtccaccatgcccggggaaaatcgcggctaagctcgcatttctgcctccagaacctacgtatgcattcacacctgatgagacaggatcaaaattcacattgacgctgaccgaacgagcagaatggcaatactcagaacgagaaaaggagaatatcgaaggcttctactcgagaactacaagaggcaacagaatagct…	GCCGTTGAACCATTATGGGTGGAGGGCGCTGGACATAATGATGTTGAACTTTTCAATCAA	10.3718	10.5289	10.464	10.412
Locus_6714_Transcrip	ctcacagcagccggtggggtgggaggtttggtggtgggtgcaggcagtgtggcagcactgggagtagagcctgaccgccggcctctaggagtcccactggttgctccattccagcgagcaccatgcccaatgtcatccaatgctgtgtaatcaatactctttctcacatatttgataggtttctccggattagcaggagcaatgattttgtattgcctgttggtaactttgttagcagtcaacaccccaatctcccttcttgccactttctccttatgaatggcaacagtttgagcgatatggttcatttgcccttccatttcagccaactgcatagtttgtaattccaacagttgtaagaagttatatgcaagagtgttgatttgatatgctacacta…	AGAAAGAGTATTGATTACACAGCATTGGATGACATTGGGCATGGTGCTCGCTGGAATGGA	14.7706	14.5318	14.4624	14.2438
Locus_13289_Transcrip	tttttttacagttttaaatgtttatttcgtagttattccttattttagaaactgcttccttcaaataattatttcaaccgttataatagagcaattatctttaacttgtttacataatctctacaaataattccataatatcattaaatagtaaaaataagttccatataaatactctaggtaaatgttattattacaaacaggtattagtaactcagtacatacttgatttatttggaatacgtcgtgaatacgaagatataatcgaatttatacgattaaaaattctagataatattttacttacaggctaggatcatcaagaaatatgtagtaggtacagatagaatacttatatgaacattttttttttcaaataagcttttgtatacaggcagg…	AGGAAACTATGTAGAGCCCTGCGTGTAATGCTAACATCCAATCAGTTGTACCTGTTTTTT	12.0918	12.1969	11.2363	11.2213
Locus_15206_Transcrip	tggtcgacgagaagatgacttgtggatacgtcgctcgcctattggcagataagaaccatgtcaccatggagcccaagtgggctattgtcgagcacctaccagacctacacatggaacgagtctacgaagaccatgagatgcttgtcgacaatttaatgttatggactagagaatcaaagaacaaaattctgttcgccgagcgaccagacaaaatatctctgttccaaactcctgaaaagttcttactgactgaggatgatagaggttggtccagcgagcatgacgagcactcgagacaagtcatcattgaagagtttttcgggcagagcggaggaactaccagcacggtgccctcagtgtctggccacccagtgccgccgatggaaggcccgttgtatc…	AGGGTTGAATTGGAAGAAGAAGTACAAGTCCCCAACAGATTACTGCTTCGCGATCAAGCA	5.48945	5.8189	6.08109	5.88264
Locus_17648_Transcrip	ctaatcctaagtgcatactgactgactatactagtatgaaataacaaaatggcatttattgtcatttagttttgaattaaaacatatgaactaagacggccgctgtttggttcgggagcgagtcccggtcccgacgacatagcgccggcttttggcacgctttgctaatagtgagaagtgttgttttatgagtcattgcacgttgcgatgtagacgtaatgatggatgtgcaaataaacgaatccagtaagtggcagcgcggagggtttctgtcaactctcaatagaagttttcgattagcaagcgggaaagcacggagtgttactaactctcctacagaaactaaaagctttgaacaaagtttggacatgacaacagcggtaacgggtttgaactcgt…	ATGTGCAAATAAACGAATCCAGTAAGTGGCAGCGCGGAGGGTTTCTGTCAACTCTCAATA	13.6774	13.726	13.7679	14.0036
Locus_17702_Transcrip	tcaaaagtagctgaacaaatcaaaattttatagtgtctaacaaagtaaaggttcataatttcttaacaacagaaacacaaaaatttacttgacatcctaaacttaaaaaaaagtagatgaataatctggtaagttatcgacgacactgtgtttagcagttttgaaaatgttgaattgttcacctacttttgaagctgtccatacctcgacatgttttaaaacaattttgtgatttttttatactaaactgaacttcagtgtttttaacgcgatgtaaagcgatctcattgatattaacgtgtgatgaggcttactgacacacattttttaaaataattttcagcacatattttgtagtttaagttttttgtacagacattttttttgatattacgttgt…	TTATATTATGAATGTACTATGGATGGCAAAATGGCCCAAGCTGATGAGCATAAGTATCAT	7.89633	8.11114	7.76653	7.70908
Locus_10445_Transcrip	ttttgagattacaaaagtagaattcataaatcgtggtacaagggatattgtacatgaatgtgacaatgtttttgaatataaaataaagtctgtttcaacagtgtgtgtacaacttaagatcttaaacgataatacacgctcagtctatatttaaacgcgcatttgtttagaaaacaatgcatgaccaaagacacagtaaaatgtcgttttgtttttaaaggagagtaaaacctttttatgtgtcacgttcttt	CAAAACGACATTTTACTGTGTCTTTGGTCATGCATTGTTTTCTAAACAAATGCGCGTTTA	7.82177	7.73471	7.99435	7.44915
Locus_21203_Transcrip	ctgtgtgtgagcgcagatgattttgaaaacaaatcgtagtgataatctatgtatttatgcgttgtgccttcattaaaatagttcccgttggctcctgcaagtgtgttagtgaatgtgctacgcatgtttgtcactcaaattatttaatcaggtcatagtgatgtgggtaattcatttctcagtgagtcattctagtttttgtttgtgttgcgcttaaactggatactacaacaatgatatctgtcgttttaaaatagtaatttcgtgatagtggcctcgcgttaagtcaaagtgatggatataccgccggtgccgaagcccaggagtgcatttttgcctcctgctgagcccatgacacgtcccgtgccagtccctcgcaccaagctgccgcagccgacc…	CAGACAGTCTCGATGAAACTGATCCTCAAAGATGTGTCTCAATGCCAGCTGTTGATGTAA	10.9476	10.8842	10.7649	10.8994
Locus_4773_Transcrip	tggatggatttgacgcaaattgctgttgcaaggtctttggggattagcgaaagcgaagtcatagttaaagttcgtcgtgttggcggtggattcggaggcaagatcagtcgtaacgtgcaggcagctgcagcctgtgccctggtggccaagaaactggatagaccttgcaggttcatactgccactgcaaactaacatgatgatcgcagggaagagactgccttgccaatgtgaatatgaggtcggtgtagatgacgacggtaagatccagtacttagacgcaacaatagtggaagacaacggttcctcgaacaatgagaacattctagacttcactgtcagcggcttcccgaactgctacaacactgagtactggtcgctgaagactgcgactgttatt…	CGAACAGTTCAATAAAGCCAACAGATGGTTTAAGAAATCCATTTCTATCAACGTCATGTG	11.6073	11.5615	12.1923	12.2341
Locus_8368_Transcrip	gctaacgttattatatactctacttctattacgagttccagattctaacgtaaataattttggattttgttttatgaatagagccgattctagtatataaattgatggaactgtaagtaaaccaaattttttgaagtgttctctgcaactgtcagtttttttcagaccacacatagcacggacgcatttcttttggcatttaaaaaccttgtcccaattagtagcattaccccaaaagattattgcatatcttaacctagaaactacataaccatggtatgcgacaagtagtgaggggaggctcacttttttggatagcaggtag	TGGGACAAGGTTTTTAAATGCCAAAAGAAATGCGTCCGTGCTATGTGTGGTCTGAAAAAA	9.86979	9.64746	9.68978	9.79604
Locus_10275_Transcrip	ttttttttattttggtaaaatctttattttcaaaaagaaaatggttcacaaaattacagagctgtcataagacgtaacaaatagttctgctgtcagatgtgaaaagggcgtatgtgtatctggactgacgattacttacgcccttttgacttataaccgcagtgttgccttttacttgcatttatatacgaaaatacataaatattgccttataatattcactgaacacatgcattacactcattccattgaaatcgtctccttcatacatataaatagtagtttctatacataagtttatgattttattgccatacatacgaaaattgatatcaacatttttatgcagtatttaaatataattgtaatatgagtgacgttcatacttacatcatttta…	GACAGCAGAACTATTTGTTACGTCTTATGACAGCTCTGTAATTTTGTGAACCATTTTCTT	4.76155	4.64962	4.92234	4.85299
Locus_16378_Transcrip	ttccggtattgacagcgtgagatggataattagtcagggcgggaccaagactgtccttaattttaaatgaataaggccgctgtaaagaaagaaatgtgtgtgacagctgatgaatattcaataaacaattgcaccttccataaagtttctcgttaatactatattttccataaataacctacaactaacaatgggcatcaccttataattacatcgttgtcaaattaataaaacgtgtaa	TAAAATTAAGGACAGTCTTGGTCCCGCCCTGACTAATTATCCATCTCACGCTGTCAATAC	15.6009	15.7965	15.4293	15.5493
Locus_7364_Transcrip	aaacacacacaaatgattcaaattcaatgtttattggttataagcacgcaaataatatcatagatatataaaaggcaattccgtttccatgttggttcgcatatattgtggtttccaagaacttctcaagcttattggctcttggtggtagaagtgctggtactcgaagatgacgagctcgacgagctcgatgagctggaagagcttgaagagctggacgaggaacttgaggaactcgaggaactagagtcagtagaagtagaatccgtggtcgacgttgagccggtagtcgacgtagtagtagttgtgcagagagggcctttagtagcggagcagaagccgtttctgcagtaggggagcatgccactgcaggttgtggtagtgccgatgttgaagggg…	GCGAACCAACATGGAAACGGAATTGCCTTTTATATATCTATGATATTATTTGCGTGCTTA	13.3843	13.3602	13.4586	13.5003
Locus_17847_Transcrip	ggcgatggcaatataactggaggcggcgaaggtggagctgtaggagatgcacaagataatatgccattaacatgtaggaggaaaagtggagtgtgtagaggagaatggacggaaagttcattgattgctgcttttaaggcagtttcaaatggaatgggtattaatgaagctgcaaaaacatttgggataccaaaaactacatttaaacgaagacttgcaaaacataattttacttagagtgttgtttagagttttgttaggaccatcactccttgatgggtggtccgactcacccgtatagtatgggagagatggaccgaggg	AGGAAAAGTGGAGTGTGTAGAGGAGAATGGACGGAAAGTTCATTGATTGCTGCTTTTAAG	11.6877	11.6915	11.7931	11.8737
114097	aaaatattacgaattatcgagtttttgaaatattaaatggttcgaaatttgtgaaagaaaataaataaaacttcgaattattaagtattgatcaattattatttgttaactgctattttataacaatgtcaaaagtttaaagacacatttgtgtgcatacatgtattcattatgtaattaatctttcgaaacagctccgtcatactgcttcaagaaaaggttgct	TAAAATAGCAGTTAACAAATAATAATTGATCAATACTTAATAATTCGAAGTTTTATTTAT	9.06979	9.224	8.72281	9.04441
Locus_1817_Transcrip	taaagcggtgattggcccgcagcgcatcgcgtcatagccgtcactcggaattggttctttgctaataaatcacttctgcgcatatgcaggccagagctcaagattcgtgccgataacttagaaattatttctaaaacatatacttcattccataataggtacacatatattattacctataaaacaacttaaatattggctagagcgatccgttaatagttcaaaataaaacataagtaaagtgcaatatattcaattatttcttatacataataatatgtataagacttacttatagatttagaattaatttttgc	TCTAGCCAATATTTAAGTTGTTTTATAGGTAATAATATATGTGTACCTATTATGGAATGA	9.71296	15.6301	10.446	10.6074
Locus_2604_Transcrip	tcttataaaaaataagtttatttacaatacaatggcgcatcaacgcataatgctgcgacacgaaaacaatgcgagacatattcactccctattttgtaatcatcatttcatcagtctatttacgtttattgcctgccgtcatatacatcacaagtattgtcaactgcacacaggtctatccaagtaggtttccattttcttctcatctttaaatttacccaaacacgattttccacattaactttctcctttcagaacattttttttcacggaagaagacccatttcattctgtttctttgaggtttaatgtaaaagttatcattagacattgtgaaagattttttggaacagtttttcaggatatttttttaccagtcttcaaacccatcttcaactc…	GTTTTCGTGTCGCAGCATTATGCGTTGATGCGCCATTGTATTGTAAATAAACTTATTTTT	5.48945	4.94952	4.94953	5.86911
114576	ttttaagaaccagaagcaggtttatttaacaaggaaataacaagaaatagttttaacatgaaaatcaactatgattgaaccaaaatattccaaagcgcggcaaaatcgtattcccgtcaaactataacatgtcttgtcacaatgacgttcgaaaatggaaatcctccaagcagagatacacgactgaatggtggggtgtcgatggtcgctcgt	AGCAGGTTTATTTAACAAGGAAATAACAAGAAATAGTTTTAACATGAAAATCAACTATGA	10.989	10.8357	10.7586	11.0137
14174	cagatgagcgcgcggaactcccacggcaggtcgatgaagggcatgttgggcggcacgtgcagccggctgtctgcccacgacacttgcaggaacacgtccagcgttatctcctctttattttcatcaactccagacacccggttgacattcacccccacgtaaaccgtcgtgtttttgtcgggtggaatgtttctgttgtagctttttggaatatcgtatacatgctggtccatgtacaggatctggctgctgaaaaatccggacaatcctttcttcttcagcttagaattctcctggtct	AAAGGATTGTCCGGATTTTTCAGCAGCCAGATCCTGTACATGGACCAGCATGTATACGAT	12.0663	12.0524	11.9926	11.9899
Locus_6217_Transcrip	cagcagttgacaccgtgtggcaattcctcaaagacatgcattccacagacttcttccatttactgctgcagtgcttggaaagtgatgaaattgaactacaagacgcagcactctactgcctcactcacctagcacagtccatgtcacaaaagaaacacgcagacagaacaaacgacgacacatgttcagaattctacgataacctaaagtccccctattgggagggaccgcagaaccgcggtgatggggatagtgtgagatccaatgaatgtcaacccgagtacttggcagaggaaatgttcaaagctttgatagtgctgtaccagaagttgtcgacggagaataaaacgtatgagtctagtgaagacgagcgctgggtgcgggtatgttcgtgcatgg…	GTGTGAGATCCAATGAATGTCAACCCGAGTACTTGGCAGAGGAAATGTTCAAAGCTTTGA	13.8337	13.8238	14.1956	14.1596
Locus_2501_Transcrip	gttgtagtagtgggtttgccgccatatcgcaaacatcagactgatgttctaaattcaaaaatctgttggtttaaaaaaagaagttctattttcaaagtaaaaatgttaaggacaagtttgtgtgttgtattttgtttgtttttaaaacatgtgatggccgacaacgacacattcgttttgacgccaaaaatggcccagcaatgcaaagaacacatatgccgcgatgggtacagttacaaaacgttctacagtgtagacagtgacaacttgaaggcggtcgccaaagatgctgacacggctttcgaaatgcatatcggcatacaagcagggagcaatggacatatcttactgtcgccgatttataaacctggttataaggatcctgtttatgagattgtg…	TCTGAAAGCCAAAGAATGCTAGGTGACAAGAAGGATTTAGCTGAGTTTGTAGATAGAATC	12.9408	12.9055	13.1975	13.1041
Locus_22364_Transcrip	tgacaaaaacgtgtttataaagaaatcatgttacctcttactgctgtttccaatattttatcaaaaattaaattgtttattcaaacttggctgcaaaacagcattttttgaacgtcaaaactttacaaaagacagcccccaaaacgcccacccttcaccacttcctatgtgtttttgctgggaagaagaagtggtggaacaaactccccagcaac	TACCTCTTACTGCTGTTTCCAATATTTTATCAAAAATTAAATTGTTTATTCAAACTTGGC	11.3247	11.2848	12.2761	12.2549
Locus_12580_Transcrip	tgcttattcagtgacaaatacttcgtaagcgtaagtggtaaaaactgctccgattctggtaaaaaattgtcagatataggttgcatccccgcgctcaaggtttcgttcgagtataatgacattaaatccgacaaaggacgttcacgcatacaatgcagaatttcattatctgtgttattgttacagccaagtgaacttgcgatttcacgagata	ACCAGAATCGGAGCAGTTTTTACCACTTACGCTTACGAAGTATTTGTCACTGAATAAGCA	8.95128	8.69957	8.98442	9.12121
Locus_1620_Transcrip	tcacggcccacaacaatgctggatttaatgtcgctgaatacgaattcgcaactcttaccatgactggcggaactattgctccgttacctggcaacattggcactgataaggaactgcccccctgggtcaaggcttggctagaacctgaagttttggtaccgattttggcaacgatcgtcgtgttcatcgtaggcgtggtggtgatatgtctgaccttagctcgcag	GGCAACGATCGTCGTGTTCATCGTAGGCGTGGTGGTGATATGTCTGACCTTAGCTCGCAG	12.6907	12.7966	12.8765	12.876
Locus_2805_Transcrip	aaataataacttgaagccaccataacatttttaagtaggcattcatatattgaagtttacaaattgtatcagctttggcagtcatcatttttaattaatggaaatgttgtaacttttgtattattgatacaataaagcgaacaatctgtgggtcaaagtatctttcttacaaattcttggtctgtagttttactacgaaaatcaaccttattttcggagtgttaagcatttaaatgaaactttgaacagtacgtggggtatcttgaataataatttgtttttttacttttgtgaatgataagcgttatcattttctataactttaatcagtttggtagtggtcttttgaatacgtttaatagttatttttagaataaatcatgttttttttgaaaggca…	CAACAACTTCTGGACCCTTTGTTTAAATGTCTATGTGCCTTTTAGGAATAATTTGCTGTT	7.36851	7.31741	7.15482	7.11894
Locus_11386_Transcrip	actcgcgtatactgcgcggcccaacactttgttgagggccgcgtaaccagtaagaatgatgtaggaagattctacttggatgacgcggtggcctaatctgacaacataagagccgataccgatagctcggcaggtaactatagatatggtgacaatatcttcgtacgcctgcgcagtctcgcccgcgatgagaccggcgtcgcgaagacattctacgccgagaccgtcttctttgccaataatatcagtgatcttatatctcgactctccctcgtcctcaatgagcgtagtcttcacagaccccaggggtcccagcttagaatacgactcgggggtcaagtagagatatttgaaccccctgtcgggtctctcggagtctaaccaggcgacgttgaattc…	ACGTTAATGCTAGTGCTATCTCTGCTCTCGCTGCCTTCCTGCAACGCTGCCAAGTCCTCT	6.2341	6.47978	6.1127	6.07227
Locus_4588_Transcrip	tggcagacccatggcgatctgcaactgcgcagcaggcaggttgacgtcagccaccatctcagtgcagggatgttccacctgcagccgggggttcagctccaggaagtaataggcacctgtcgcgggctcgtacaggtattccaccgtacctgctgacacgtagcccaccattttcgctagacgtactgcggccttttccatctcaataaagacatcaggcttagcgatagctgctggagcctcttcaatgatcttctgatgacgacgctgaatagagcagtcacgaccgaatagagagattgcgttaccgtattgatcagccaaaagttgtacttccaagtgacgagctgacttcgcgagcttcatcacaaatattggcgacccgggtacttcagcctg…	TTGTTTTCTTATTTTGACGTAAAGGATCGCCCGCTATTGAGCTCTCGTATGACGGATCAT	10.964	10.7936	10.6729	10.7503
Locus_5849_Transcrip	ttcttcgatgtcggcagctgggatgagatcatgcagccttgggctcagactgtcattacaggtcgagcccgtctgggtggtataccagtaggagtggtggccgtggagaccaggactgtggagctgactctacccgccgacccggccaacctggactccgaggccaagaccttgcagcaggctggacaggtgtggttccctgactccgcttacaaaacggctcaagccatcaacgacttctctcgtgaaaacctacctatcatcatctttgccaattggagaggtttcagtggtgggcagaaagacatgtacgaacaaatcctgaaattcggtgctgaaatcgtccgtgctttacgaggggctacagcccccgtcctagtatacatcccgcccggcgcc…	AAAGACATGTACGAACAAATCCTGAAATTCGGTGCTGAAATCGTCCGTGCTTTACGAGGG	9.27292	9.31061	9.41759	9.1743
Locus_7840_Transcrip	aagctctcgaaggcggccagcgcgccggtgcggtggtggcatttgcgcatcgccgcggtacatagttctgctggtatgccttcctggtctgaggcggaggctagctcgatctctgattggctgattgggatcctattaggatgtccagtaggcagtataaactggaagtgcacgacaccaagctctccagacaaagccaggtgttggagacaagtgatgtcgtaagatgtgtaggcacgacggacgtaaacttctagagccgcgttgcataccgcagcattagtgtgatagaagaagtcgtgcagaatatcgaaaatggaagtctccgagagaatgagtttctgcagattctctgggtggaagtcgtgtccgtacatatcgactgctgataagaatatg…	ATTTTCGATATTCTGCACGACTTCTTCTATCACACTAATGCTGCGGTATGCAACGCGGCT	10.5411	10.4174	10.5746	10.5093
Locus_9718_Transcrip	cgggccccggccgggccgctgcttgcactcgtctctcttgctcgttctgtcgtagaagacgtcgcagtctccagtatagctgtttgcgagatgaacgccaggggactatgtcaaatatgcatcctttctctaacatcctctctgcagtgtcgtgtagttccgcgaattgtactgcgatctggtgatagatagggctgagttccttttcgcgcgctttcgatgtcttctctgctgccaatagttctgtttctaattcgcgtacacgagtttcagctgccctgcctgtatccgttctaatgaggctctcgtcaatggaacctcttctgtccaaactctttgatatttccttgatttgttctttcaattctgagatcctagcgccaatcctctgtagttcag…	AAAGGATGCATATTTGACATAGTCCCCTGGCGTTCATCTCGCAAACAGCTATACTGGAGA	8.71939	8.72537	8.61102	8.96651
Locus_21829_Transcrip	aacacatacaaaataatcatatatttacacttagaaactatctcactaaacataatacatacacattgataattattatatacagaatcttaaaattactcaatgggaaatattatcttaccgaacctaatctaaaattaaacaattactactatatctacacatttttttactacttacacactatacaaaactataacaataaacacactttacaatatacacatatacataacatatacacaaaaggtaacaatatttacaaatcataaaacactacaatgcgtagatctaagtgcttaagttcagtttgttgaacgcggggtcgctgggaaccaagcatgacgaatttcggatcgccatgtctgaacactcg	ATGTATTATGTTTAGTGAGATAGTTTCTAAGTGTAAATATATGATTATTTTGTATGTGTT	7.99223	8.12928	8.21189	8.38586
Locus_4563_Transcrip	ttcagatgaagatagtccaaaggagaaaatgaacatagcacaacatttaaacactgaatttggtaaatataaagtgaataatatggaaaagcagcttctagaaaaacatcagaagatactcgacaaaaagtgtgttgtgaaattgaaaagagagaattcaaacgcctcatataatgaacaatttaaagaagttcaaaataaagaatcaacgcctgaccacttagaa	GAAGATACTCGACAAAAAGTGTGTTGTGAAATTGAAAAGAGAGAATTCAAACGCCTCATA	10.6073	10.6371	10.8138	10.584
Locus_9495_Transcrip	aacaactgtgtgtaaatggttatgatattgagttattaacagcatttgttaaaaaagtgctaaaatggctactgtagcaatgcagagggatctagttgtaaaattgaagaaagagacgattttaaaccttggtatactcagtaagttgcaccaaatgccttctgatttaaacaggttgatattcaaagagaatgctctagaaaaacctacgcaaaacaccttcaaccatttgtcttactatttagtgtcaataatcgacagtcaggcttgtagttcattgccatggccgttatacgataccaaaactgaaagatcatacagaaatgagttgtctatcctcatcagtgattacggcaacaaaggtttgctggccccagtcgtgtcttcttacttggtgaa…	CCGCGTTAGGCGTAGACCACACATTCTTAGATCAGTTTGATTTAATAGATTAATAAATGT	13.1208	13.0528	13.8138	13.0604
46537	agacaccggttatgacgtttcagtaccagaaactgtcagttcaatagacaaaccgaaagtttatgaaaacgacgaagaaattctagctaatatgttaaaagattatgatgtagaatcttattttacgaatttaagcaatttagatcagtatttgactgttgacgaagaattggttaccggccaagggactaacggatcggtttttggcgggaatcataaagtgacagatgtcataaatggcg	AAGGGACTAACGGATCGGTTTTTGGCGGGAATCATAAAGTGACAGATGTCATAAATGGCG	8.53187	8.41891	8.6865	8.73556
Locus_10532_Transcrip	cgttgacatatggttcattttgcagccaaaattttattagacaagtgtgaaacagggtttaaagtttttgtagtaaggcccataaggttcttgccaaacattatggcgattcgcagctaacttccgaaccgaccgcgcagctacatcgcccgttgatacatttattttatttatttaagtaatatacatcaaatttgttttgcgcagtaacttgtattatgttccgagacgccatcaagtttaccacgaactacaccttaacttttgtataatgttttatacaagcaattcaatttgcattgctgtacgttttgagaaagatcatgacaataaaaatgaaagattttgaattacgttttaagaaaataagttgtgcatttcgtcaatttttcatcaatt…	ACTTAAATAAATAAAATAAATGTATCAACGGGCGATGTAGCTGCGCGGTCGGTTCGGAAG	11.786	11.9265	11.7345	11.6257
Locus_17021_Transcrip	taaaagtctttttttcttgcgatcagagtgttttaggaaacaaatccttcagctttatgatatacctaggtgtagatgttacttttcccacgggctcagtagcattctggttacttctgaaatcctaatgaatttggccgctgttagcccagggtccattgaaaattgcctttcatgataaataaactgataggtaaaatacagagaaattgtgatatataggaaacactagttaggataacataaggaattacggatgtagtgtaaataagtaagataaacatttaacgaagttaatctcagccagtattttagtacaattattgcaagacaaatcattaatcaaactaattctagcggccagacaccaacttataccgacttatttatttatacgac…	GGGTTTTCTGCCAATAAGGGTTTAGTCAGATGTGAATCATTTCTTTGAATACATAACTGA	9.5394	9.42314	9.49934	9.4086
Locus_19880_Transcrip	aatggttaaagtaaaatgtaaatgttaaacgcgaagtgacatggacgctgaaacataacggtgcaatcacctattataaataacggttttatcactcggaacaataggagcaaagttgatgaatgtaacaataatgtggtttcatagttatcgtataaatatttatagctaattgtgtattgttattacgtaaatataaataaataattgaatagttgtgtaagttgtaactatcacagtacttgggtcgctgtcgacagagtggtaatagatatgggactttctttttgtaaaggagttgtattaataggttttaggtttt	AGTGACATGGACGCTGAAACATAACGGTGCAATCACCTATTATAAATAACGGTTTTATCA	11.8494	11.8823	11.6097	11.5436
Locus_22867_Transcrip	acatcaagataaacgagatcttcggaggtgccttctccgccaacacatacaatgttgtgatggccctcaactcctcaatcgaaaatatcgatgaagatgctttttcacaacgatcactgatcaacaacttatacttctttggatgtaaaattcaaaaaattgcttcgagagctgttcagtcggcagttggaaatctgaatatttcaaacactttgattgaaaacgtggtcgcaggagcaataaacataacagtagcgtcggttgttatcaaagatactgagttcaatcagctcgcggagcaaagtatagaactttcttcttggaataagctgcacatggagaggaattcatttgatgtgctcgttcctaacgccatcatagctttggaaacaatggcac…	GCACACCAAGCTTCATCAGTGGTTTATAAAGACAACTACTACGGACAAACTTGTTATTGC	9.61747	9.59642	9.72494	9.52749
Locus_3238_Transcrip	caaaatttcgaccaattactcaaagttatgcacgaaactctttgttctaaataagatagatgttgacattcgcaaacttttggtgttatagttcccgaaaccgggtaatactatttggtcggttaatatttccaaacgctagaattgaagcgattttgataaagtagtagtcaagatgttgaaattgggtaattaattatttaaattactattcactagtacttatcaaacaccgcgtacaaatcctagcgctttgaaaaatattttttaattttattttaatgtagagtagacttctgcagttatatgactgacttttcttagcagatggcgaatatacgattatggagacacttttgttgttaaatcgccaataactgtcattatatctgtagaaga…	CGGGAACTATAACACCAAAAGTTTGCGAATGTCAACATCTATCTTATTTAGAACAAAGAG	10.8357	10.8158	10.9236	10.8296
Locus_8871_Transcrip	gtaaaccttgtctaaggaacacaacgataatgtcacaagcctataggcttatttatgaaaatgtgacaaaatatatatagtattttaaatactgtcgtatatgtagcatacttactgttaataaggaaaacttaattcatccttatttaagtacacaatatttttattggattgtcttcataaaagaagtttaaacttaaattaggattaaaatagttaacttatatattggctattttaaacttgataacttcattgtgggagacttaaaatatttgttatattcaaaaatacctaagatagaaagacattttagtctgggaacaatcaatagtataattttatatttacctattcaaacttggtattttttaacaatatacaatggattcttacaca…	TTCTTGGCACTCCGTCCGTTTAATAGAGGACATTGGCTTACGAAGTAAAAATAATAGCGT	7.03342	7.22641	7.90238	7.76653
6703	ttgatttgccaatattctcgcaaaccaaacgcagttgtttaaagaaaaactgacgtttatgttgtttggggatttgggcctaaatgtttgtcaagaacattataaatacccacacactatacctacatgtattcaaacagtcggacggactcggtatagttactatgtaattattattataataattctaaacaactatagttttataattatgccgtaagagacgtgcagagatctccacttcatattgagcaagtgatatgtgacacggcagatcattatgatatgtcacgcttatgaaattcacatattatttatatgtttaggc	TATAGTGTGTGGGTATTTATAATGTTCTTGACAAACATTTAGGCCCAAATCCCCAAACAA	8.32755	8.33371	8.35425	8.34096
Locus_2369_Transcrip	gttgggattgtatggtgacactccatctagacatatatataatcaaaggcattaatagcaaaaagagcgtctaaattaaatatttgttactgatttcaaaattagtactacaaagtcataaaagcaccaaaacaaataaaataaataaacttagttcaaagatcgacagtttcagtcaatacacactagagtatcgataccgctctacaacatcgctaaatttttagaactt	TGCTATTAATGCCTTTGATTATATATATGTCTAGATGGAGTGTCACCATACAATCCCAAC	13.3961	13.4091	13.3173	13.42
Locus_27671_Transcrip	atttttgtttgtgacggtttataccaagtgtttggctgtaagaaatctatgttcgcaattgtcacgcgttgtccaaacttagtggcaaaataggaagtatgaaaacgctcttaacaataaccatattctctttctaaaatatcaaaatcaatatctgagttctattccattttgtatttaaaattatctttcgtgataatattgtcgccatttttaatggcatatgcaatatgcataataagcatttaatccaaaaaacaatcaataagtttaatattcataatcagtatatgcttttattg	GTTATTGTTAAGAGCGTTTTCATACTTCCTATTTTGCCACTAAGTTTGGACAACGCGTGA	9.72174	9.73344	9.33036	9.15482
6950	tgcaccgcggatgttggctggatcaccggccatacttacgtggtgtatgcgcctttggctaataatgccacttctgttatgttcgaggggaccccattcttccctgacaacgatcgcttctggtcggtctgtgagaagtacaaggtgacgcagttttacaccgcgcccaccgcaatcagggcgctcaccaagttcggagaagatctagtcaagagacataacctggacagtctccgtgtcctgggcagcgtgggagagcccattaaccctgaagcctggctgtggta	GCGTCACCTTGTACTTCTCACAGACCGACCAGAAGCGATCGTTGTCAGGGAAGAATGGGG	8.45379	8.55746	7.97298	8.01959
Locus_15257_Transcrip	ggggaacatattcgtcaagtggctggagggctccaagaccaacatctgcttcaacgtgctggacaggaacgtgaggaacggccatggcgataaaattgcattctactgggagggcaatcacccagaagattacagccgcatcacctacatgaagttgatggacctcgtgtgccagttcgcgaatggtttgcgcgagcgaggcataggcaggggagaccgggtctctatctacatgcctatgatattggagacaattgtctgtatgctcgcgtgtgcccgaattggcgctgtccattccgtggtgtttgcgggattttcctcggatgcgctggcagaacggatgtccgactgcaaagctaaggctctggtgacagcggacggcgggtggcgtggagaaaa…	AGCACGTTGAAGCAGATGTTGGTCTTGGAGCCCTCCAGCCACTTGACGAATATGTTCCCC	9.81802	9.71553	9.26151	9.11634
Locus_3901_Transcrip	tacgagtacattagaagcaaacattacagtgacaataaagcagcaattttgaatgtaagtgaatcgcaaggcctgtcaagtgtcgcggacggatatttaagctggactggagattagcggaaaataatcgggattaaatacggccatgcatttgaacaggaacgaaaaaaatcagcgtgttatatattgatagttcaggggcgtgtcttgaagagcatatcgacgatggaggggtcggccagagtcgaagtatcgccgatatttttgtccccaagtgcgatcttgcggagcacacgtcgcataatctttcctgaacgagttttcggcaaccctggcgcgtggtgaatgacatctggtgctgcaaaagctccaattcggccgcgtacacgtttcttcagc…	TCAGCGTGTTATATATTGATAGTTCAGGGGCGTGTCTTGAAGAGCATATCGACGATGGAG	4.59991	4.62717	6.9629	6.9629
Locus_22004_Transcrip	tccacaattatttaacatatagatactagcttccgccagcggcttcatccgcgtcacgagggacctacttcgcggaacctggaaaaagagtaggcccaatagttcctgacaattgcaaattcaaacaaacaaacttttcacctggtaatactactatagatgaaaaactccagatcagtagttgcaggtaatcatgaaaattatgatgttttgtaagtgattctgttaaatgtcaacgacaacaaaaaatatacgtacatattttactcccataggtttaatgtatattataatggtactcgcaatacgcaagcgtaccattcagacaaactattcgatattataattatataatattcacatacagctaataaaacatacaattagtatttaatatgt…	AATTTGCAATTGTCAGGAACTATTGGGCCTACTCTTTTTCCAGGTTCCGCGAAGTAGGTC	7.49185	7.59991	7.82814	7.63481
Locus_7788_Transcrip	caaaaacttaccaaataaaacttttgttaaaccctcttggcctcacatacaaaccattaacttagcagatcccgaattctataccagccgggcagttgatttacttcttggggcagatgtctactgtaaaataatgctaggcggcattttaagaggggatagtgagaatcaaccaatcgctcagcaaacacaattaggatggctgctttgcgggacaatgaaaacccaatacaattgcaacgtcgttattcataatactgatgacttacgcagattttgggaaaacgaagatatcaaccagcaaaacgaa	GCTAAGTTAATGGTTTGTATGTGAGGCCAAGAGGGTTTAACAAAAGTTTTATTTGGTAAG	6.70044	6.668	6.9629	6.83605
Locus_10606_Transcrip	ctcgcatcgttttaaataattattttcttacgctaaacgtaatgaattaggaatatatgaatggtcaaatacgtttgcctgattccgcagcaaagtacatctatttattttgtatagattgatatactgtcggccaaaattaaggccttacttgcttcagtcatgccgattacgaagcgtaagcaatcacctgagaaggaggatttaattgaaaacggcgataacctgttagaaggcggacgcagtaatatcaaaggagatgaattaaatattgctgttttgttatttctttacaccctgcaaggtattccattaggactcgcgggcgctgtgcccatgttactccaaaatcggggcataacctacacccaacaagcagagttcagttttgtcaactgg…	TTGGTGCTGTTTACTGCTAAGCTCGGATTTTGTGCAAGTGATGCAGTGTCAGGGCTAAAA	15.4633	15.4504	15.1397	15.2241
Locus_26385_Transcrip	cagggtccgacactttggcgaagaaagccatcacagccacgaacatgcagtataggcatgtctgatggaagatataaagcagcatgagcagaaacagataggagtacgtcgggccagcctggcccagtaaattaggcgtgaggaccactaaaccagcggccagtggccccaccagcaaccgcagggggaaagcgcgcaaccatagtgagagaggcgccggccctgttgtgtgcttcgctaagatcactggcataataatttgcactgggactaatggaacagcaagtagagccaaatcttctcttggcactccagcctccaccagttttagccctgacactgcatcacttgc	GCAACCATAGTGAGAGAGGCGCCGGCCCTGTTGTGTGCTTCGCTAAGATCACTGGCATAA	8.78627	9.10329	9.93858	10.0531
Locus_27200_Transcrip	cgctatcccaccttccaagttctgcgtaatgtgctgctgctgctggtgcggccgcggagaatcttaagcggtggaaatatagtggccttgtcggcaactatatgttcgaaccgtttggggttgaaaccctcgggtcgtggggtccgaatgtccacaccctatttaaagatctggggcccgattctccttattttacttaagcaacatacgattcacgttcgactgcgatccaatcccnnnnnnnnnnnnnnnnnnnnn	TAAGTAAAATAAGGAGAATCGGGCCCCAGATCTTTAAATAGGGTGTGGACATTCGGACCC	7.24555	6.97441	8.69262	8.61655
32632	aagaagagtttttataaaaaatcgatgatattaaaacgaaagatcgtattttcgttgatatttgtgtgttaaacgactttagttttgcaacaagtgtgagccccgctagtcgtgctgagaacgggtttcgggaccgttgggttttttgtttatgtatatttgtttgtggtatatatattttgcgagtgagtgtggagtgtccgttagtgatgctgcaatcgggtgcaagtggtgaccgctgagccgtcatctcgccagcgttgctcgaagccagtgttagcagcggagtctcgagtgacggctgttcgaatgatgagcggcgcaggcgtcggcccctgcactccgcgcccgccccggctgccccgcccgagacatggccg	CGCAGGCGTCGGCCCCTGCACTCCGCGCCCGCCCCGGCTGCCCCGCCCGAGACATGGCCG	10.4305	10.4868	10.1105	10.01
Locus_14537_Transcrip	aatatatatcaagaagattatgaagtctgagacactaaaataactttgtgctgtatattagcaaccctattttaaaggtaaccaaccagtgcacctacatgaatgtttattttgaaaaaaaaaatcggagagttacctaacacaaatcccattacataaaaaaatccatatcttattataaaaaaaagtatgactcacagtcaataaatctgattattaatgcctaataaacatatcaataacgatcaaacgattactcgttcttttatcgattatgaatgagcgagggcttagtttatctcgattagatactagcttatatccgctcactcacgaagaatgtattag	GCACTGGTTGGTTACCTTTAAAATAGGGTTGCTAATATACAGCACAAAGTTATTTTAGTG	10.3608	10.3106	9.25562	9.37232
Locus_28695_Transcrip	ctggaggctagtgagggaaagtgtatagtactcacagtagatcttcaagctgtcaaagtatgcccttttgttacagcaagtgcggtgtattataaaacgaagctggcattgcacaactattcggtttatgatctgactacgcatcacgtaatgtgttactggttcacagaggtggatgcagaccttacagcttcaacttacgcttcattattgacggactacttagtaaaatattgcatccctaaacgtctcccgataattgtgtacagtgacggatgta	TACTGGTTCACAGAGGTGGATGCAGACCTTACAGCTTCAACTTACGCTTCATTATTGACG	8.75363	8.78872	8.50779	8.25148
Locus_12703_Transcrip	aaacgatttccgtagacctttacgtttaagcgttcgacaatatttgtttaccaaatggcgttgtatatttagttagtacatcgtgacgtagaaagaacattactaatgtgccaacagagttttgtaaggttgttgtaacattttgttcggaggaagtgacatttcccacagccagtttggtttacgtgcagcaattttgtgatatcggaagcaaaaggttttgggtgtcgcaatggaatcggaacatcagcctaagctgagtcctgtgagggccttccaagtgcttcacggctgcaaccctgagcctgaggagctgtacaccagcg	TTGTGATATCGGAAGCAAAAGGTTTTGGGTGTCGCAATGGAATCGGAACATCAGCCTAAG	7.42206	7.12928	7.29232	7.38802
62227	aaattattgaacttaattacgggtttagtgctgattgcgaaaaccaatgcgtggatttgagctttataattagatctcgccaaagtcaacagcgtctccaggcacccacggcggcatactcggcaaaaatacctattgctaaaccaaagtacatggatctgaaaaaaatgtgtgacaagggtataattcctgcacaatatgcgcaggaataccttgccttgccctatgacgacaatacaaaggacttactaccggatgaaac	AATGCGTGGATTTGAGCTTTATAATTAGATCTCGCCAAAGTCAACAGCGTCTCCAGGCAC	10.2453	10.1799	10.1405	9.84823
Locus_23968_Transcrip	agggttgttagtagcgtatggactgatacataatatagtccagaatatgattcgaatgatatctgaaaataaacctaaattcgttgtgtattcggggcacgataagacactgcaagctcttatattagcgttagggctcaacaactaccaacattacaacatacagtacgcttctagaatgatctttgaggtttatagaaagaaggatttacgcgacgagtttaaattcacgaaacggaaagctgtggcccaggatttttactttcgagtagtttacaatggcaacgatgtgacgaataagttaagtttttgcaaatccaggcaaaatgtcgttatgaaggttgtagaccctattgatgatgttaagatttacaatacatatctctgttcgatagaaaa…	ATACACGACGATTATTTTGCTAGTTTTAACGTGACGAATTTTAAAGACGCATGCGCAAGC	13.2756	13.2253	13.4327	13.4704
46835	tactcattagcctcgatgttacagaacgcattcaaaatcattcaagatttcaataacaaaccattgatcagaggcggacgctctcacaaatgtacttataacaaaaacattactcccactagtaatacatgaaactagtacttgtatactgatgtcacaattcctgaacaagtgattattatatgggcacaatttttttaacagtgacaaattattaaaa	CTAGTGGGAGTAATGTTTTTGTTATAAGTACATTTGTGAGAGCGTCCGCCTCTGATCAAT	11.8147	11.9676	11.8923	11.8698
Locus_11932_Transcrip	gaagggtataacagatccattcgcttacaccagttagctatgctagcatatttctaccgtccgattattttgctcataacttacaaaaatacactggaatccgcattcatgaaaacttggtgtaaaccaagtctaatggaaggcatggataatttacgcttataaacggtacgaatattacggtaaaaatattatttgcagtgaaaataagtgaaatccaggagatagcggataatgcattttaccacttatgatctagtaatctccttaatcatcagaaaaaacaaagtagtcgtgtaagttgtaaacgcatcatttattatagacgcagacgcacgctaagtagttttaaaaattgcggggaaaaactaagtagatcaagaaaaacatttaattcca…	ACGGTAGAAATATGCTAGCATAGCTAACTGGTGTAAGCGAATGGATCTGTTATACCCTTC	9.59409	9.51521	8.93811	9.014
Locus_14146_Transcrip	acatctttcaagtagatctatgaagagagatcgcaactctctcccgcgatgcaggttacacgccaagccgaccagtgcacgagtgtatagtctaaaattgagttccaattcttgataggacttctccaacaattttggcctgagacgcatgcagattaaatgtttatgctccttctccttatccagcaagatccttaactctctgagctccaacaggaactctctatccatctctgtatcatagtactccgggcccgtgcag	AAGGAGAAGGAGCATAAACATTTAATCTGCATGCGTCTCAGGCCAAAATTGTTGGAGAAG	6.9629	6.9629	7.01123	7.12928
Locus_23658_Transcrip	tgatattccagatcgacgaggcctccaaacagatgctcattgagaagtattatgacttggatgatgcagtgattagagagctgctgggaagaaaactgtcttcgcgacacaggaaagatttagatgaggtggctgaacgctcaggtgccccgctgcgttgctgccggcgtcagttcgacaacgtgcggcgcgtgttcaaggcggtcgaggagatgcccggcaacgtcgtcgccaatatacgcaccaccttcctgctgcaagagccgctggccaaaaagtatggtgcagtagtatttata	CGCACCACCTTCCTGCTGCAAGAGCCGCTGGCCAAAAAGTATGGTGCAGTAGTATTTATA	9.33455	9.13827	9.56704	9.48887
Locus_2734_Transcrip	tttttatatttagcttttattttacaatcccagaaataaagtcttaataggattatatataatatatatcaacaggccaaagttgtaaattacttaaacttaatgacttacacaatataataaaattattaactaaaattctcttcaacatatctggcacgttgaccatgatgcatcaaccaaacatttcattgatattcataagtgcattaattgctatttttaaaatttaaaaagattgtagaaaaatactctctgaactcatcagacatcaaagatttgatctaattaatcagattacgatattttactacgcccattgaaaattgtttcttgtcttactgaaaatgttcagttatcattagtgagattacgaataatttgatattgcatttttga…	GTTTGGTTGATGCATCATGGTCAACGTGCCAGATATGTTGAAGAGAATTTTAGTTAATAA	6.01625	6.0768	6.30104	6.03094
54146	tgacgagtgctaacgagactggtgtaagagccccagcatctggtgcaggcatagctgggccatatactgctacagaaggcttcgtaggatataatgagttctgcaacatcctacaaaccgaagaatggacgcaaaacttcgactccctcgccaaagtcccatacgcctttaaagacactaactgggtttcctacgacaacgtcaattctataacggcc	CCATACGCCTTTAAAGACACTAACTGGGTTTCCTACGACAACGTCAATTCTATAACGGCC	8.16612	8.14726	8.17742	8.00282
Locus_14195_Transcrip	gaaaaaacaggtaactttctaaagtaaatgcttattagaacgaatgtttaaatcatcttgttttgaattatctaactataacattcacattatgactaatatggtccatctccaatagaggcactaacagaattttttaatgtattgctgacggttaaagagagtgggaagccgctggcgctcgggcttgccatctcaccgtgacagacaccctcgaagtcgtcggcgttcagggaatatatcattgctccccctaaatcgttttctatgataaatttagctttctccataacactttgagggccttcataagacacccattcctgttccctatataaatatggaactttggcttcattatcttgcacaatggtgacattgctagcatttgacacaaat…	CTGTTAGTGCCTCTATTGGAGATGGACCATATTAGTCATAATGTGAATGTTATAGTTAGA	6.00647	6.06286	5.69975	5.66605
Locus_10203_Transcrip	cccaggccggatcaacaagcgagcggtctgcttagtcggtttgttcgcaaaatttacaaaaatattatttttctcgtagtttcccgcgttttgttataatcctaacgtgtataagttccagttattggcttgtgttaattatatatttaatgatctacatagaaatgcttggagaatcaacgtaatctaagtgacagatgttacggtgataactcgcgccacttttggataaattacctcatttcgattgaataaaatatggaagaaatcaaggataacatcgtcgaaatggaatgtaaccaactcgagtcagaagcagtcccccaagtcccaatagtggattcagcaggggacgcgccggtaactaaggaaaatactgatgactcacagaatctgttc…	ATAGTTCGAGCTCTCGTCCCAGCATAGAGTTCGTCTCAGAAATACCTCCACTGAAAATTC	14.6648	14.6154	14.7576	14.7628
Locus_15311_Transcrip	ctttgtggaataaatgggccaagcgcgcactgatggtttatcctgaactaggcgagatatcaagatgtcatgacatgaacatacattataagtattgttacaaatgtaccaagtgtggatatagcataaaacgccattcaaaatcgatagacataacaaaaaaatgctgcggctattgccgtggaactttcgagttgattttaaacaagaaaaataaagatggcgtcgtggtttcaactcccgccagaaaaggcaacacgaatgaatttgctttgtacgtcaaag	TCGTGGTTTCAACTCCCGCCAGAAAAGGCAACACGAATGAATTTGCTTTGTACGTCAAAG	13.0986	13.0549	12.5423	12.4691
Locus_16149_Transcrip	ctcgggatagaccatcagtgcgcgcttagcccatttattccacaaaggtccatgtccagctctcagttctgagtcaatgagccatgtggctgcgtgacatagttcatgaatgagggtgtctctcaacctctgtggcccatcaaccactttacttgataacttgatggtggaagttctgatgcggtcgcctctagcgttttttattaagcggtttgttgttgttccagcagtagtccgaaacttggtatcccaaatgataggcagatcattgtctatggcgtcatcaaatactcctttattgaattctacaaataaccgccttgtcagttgttctttgagagttttgaagttgtctatgtattgtatggcctctatgtggcatcgccaagatgggacatt…	ATGGCTCATTGACTCAGAACTGAGAGCTGGACATGGACCTTTGTGGAATAAATGGGCTAA	12.4216	12.3519	12.6904	12.5429
Locus_9445_Transcrip	tttccgcataccaaagagttatgatatggcctcaaggcccgggcctacggaggtatgtcccaagcatagaaaatcaatatcgggaattcttatttatcatgttttcaaaactatttgggtacaattttaactgaggcaaaaaataaaggaaaagtaggtatttagaggttatagtaataaaatcattgttgtttcaatgcataacacgattcagtcataagacattaaattcgaacattttctaattggcaaaaatattgcattgtccaatacaaagcggactattgcttattgaaaatacatatttatatcagctttcagcgaatattatttacaagtggaatagaacaaatgaaatacttaataaatacatattatttatatcacatagtaccgaag	TAAATAAGAATTCCCGATATTGATTTTCTATGCTTGGGACATACCTCCGTAGGCCCGGGC	9.82098	9.81838	10.4993	10.464
Locus_12404_Transcrip	aatgtgttcactctaatagatagtacgatacagaaaatttcgcagaatattaataatgatgtgaaatgtgaaggttcgtagcgaaggtttgatatttgtttgaacgtaaaactacctcagtaatgtaatttattggttttacggattagaagatttatttcgtcgcaaatatgtaatatacctaattgagttttctcggcaatgtcacttcctgtccactgccgaacaaagcctcgtggtaggatgtcttactaatacaacttgatagttgtaaagtacagaattattttaaagttacatactttggcagcctgtaataatcaaagctaggtcatcataaattagaatgttcaatattacaccaatcacatcatttacgtataccacaacaaatctggc…	AAATATGTAATATACCTAATTGAGTTTTCTCGGCAATGTCACTTCCTGTCCACTGCCGAA	10.6073	10.5289	10.2318	10.388
54368	ggaattttgacggtttactcctttaaaattaattattaacccatctagtttagcttctgcctcagatatgaattcaaaatcagacgaattgtaaccgtcgcattcagaactttgtgtatccacttcgtctgcatcggaacttaaacttatgtatatggtttctttaacatcttctgtttggcgttgacaatcttttgtagaagaatttattgaaatgacatcgatatcttcaaaaacgttaacgtcttctattatctttacgtcatcgtcattattgttt	GTTACAATTCGTCTGATTTTGAATTCATATCTGAGGCAGAAGCTAAACTAGATGGGTTAA	13.906	14.0036	13.8846	14.0036
Locus_12444_Transcrip	gtttagtgttttcgacatgaaaatgtaacggtaaaacgtgaaaagtgtgttaagttataaactgtagcaactatgttgcataacactggtccttacgggccgaacgaggcgccggttaacatgggagcgcccgtgaacatgacaccgataagtggacacttgaatatagctcataacatcaataatttgagcaaaatagcgcagcaaggagccccagcggctagcgggcactacaacctacaagactatgcccattacaaccactctccactagttattccctcacaaatgggtcaatatccgaactatcaacaactgggtttccaacatacgtatatgaaccaaaatgcta	GTCAATATCCGAACTATCAACAACTGGGTTTCCAACATACGTATATGAACCAAAATGCTA	12.3547	12.3056	12.0198	12.1485
Locus_2880_Transcrip	cgcggtgataaacatattattggagatgttgtcgagatgtcctctgtacttgagccagggtccggcggcggagatgtggtcggtggtgcacttgcccttcaccttaatgaggatagtcatgtccgtcaggtccttgccgtcccacttgtcgaagggagccaggagttggagacggtcagatgatggggacacgtctacttgcaccttagagccatcgctaggtgggtgctggtatgtgtcctggccggggtcgaaaccgcgggagggcagctcgtccgcgaacgggtccgacagcttgaacttcttgccgtccttgccttctagctcgtccttcagagggttgaagtccaggcgaccagcaagagacaaagcggtgaccagctcagggctggtgacaaa…	ACCCTGGCTCAAGTACAGAGGACATCTCGACAACATCTCCAATAATATGTTTATCACCGC	11.8088	11.7783	11.6177	11.584
Locus_15709_Transcrip	aacaagtccatttttggttggcaatataatattggtttcctaaaatgtatgtttgttaaatatgtttttccttctttaattgatgattattatgatgagtattatattattataattgccttgggaacagggcaaagggaagaaaaatttaaattgtgtcaatgttccaaactttatagttttgattcattagcttttttatcctactgtagggtgcaggcctcatctcatacaaagtttgaatattcaccacacctgtctgaggcagattggccatttcagacttcaga	TACAAAGTTTGAATATTCACCACACCTGTCTGAGGCAGATTGGCCATTTCAGACTTCAGA	11.7078	11.6651	12.4912	12.5429
Locus_24673_Transcrip	cagagttttacaaggagtgactgactaaccgacctcctccacccagttacccggacaacctaatacccccttggttagactggtgccagacttactgactacttaatgctaatgttactactcaatgatatatctggtatattgatgtgttgcaggtgctatacaacgcacagttctattgcgggggctctctgctgacgtcacggcatgtgctctctgcggctcactgtttcgttaatgagtgagtacattattgtctgtcactagttacgtctacacacctacgtacttttttt	CTTGGTTAGACTGGTGCCAGACTTACTGACTACTTAATGCTAATGTTACTACTCAATGAT	11.8553	11.8601	11.5018	11.584
Locus_25800_Transcrip	agtccagtggctcctcagtccaagaagacacagctacgatggccaccacatccacgacctcacagtctgatgctcccaacgccacgacccctacaacacccgctcgtgttatgtccccgaaggaacggagcgaacctgcaactccgacacgcaacgcgaacgaccaaaacatacgattcgttcctccgttgacgatactgcagcactggggcgaggagtgggtgccggtgtttactcgcgatcaggagcgccaacgcccggagccg	GAGTAAACACCGGCACCCACTCCTCGCCCCAGTGCTGCAGTATCGTCAACGGAGGAACGA	12.8073	12.8168	13.0672	12.9188
87686	ctgcttcaagcggtccgtgtattgtaggcctatatctccctcttttgtcgggtacaccggtttcaaccggtaagagtccagggggtacgcccgcctcaccccaggccagacgaggaggggtcacgtcaaacaaaaatacgatacaggtttgttcagaaattggttattaggttgtgggtaaaaacgaatgaatggtgaatgcatttaactgacaaaaaaaaagga	CCTCACCCCAGGCCAGACGAGGAGGGGTCACGTCAAACAAAAATACGATACAGGTTTGTT	7	7.18611	7.26444	7.13955
Locus_649_Transcrip	cgggccgcgggctgctgtcggcagcgtgtcgcggctcgcttagaagcacttcctgtgcacaatagaggggccagactcgtcgtactcctgtttcgagatccacatctgctggaaggtcgagagggaggcgaggatcgatccaccgatccatacggagtacttcctctctgggggcgcgatgatcttgatcttcattgtggacggggccagggctgtgatctccttctgcatacggtcggcgataccagggtacatggtggtacctccggacagaactgtgttggcgtacaagtccttacggatgtcgacatcgcacttcatgatggagttgtaggtggtctcgtggatgccgttggcttccatacccaggaatgagggctggaagagagcctcagggca…	TTCTGTCCGGAGGTACCACCATGTACCCTGGTATCGCCGACCGTATGCAGAAGGAGATCA	10.7356	10.6795	12.1333	12.1485
42960	aatgaagatcaagatcatcgcgcccccagagaggaagtactccgtatggatcggaggatccatcctggcttccctctccaccttccaacagatgtggatctccaaacaggagtacgatgagtctggcccctctatcgtccacaggaagtgcttctaagcgccaagtaagactattcctaatttatgatgccctacaccaggcccctgaatgggcggctcaaattacgcttgtgatcttttatttaagttcag	TACACCAGGCCCCTGAATGGGCGGCTCAAATTACGCTTGTGATCTTTTATTTAAGTTCAG	9.97011	10.0417	10.4094	10.3387
39705	gaatttccttcaccactgtattgagaaaaccatatgctcgacagagttcttcagcacccgcccactctatggcggatgcaagaaaatcttctaaagcttgcttagcggcatgaggagattcagcaggcaagggcgggatagcctggaagacggcggtgagcttgttgctcgcgaagtgcgccgccgagctgatgagccgacgacacaggcgcgcaa	GGCGCACTTCGCGAGCAACAAGCTCACCGCCGTCTTCCAGGCTATCCCGCCCTTGCCTGC	12.9779	12.8391	12.8287	12.9483
114433	cgccggcgcggggaccggcccagggtgtctgtgtggccagcgttagcatgttcaggatagcagcgtgtctgcgtgtgcaggtcgggcagcgacttgtggctgttgatgttggggcagccgctgtcatcctcgcgcatgctcngcgagtgggagttcgacctgatgtaccgtggtgcggagtgtgcgtactgcgcgggcggggagatggcggccacggggtccgccggggaccccgacccgctccccaccggctctggtaactccatgttctccgggcttgagtgggaactcggcatagaatatccactcttgatcaccacctcactgggtctctgccgaggtataacaaaagactccgggaagaacaccctcgcgtctccaaagctcagaggcctgttc…	GTATGAGTCCTTTAGCCGTCTTGTGTCAGCGTATACTTTGTGCGCTGAAAGTGTACAAAC	6.47289	6.22545	6.28817	6.2817
Locus_12306_Transcrip	atttatattttatggaattgattaattactgaaagttcaagatgtgttcggaatcagtgccgaaggaatttgaaaagacaacagaggtcctaccttttactaaatatggattatcatcaatggaagagttccggaaagctgaagaagaagttcagcatcaggaatggctaaagaaagctggtctgaccagcgaagacataaagctttatcaagaaaatgaagcaggacttctggaccaacgaaagaagatcgaatctggagtcctaaaagataaattggaagaaatatataataaaatcagcaatatgcacaatgagagtaaaagtgacagtatttccaataaggatgaacagccaagcacgtcatctgcccctgaaaatctcatagaacgactgcagc…	GTAAAAGGCGCAAACTTCTCCGACGTTTACAAAGAAAGAAAGAAAGGTTACTTCAAAATA	14.5127	14.4987	14.8496	14.7712
Locus_17216_Transcrip	agccgccgcctataagtaatgatgacgacttcccttcgctggggatcgcgagggatgaccacccgagtatcggggctgggactgtgcaggcgcccaaagtagcccttatcaatagccaagagatgcaagctctgaaaagtaaccacgtccagaatcatcacaagaaggctccgctgagctcagaggcgttccccgcgctctccgccaccgccgcgcccgtcgcgccgccgcagtggatcaccgtctccaagccca	ATAGCCAAGAGATGCAAGCTCTGAAAAGTAACCACGTCCAGAATCATCACAAGAAGGCTC	6.21578	6.1127	6.5523	6.49784
Locus_22463_Transcrip	cgaagaaagacagccccaccacgttcggtgattatcaggagacggatttagaccagcctacggactattcgttacgttacgctgaacaccaatcggagacaggttcagacttgtccgagccgcctggtccctccgtccacgaggacaccatcaaacatttcgcaactgaaggcactccttacgaaactcctgccatcttctcaacagctacttcaatgtcagatttgagggttatcgggaaggacaataagaaagccgcgaccactgtcaaaccgaatcctgaggcgatgacgcattctgacgaaaaggacacttgttccatcgaagacccgccgaacatcgacaacgacagagcagcttcaacgccccaacctatctctgtgtccgaaccgatacctg…	ACAGTGGTCGCGGCTTTCTTATTGTCCTTCCCGATAACCCTCAAATCTGACATTGAAGTA	11.3799	11.4357	11.1877	11.1033
Locus_29567_Transcrip	cggcgcccggggctggcccgttggctgtttgtgcaataggtgcagtctctccgggaggcatctcgtcattctctgtgggactaccctcttccttgtctttggcagctccatccttaacccagggcggcggctgggtcataaaaggcgggacgttccccgtgggcggcgccgagtgcaccccgggcggcatcacgttgttca	TGACCCAGCCGCCGCCCTGGGTTAAGGATGGAGCTGCCAAAGACAAGGAAGAGGGTAGTC	13.5158	13.4589	13.8942	13.9499
Locus_24857_Transcrip	atctcgttgtgttttctggtttcagtttatctccgatatctgtagttaattatgtgcttctcacgtagtaaatctcgttgtgttttctggtttcagtttatctccgatatctgtagttagaaggttaaggaagtaggcttggctagattcaggcatctgagtgtttaaacatttaattgacgaactctcatgcattattagtaaggagtataagtgaacataatcattttaataaaaaagcgaaaactaagctgtacctaattgttagtcaggcttgcagattgttaagaatcattgccattactaggagtattcatttcaattaataccttccactaaacaaatcttacattaacgctgacttccatgcctgagctatgagtcagtgtacgtcataac…	TTCGTCAATTAAATGTTTAAACACTCAGATGCCTGAATCTAGCCAAGCCTACTTCCTTAA	12.7393	12.7695	12.5102	12.5905
Locus_2827_Transcrip	ttttcctgttgggaactgtgtcacatagtttggtcaaagcattcttgagagcatgccattgcatgaggctcaagtggccagtcagtgatttgctatctgattcatttcttaacttttcttctgtgtcaataaatttctttagagacatagtattcgttattttttcatgagaatgtatctgttgttctttcacaacaggaggtgtgcttttctcaggtgcagtactgttattggagtttagaagtaatttgaaactttctcttgacaatgcaacaccatggtctatttttgtcacaggtaacactggtcgaatttcctgcaacacaggtttgatatcttgcagcaatggtttagtttcctctgttttctcatcaatgtccatattatcttcatcaaatt…	AATGGCATGCTCTCAAGAATGCTTTGACCAAACTATGTGACACAGTTCCCAACAGGAAAA	14.6126	14.6154	14.9269	14.8763
63517	cgtggtgcttcgcgtgcggcgagtgcggcgccgtgctgcagggcgagtacatgggccgcgacggcgtgccctactgcgagcgcgactaccagcgcctcttcggcgtgcgctgcgcctactgccagcggtacatctccgggaaggtgctgcaggccggcgagaaccaccacttccaccccacgtgcgcgcgctgcagcaagtgcggcgacccgttcgg	TGGGGTGGAAGTGGTGGTTCTCGCCGGCCTGCAGCACCTTCCCGGAGATGTACCGCTGGC	8.17118	8.34314	7.69523	7.5812
Locus_15511_Transcrip	aaatattgtatgtatattaagaaatgactgcagtgtataatcatgaaaagtaatacaacatgttattgtagatcaaaagaactttattttagagaattttacatgataatcggcaatgcagaggtccaagaaattatgttgaatacaaatatactgacaattctttaatacacctatactttcacatttggttattattctactacaaacttagccttcatgataaaaaagagcaaatcctaaatgaaatttgtggtgcattaaagtaaaatactttggtaatagttctaactatataacatataaaataatctcacatattaggcaagggtgcaatttgtttggaattttgactaaacacattgttcatatttacttatcaacaccctaataatgatt…	TGCATTGCCGATTATCATGTAAAATTCTCTAAAATAAAGTTCTTTTGATCTACAATAACA	8.30378	8.27956	9.07414	9.0175
Locus_22607_Transcrip	cacttctggtggtaggtgttgccgagcgccgacaccacctcgccctccacgtacaggtcgcaggcggcgcagcgcgtgccgaacgcgcgctggtagtcgtgcgggcagtagtagtggccgtccttgcagaagaagccgccgcgcgccagcgacgcggcgcacgtgcggcacgtgaagcacgccgtgtggaagtacttgtcggacacgcgcagcacctcgccgctg	CGACCTGTACGTGGAGGGCGAGGTGGTGTCGGCGCTCGGCAACACCTACCACCAGAAGTG	15.2241	15.2132	15.7757	15.6607
Locus_4993_Transcrip	cgacgcctaccggatcaggggcaaactaaattcaaaaatttcggtttcaaacgtcaaaccaccaacgaacgggcgaatgtttgtgaaaattgttttcttgtttgaattacaaaaactatcgtgaaataataattatcgtgtagacaaactatgataactgtgtgatttgtgtcaatcgtttaacttatatcacttcaattatggatcctttcactcagcgcatgttagagcgggcgcgggccagacaggagaagatcgatcaaaaactcgtaaattcaggacaggccgttccgaaaaggaggccactaacagaaaacatcgccgtggtaaaatctgagggttctcccgctaagtctcctagtaaaataactcgggaatgtgtgacgtcgcctcgcagac…	CAAATCCGACAACTGGGCTGAAACTTCTTTTGGTCGTGAAGTTATGAACGTGGTAAAGAA	13.5311	13.5219	13.6325	13.641
Locus_6923_Transcrip	tggccacgctgcacctcacgcagctcagcgtgccgctcaagcgcgactacgtgcgccagctcaacgccgacggcgcagtaggtcatcacgcggtgtgcctggtgaagtgccgagaccgagtattagcgaccagcatgcaacagactcaaccatctacaacgctgctacacttccccgacgatattcgtatgctgggacttgcaagcgattttaaggttacggtagaggtgtatttgctgcaagcttctaaagaagtattatcacatgagatgaagtatcacatttctagcaaaaagtcaagttcgaagctgctgacgccgaagtctaagatatcag	CAACGCTGCTACACTTCCCCGACGATATTCGTATGCTGGGACTTGCAAGCGATTTTAAGG	9.00352	9.09077	10.1185	10.2318
106623	atgtacaatacatactctagcattctaatcttcatcaccaccacagcatctgacatattctaaggccttattgagacaatcgagccagatatctcggtctttcggcgtgtcggcggcgagtaaatgtcgccggacgacggagccgtccggtcgatggacgtagactagggaaccggactccggtacgatgagtccggcagggatggaagattctagaaggatcgtgttgggacgggcgcagaggtcgcgaggcgccttgatgactcgttctgatatgaccgttgagagatcgatgtcgccgatcg	TCTAGAATCTTCCATCCCTGCCGGACTCATCGTACCGGAGTCCGGTTCCCTAGTCTACGT	13.2406	13.303	13.446	13.5537
Locus_2049_Transcrip	tttttttttacttaaaatatttatattatcgtaataaattgattttatttacacataaaatataattaaaaactacacacacaattattgcaaatacaattcaatcaattccgatacttggtgcatactataactatgttacctacattagagaaactgcttggtttctgaatatgtatatcaaattataacataatttgtccaaaacaaatgacatttccgtcaaaaaggcttcttaaaacttatagagctgttattttcagtatctgtacgtgaataaaacgctaaaattaactagaaatttgaaaaaaacttttcaaaaattaagatggtgatcaggtgatgtggtgctgattttttccgttggtgttaaactttgtacagatatttattgagtac…	GCAGTTTCTCTAATGTAGGTAACATAGTTATAGTATGCACCAAGTATCGGAATTGATTGA	10.2198	10.0647	9.72707	10.0531
Locus_5667_Transcrip	ctgtctcatcacccgaaatctttattccaatagaattaaaggcaaaatataaacgtttaatgttgaaatactatgtgttctacctaatcatttagatcgtacatgtgtcaactatgtgactgttatagttttatagcttaaatatttttattattgactaatatcttcttttcaacctgtggatacctttagttaacactcatcctacattttggagatgacgacaaactcatatgagaaaagctctaccaaagatggagctcgcccttataaatgttgcgattactctaacaaaatcacattaaatttacaaaatttcaaaagagatggaaggttttgtgatatagatctaatatcaggctcaaccattgttaaggctcatagagtggtgcttgcagc…	ACATGGGTTCATCAGTTGAAGTATACGATCCTGTCGCTGATGAATGGACTTTAGTGGGCA	14.8213	14.8225	14.8666	14.8727
Locus_13744_Transcrip	cagacctacagacttgccaaccgtacaaaaaaatattattgtacgtcatttttttggtaggctatggggcatagcggctgactgtgtttcactaaaattaaataaaattaccgagtgaccaatagttatagcattatcaaagtagtgattagttagcaaagtgtgtttataaaatgtcttattctcataagtatacttgggcggctttgccgaggacccagagaggtacaccgctagttttaggcggagatccgaagggcagaaacttcctgtataccaacggcaattccgttatcattcgagatattgagaaccccgcgatctccgatacatacacggagcattcttgccaagtgaatgtggcgaaatactctccgagtggcttctacatctcttcag…	AATTTTATTTAATTTTAGTGAAACACAGTCAGCCGCTATGCCCCATAGCCTACCAAAAAA	7.25503	7.30834	7.36632	7.32643
Locus_22666_Transcrip	cggtaaccaggagggagtcatcaactacttagacgtgaacaacccagacaagcctctgcaagtcctcatgggacacaacaagcctatcacttgcctagcgttgcatccagacagacacactgtgtacactgccagccatgacggatgtgtgaccgcttggaacgttgctactggcgaaggtcgtcacatcctgggccagggtcacggtaaccaggtgaacggcatgcgagcgagtgcgggcggctcgctgttgacttgcggcattgatgacacgctacggaaggccgtccctgccgctgaaggtgaagtaccgacatacacggatgtgtcgatacccctgggctcccagcctcgcgctatggaccacatcattgaagatgacaccactatcgtagctac…	GTGTGTCTGTCTGGATGCAACGCTAGGCAAGTGATAGGCTTGTTGTGTCCCATGAGGACT	16.0688	16.034	16.1785	16.2063
Locus_23964_Transcrip	cttgtctgggttgttcacgtctaagtagttgatgactccggatagggagacggagagaaggtgcttgccttgccagaggcatgatacctgttggttctcaacagcattgcccatattgaacaggacagatctctgcatggtctcaatgtcccagatggcgcaggttttgtctccggaacacgacagcagctgcttgccgtccggcgaccacgcgatgccgtacacgccgcccttgtgggctggagacccgatctctcccttaagctcggaggtggcgccatcgaacaggaatatcttgccgtcgaagccggccgacgcgaacagactgccgtcggggctgtagcggacagcctgggcgaaacgagtgtgctcctgcttagtacacttgaacttgaaggg…	TCTAGAAGGCTTGAAGTCTACGGAGTTGATCGGCTTGGACTGGCCGCTGATCTCGCCTAC	12.9435	12.9689	12.9151	13.0509
Locus_6546_Transcrip	attttaatgtcactacaaaatattattacaattcggcataggttttttttacagtgtaagtgctaacatttaaactaatttctatataaataataattaagttaaaatattagtgaccgaattatactattacacttagaatgagaatatgaattttagtaacaaatcttaatttttaatactggacatatttcaataataatatttacaacttagcactgcactgaagaaattgaaagagtttttattaggaattcacaaagatagacttacattgatcatagactagtcatgtaaatatagacattccaattcaactaatttactgttcacgaagacatacgaataaattaaataagttacagtttatttacttatctttccaaataatttaaatat…	GTCCTTTTATACCTATTGCATACTAACGGTGTGAAATCGCATTTATAATCCTAGTGAGAT	5.05094	5.2817	4.17597	4.84109
Locus_28932_Transcrip	gggatggaggtgaactttatatttggttggaatactcttgggctcgcttagaggcaccccacaatgctgcattaacaacagtggcgttcagcttgggaggaggcaggctcttagcttcagatgctgcaggttcactgtctggctggcagtctagtacgggagctccacttacttcatttcatcaccaacttggagatgttattacccatataacattctgtactcctctacctagctcagaaacatctatcagaggactagcccgtgctgcggt	ATGCAGCATTGTGGGGTGCCTCTAAGCGAGCCCAAGAGTATTCCAACCAAATATAAAGTT	8.65821	8.90084	8.41891	8.48784
Locus_12971_Transcrip	cgctgacgccgccgcgcatactaactgcggggctccgagagactgctcgaataggcactcggtgagcttgaacctctcgggaccgaagtcctggtggtagccgccggggaactcgtagtggctgaagggcactgatgctgctgtccgctcgtcgtactggctttctgatacctgtgccacacaatgacagaagtcctcatactgtctcttcagcatatattgttgccaggagtgcgtcaatcctgcgggcaaagtcttcagagtgtagcggcctcgttcacgttctcttatcacctccttactctgtatgctgtatataggcagcatctgtatatgcatgttggtcagcatatgcttggcttgagctgcaaggtggtctccacccactggggagcggac…	TATGCTGAAGAGACAGTATGAGGACTTCTGTCATTGTGTGGCACAGGTATCAGAAAGCCA	11.8193	12.0609	11.888	11.7503
Locus_14884_Transcrip	gagcggcggttcgcgccatggatcggtggatcaatcttagcctcaataggttcgttccagcagatgtggatctcctcgcaggagtacgacgagggcggcaagggacagctcgagaggaagtgtccttaatacacacaaatattgtacattatacagacagacatgctattttatatatgtagaatcatcggcacgaatcttgaccgctggccttcacctgcgcagaagtgatttattagcaaagaaccaatcccgagtnnnnnnnnnngctatgacgcgatgcg	TTAGCCTCAATAGGTTCGTTCCAGCAGATGTGGATCTCCTCGCAGGAGTACGACGAGGGC	7.58308	7.42206	7.86264	7.50589
88881	ttgcccgagaagatacatggtgttacaaatagtagatataatgatactgataatgcatgattggatgaaatgttacttatgtgtttagcaaagaataggtgacaatagctggttgtttttttaattcacattgggtgagttatgccatttaactaaagtgataactagccatgtacttgccgcctttggtcaaatcagcaatgattctgttatatggcacaactcacacaactggtagggtccatgcacaccacgtttttatcctgc	TCTGTTATATGGCACAACTCACACAACTGGTAGGGTCCATGCACACCACGTTTTTATCCT	10.964	10.9237	10.6484	10.4969
Locus_15968_Transcrip	ttttttttaaagtcattccctttattactaaagaaatgcaactttccacaattcgtcagctttttctgaagtccttacaaaacattgaccactcactatacgaatattcttacaataagacgttatgagctaaaacctaacctacataatataaattttatcaagaagaatgtacttttcattaggttatttatcgataaagactccagtcaaatatatttttatagtcaaaactaccagaagcacaaaatcaatttcgtttgaaataccagaatgttatgtttttgtaatggtttcaatctttgtttggcaggttttgagaagacattacatggcaaatttttaagaaactacgatatggaatattgtcactaggtacacatgatgctgaaatttata…	CTTCAGAAAAAGCTGACGAATTGTGGAAAGTTGCATTTCTTTAGTAATAAAGGGAATGAC	13.0451	13.0528	12.9375	12.9454
Locus_16187_Transcrip	cgccggtaccgcgagctgcgcagtcacaatgccaggagaagccgcagagtacagcgccaagatcctgcccacgagtgcactgaaggttctagaagacgccctaacagtgccctcaccgagagacgcctactatctgaaggtcaaacaagactcctggttcaccaggatgccttcattgagagtcgcacactgaaggaacagtgtgaccaatcatttgtacactgccaatataggtcgcatgtcacaaccaagttatattctgataaatatccg	CAGGAGTCTTGTTTGACCTTCAGATAGTAGGCGTCTCTCGGTGAGGGCACTGTTAGGGCG	16.65	16.6197	16.8667	16.8438
Locus_14951_Transcrip	tagtcatagaattgtatgcaccaaaatattcagataatattgtaagatgcctattagaaatgtgtccgtttgatatctgtgatactaaatgttaatatcttttaatatcatgaaatattaacacttaagagaatataattgatataagaaaaatatggcgttgtacgaaggaatcgcgttaatacaagagaaacaggccgtcgtgttggacctcggcactgattacactaagttcggcttcacgggcgaggcggcgccgcgctgcatcgtgcgctcgcagttctggtgcgcgcgcgagcgacgcctgcgccgcgtgcacgactaccgctcgcccgacgagctctacgacaacctcgtgcagatgctgcatctgctctacttcagacacgtgctggtgaa…	CAGATAATATTGTAAGATGCCTATTAGAAATGTGTCCGTTTGATATCTGTGATACTAAAT	7.17243	6.64169	7.11244	7.04166
110088	cacgtttcgctagatttaattcaaattaaatatttctatgtcccatttatgaacttaagcctacataacacgcacacgcctaaaaatacgaaaaaatctataaacagttgtattcactgtaactattaaatcgatatacaaaatttataaacataataaaatcattgatcctatacaagctaacttagtttcgaagtaaaataacggaatacttgaatcgtatcaacggtagacgtaaccgacgacaaaatgattggtgtaaggtgagttacacaatttaaatatagttaaaccatttccagttgtcaaatcaccgatttgaccacagagaacaaaatgactaccggagatgtcataacgcaaaatctcctaagaaagtatcgtgccaaaatacgggtt…	AGCCTGTGCCGTTGTCGCAAACGATAACTTTTCTTCCTTTCTCATCCATTTTGCTTATTT	11.6795	11.5828	12.8951	13.0789
105893	ggggggcaacttcgtctgttattttcgttaaaaattacattagaaatctaattttaagtgaaactataataaaataagcaaaatggatgagaaaggaagaaaagttatcgtttgcgacaacggcacaggcttcgtgaagtgtggatatgctggaagcaacttcccagcgttcatattcccgtcgatggtcggccggccgatcatcagggctgagaataagatcggagacatcgatgtgaaggatttaatggttggtgatgaagcttcgaaactcaggtccatgctggaagtcagctatcctatggagaatggagtggtccgtaactgggaggacatgtgccacgtgtgggactacacgttcggccccagcaaaatgaatgtagacccgcgggagaccaa…	AGCCTGTGCCGTTGTCGCAAACGATAACTTTTCTTCCTTTCTCATCCATTTTGCTTATTT	10.964	10.9712	11.2512	11.1611
112408	ataaatacgctcatactctcgaaaaactcaaatgttagttaactttacatacgtaagtttttctgtctcagcaatttacgtaaatgtgacagaaatagaatgatgtttgagctttcgataaaattaagtggcgtttcagtattcggtgaaaagactgacatcagttaacataccaattttcattaagtcttaaaacatatttcatttcaaattttcctttcttccatttaatttttctaaataatcaagctctgatctagattacaaaaagtacaagctaaacctaagtgttgaattttatataaaatctcttggttaaacattatgtcaattataagtagttggtgaggcttttaggtatattaaatttaaattaaatgctttattatagcgtgtgtg…	GCAGCAGATTTCTTTATGCATTTTTTGTGTTAATAAAGTACCTACATAACACACACACGC	10.9385	11.0345	10.6904	10.989
112409	ataaatacgctcatactctcgaaaaactcaaatgttagttaactttacatacgtaagtttttctgtctcagcaatttacgtaaatgtgacagaaatagaatgatgtttgagctttcgataaaattaagtggcgtttcagtattcggtgaaaagactgacatcagttaacataccaattttcattaagtcttaaaacatatttcatttcaaattttcctttcttccatttaatttttctaaataatcaagctctgatctagattacaaaaagtactagctaaacctaagtgttgaattttatataaaatctcttggttaaacatttttatgtcaatcataagtagttggtgaggcttttaggtaaattaaatttaaattaaatgctttattatagcgtgt…	CTAGCGAAACGTGGGTATTGTTAAGCGTATGAAGTTGTGTATGAACTTATTTTTCCAATA	9.70908	9.55986	9.89862	9.81178
Locus_1758_Transcrip	attttcattcgttcgcctacgtttttttgagggtacggtacggatttgtttccgtttttcctaaaagaaagaggaattcgtgtcgactgcccagagtccacgaatttctgcttatcaaccgatatcgtttgggtgtgactgttttcctgtttgctcagaaacttgagattgataaagatgtctcaaactctcacatttggtgactcatgtgcaccggtgacttgtcatgcgtggaataaagatagaactcaaattgcattttcccccaacaacaatgaagttcatatctaccaaaaagaggggaatgattggaagcaaaccaacaacttggtggagcatgacttgaaggtgatgggcattgactgggccccaaacaccaaccgcattgtcacctgctct…	ACAGGAAAACAGTCACACCCAAACGATATCGGTTGATAAGCAGAAATTCGTGGACTCTGG	15.0607	15.0238	14.777	14.8219
Locus_3774_Transcrip	gttcgttgacatatttttatcggtgaagagcaaagaagtgattcattttatgatttcgatgatttccttactcaagaaagtttggaaatagtatagtcaaatgagaaatatttatcttcagtgaataactctctatcgtactcataaatagccgatagttttcggttgcagagaagtaggggaagtaaactgaacgagaccaacgcagtcacagtattattttgttttgctgaaaataataagtaatcccaacgaaaatgcccgcttatcactcaacgttgacggactacacccaatcagttggcaatctggcgctccttccaatacgaacaactttcagaggtccggctccgatcagtccgaagattgaattagatgttatcgacgaagctctcaatt…	TTGAGACATGAGACTGGTGCTCGTGTTTGTGAGAAGGTCTTTGCTACAGAAGATGGTAAG	7.98442	7.97298	8.00843	8.15102
Locus_446_Transcrip	aatgtcggcaaccttaaagccatatttaacagcagttcgtcacacgcttactgcggcgatgtgtttagagcacttttcttcacaagtggtagagcgatacaacaaacccgaggtcgaggttagaacaagcaaagagctcctactgaatccagtgataatttcacgaaatgcgaacgagaaagtgctgatcgagtcgtcaataaactctattagagtgagcattatgattaagcaagcagacgagatcgaaaagattttgtgcaaaaagtttatgcggttcatgatgatgagagcggaaaacttcatcgtattgaggcggaaaccggtggacggatatcatatcagtttcttaataacaaatttccacaccgagcaaatgtataaacacaagttggtcga…	CTTTGATGTGTCCAAAAAACCGACACCCGAGTTATCGCTTAACGTTTAATGCTATTCATA	11.2761	11.3806	11.4402	11.0902
102110	cgcaactcgtgtgcggctcactcattcaaatagatcattcagatatagtgatagtcaatttgaaatcaccaaatggcgaaaaatacttccagttctgctttccgtaagatcgatatcgatcaatataatgaagataactttagagaagaggaggctgaacagtctgtaccgaccggaccggatgaaggagaagtttgcgctctgctgaatcaaggcagatatactgaagcattgaaagttgtactgaacaatgcgccattgggatcgcccaatcaacaagtcaaagataatgccttggcattgactttgaaagtgttgcttgctataaagtctactcagattgaagaagctgtcggtaacctgtgtttggatgatgttgacattctgatgaagtatatt…	AGCGGGCATTTGTTATTGTGGCATGAGAAAGCATTTAATGTTGGTGGTTCCGGTTCCATA	10.8533	10.7555	10.4563	10.4742
Locus_7125_Transcrip	tcaaaattcgtgaatctaccagtgattgtaccgcacccactaaagttttcctcaacaattttagtgatttctgattagaaaagtatttagcaagtacagaatcatgggcgatcatttaccagcatgtgtcattgatgtgggcacaggttacacgaagctgggctttgccggcaacaaggaaccgcagtttatcattccgtcagccatagcgataaaagaaacagcgaaagtcggcgatcagagtactcgacgtatgactaaagctgtagaagatttagatttcttcatcggcgatgaagcgtttgacgccaccgggtacgctgtgaaatatcccgtacgtcacggtctcgtcgaagattgggatctcatggaacgttacattgaacagtgcatcttcaa…	AGGAGAGGTTTATATGGCAACATAGTGTTGTCTGGTGGGTCGACAATGTTCCGTGACTTT	11.8965	11.8823	12.3359	12.0558
Locus_18873_Transcrip	cagaagcggacggcgaacgtctgctggagttagaggaagctcttcgtgaatacgaacccccgccagctaactccagtcagcaccatcaactgcatctggctatagagccattgagggctccagaactgatgttccagccttccatgatgggcaacttagaggcaggcttggccgaaaccatggaatacatgttcaagcacttcagtcctgaggaccaactgttgttagctaacaatgtgttcttgacaggtggctgttcacaattcccaggtttaaaagagaggctcgaaagagaactgctagagatgcgaccattccaatccacgcacaaagttgtgatggcccaaaaccctagtcttgatgcctggtacggagcccgggacttcgcgggaagcaatg…	GATTCTAACGTTGTGAAGGAAGAAATAGTAGTGGATTGTTGAATGTGAAAGGTTTGCATT	8.82774	8.78177	9.07414	9.0063
Locus_2851_Transcrip	tgcagtcttttttgtttggatttgcggttaaatgtgaagtaactctgtaaaaaccgtttcattttaattgaaaagttcacgaacagaatggagaatatattagttctaaaagacaacaagactgtcccggatattgtacacgaatatagtcctacgctaaagtttggacacatacctttggtgatagataatggatcgtaccaatgtagagttggctggtcgatttatgatgagcctaaccttattttcaagaacttgatagccaggcctcgaaaggaccgatgtaaaaaagatgcagagcccccagccacaccaccaattcagattggtaatgacattatcaatattgaagcagtaaggtttcaactaaagactcagtttgataagaatgtggtgaca…	GGAACAGTTGAATCAACTTCTTGCTATAAAGGACATGATAGAAGATGGTGATACTGATGA	12.3177	12.1203	12.0084	12.0643
Locus_13670_Transcrip	tatgtttatatatattttgtatatagtattttatttttagttttgtattaagataagtagtttaagtttgtatatatagtgtgtacattgtataaaataaatagttttaagtaacattcttttacgaagggaacatatatttatgcttgggaagcaaagatcataaaaaagtttaaatagatcatggattcttcaaaagcagcatttgagtcacttttgtcatagcaattactaatagttagagctttcaaacaattaataaatttttcaacattctcattactgtaaccccttctgaatttgtaccaatgggtaattgagtacgttttcctaacaggacatgccaatatttgtgctgtgtgatcggaaagtgcaaactcttgatactggagtatgttt…	CAATTAATAAATTTTTCAACATTCTCATTACTGTAACCCCTTCTGAATTTGTACCAATGG	5.65464	5.4545	5.35271	6.08746
Locus_3798_Transcrip	tgtcttagctatccttcacaaatacactttcgacaatgtcctcactgttcgaccgaaaacttttaccgagcgacagaagacttaatctgaagacttcctcgctcgttttcgacgttatatatcgaatctttcgaaagctaatgccttcccttcttcttcatattcttccttcgtcacacaaaacgaatagaaatcaggatctcggaatatctgctttcccccctcccaggcataagtcaaagggttttccgcttttgtaacgttgacatcaaaatgatccaaagcgaaggatcggacctcattgtagaccctgtctcggaaaccagggaacatagcattacctccatacaaaacgatattttctaacaaactctctgtatgttcctctgggcaggctgc…	GTTTTCGGTCGAACAGTGAGGACATTGTCGAAAGTGTATTTGTGAAGGATAGCTAAGACA	10.7035	10.7482	10.2438	10.2556
Locus_7442_Transcrip	tggtagcaactaatggtagctggtagcaattgggtagcaactctctattatgtctttcgagaggatcggtgatttgtgacagcggtcctgacccagacgtcaattttactcgggaatagtcttcccaccagtaaaagaatttttgaaatcgttttagtagttccggagcctttacggtacaaacaataaaaaaaatgtttcctctttattacaaatattagtatcaagcttaagtcccgattgtttatgaatatgtatacaactccggaaatttaaaagcctttcagtgagatttattacttgtgactacagcttctgttaaggacacagcagtaagctcagagttacgttttctgtcgcgca	AATTGGGTAGCAACTCTCTATTATGTCTTTCGAGAGGATCGGTGATTTGTGACAGCGGTC	7.8423	7.77643	7.86264	7.95128
Locus_13622_Transcrip	atagagtataagttaggaatacctctcatagagctagtgaaatacagatgtgtactccttataccagatttgtactccaggagtcatttgaagtatttaatgtcattattactgaaagatttgggatttggccactgtttctttgtccaagagagtgtgggggctacatttggagctggcattggttcagcatgtgtggttgacattggagaccagaaaactgcaatatcttgtgttgaagatggaatatcacataaaactacaaggttaagaatggactatggggcaggagatgtttgccaagctttgtcatggatgttccacaagagtgcatttccatacaaaaactggaatgaaaacatacccagagatgtgatcttaatgaggaacttgtatgaa…	TGTGGATTAACCAGAGTGAATGGAATAGATTTGGTTTAAGGATACTGAGGGAACGCGCGC	6.35645	6.46352	6.22954	6.29142
Locus_8265_Transcrip	caagaggttatgtttacagtaggccgaattcgaaataaattaatttaaacaaaagtcggaggcgttcattacggtcgtacaagtaatattctaaataattacaactcaatgtgactattaaatctatcgagaagttccataatagcttacaaatgagtatgccatccttcgaaccgggcccggagcatttccagcagttcccgtctaataggataatagttatccacccaggatcactttatgtacgcataggaagagcgtcagatctcctgccagtcaagcaactgcactgcatagcaagaaaacgtcgtcctggtggtaaaatataccgagactccttcattccgccgagtgtgccaaaaacaaaggaattaatcgaggaattggaagaatgtcggc…	TACCGAGACTCCTTCATTCCGCCGAGTGTGCCAAAAACAAAGGAATTAATCGAGGAATTG	17.9552	17.8385	18.3023	18.3275
Locus_12451_Transcrip	cccggaagagatgacgtgacgatctggacgccgacaaccctcactggtgggagcactcaggatcgaggggtgaggagacgggatggggaggcctttgcccagcagagggacaataaaggctaagaaaataaaaacattaatttgagggtcacattatcatgacgttattttgcaaatcaaatctgcaaaaatgatctaattcttgccggaacatactaaggtagaagaaatcttctaagagagtattttgaagtacagggccagcgatgtcaagctgtcagaaaggattgggtgttgccaccgacggaaacttctagcaggatatgtataaatacacgacgatcatattccaatattgagaagacaatttactgtcatggattttttgttgagaatgtc…	TTATACATATCCTGCTAGAAGTTTCCGTCGGTGGCAACACCCAATCCTTTCTGACAGCTT	12.896	12.8688	12.0692	12.243
Locus_1435_Transcrip	aaataattacttactacggttgagtgaactcaggcaagcacttttcaataaaaggttgtagattttttcttaataataaaataataatacgaaataccgagtttcaacggaccgagtttgcagcgaccataaaatattattattacaagtttttaaaatctcatggcaaagtaactataagtgtgtagcatctaagcgagatgctcataagcatgctacgcaggattctaactaaataaaaatgcttcattaagattgtaaaagtattgtcatctgtcagtttattttttgaaggagaaaaattaataaaatataaaacataacacacacacaaaaagttccgactgtacaggttttagtccgccacaagtgcacaatctcgtttgataaataataaaa…	GAACATGATTATACCGAACAAGTTTAGGTTTATTTACGTCTGTATCAAACTGCGATTCCA	7.11894	6.93369	7.34207	7.40514
6822	gtggcatctggcatggcacatttggagaagcataggttcttgcaccgggatctggcttgcaggaatatattgttgtccacattggagttggtgaagatcggcgacttcggtctgatgcgggcgttacccgatgccgacgattgttatgtgatgagcgagggccggcgcgtgcccttcccgtggtgcgcgcccgagtcgctgcgcagccgacagttctcacacgcctccgatgtttggatgtttgccgtggcgctgtgggaaatgtacacctttggggaggagccctggataggtttaaacggttcggagatactccgactaataatgcgtgaaggtcagcgtttgtcggcgccgaatgcctgcccgc	ACACGCCTCCGATGTTTGGATGTTTGCCGTGGCGCTGTGGGAAATGTACACCTTTGGGGA	12.9864	12.9545	12.2935	12.3359
Locus_12596_Transcrip	caaacgcggagaatggcgagtgtccgaacacccatcccaaacagttcctgtagcagttaaagttttgaaggctgatgcgttctcacagcccggaatctatgatgacttcagaagagaggtggaagccatgcacagtttaaaacacccgaatttaatcaaactacatggtgtagtgttccatccattgatgatggtatgtgaactggca	ACAGCCCGGAATCTATGATGACTTCAGAAGAGAGGTGGAAGCCATGCACAGTTTAAAACA	10.0766	9.96253	10.0074	9.99612
Locus_15028_Transcrip	aaagaagttgcagctatggaaccgaaagttttggaacaagttatttggttcatcatccagttcagtttcgaaggagaaaagtgagttagcagtgagaccatcacagtctgactcaaggacaacatgtattatattggaaaaggatattgtattacatagtgagataggcaatggatcatttggagtagtcaaacgcggagaatggcgagtgtccgaa	GGAACAAGTTATTTGGTTCATCATCCAGTTCAGTTTCGAAGGAGAAAAGTGAGTTAGCAG	8.18982	8.15858	9.1267	9.28598
Locus_23808_Transcrip	tcgaaatgtgctagtcttgtaatctgcaactgatctctgataggtaaataaaactgttccagttgaacattctgcagaatctcacagagccaatccgtccccgattccattttagtctattcttcactgtacttggggtaaacataaaataaacgcatctcgagcaggaagtcgttgatgcaaaggatgtgtgtccgaatggctgttactgcacaaaccagaattatggttacga	ATAGACTAAAATGGAATCGGGGACGGATTGGCTCTGTGAGATTCTGCAGAATGTTCAACT	9.49735	9.3537	9.33483	9.04847
79162	ggccagtgcctgcacaccgcggtgctggaacagagcgccgtgtcggtggcgctgtcgccgaccgcgcggcacctggccgtggggctgggctcgcgacgcttcaccaccgcgccgcatgccaggaacaacgtcatcgcgctgctgtaccgccttgacccgctagagagttccagtcgcactggtctgtctcccataaaagaattggaacagaattgggagcatggc	ACCGCGCCGCATGCCAGGAACAACGTCATCGCGCTGCTGTACCGCCTTGACCCGCTAGAG	11.9944	11.8974	13.4084	13.6039
Locus_13699_Transcrip	tgggagcatggcttcactagcctcaactgcctccgctgggcgccccagcccgggcaaggacttgtgtatgcaaacaacactggccaactcattattatgagctaagtggaatatcatgacaaagctgactcaacacacaatgcccaggatgctgtatgtcactgccacgctgactgccgttttgtgtcattcagtaaaaatatatttacgcatttgtggcaacttcttcatgtataaaactattggaagcttgatttgctctttatatttgataaaataaaatgtcaaattgtattttcaaaatatcataatacaatattatattagggtgtactaatcacagactgtttgcttgcaagtcaatccgattttaatatacctacatacatagtttgtaat…	AGTGGAATATCATGACAAAGCTGACTCAACACACAATGCCCAGGATGCTGTATGTCACTG	14.365	14.358	14.8666	14.906
Locus_14376_Transcrip	tatttttttctagatgacaagttttacactagattagattaagtgagtcagtaatgaaacaccaatagagtagccgcttctctccctcggcactgaaacttttgacgccggagcacaattcgcgtgtgtcgagcggcgcggcggtcgcctgcgagggccgcgcgtcgctcgtgcgactagtcggtacgtcgttcttcccttaaggagccatcccgttcgcaccacatcccacgtcccacgacgccgaggcgtccccagttcacatattagcatagatcgcgacactcgtagagtgatagaggacagaaattcataatacaatgaacgttatcggacaatattaaaacgaagaaggcatacttccaagctatttacctaaattctaggatagaacgtcgg…	TCAAATTTATCTCGTCGTATGTATGTAGAGGTGATATGCGGATAGAGAGAGAGGCGGGTG	14.6923	14.6607	14.6772	14.6607
Locus_19280_Transcrip	tattgctagtggaggaagcgaagtctggaatgttcgcaacgagaccgtgatagcttcgatcgcgttccacccgcgcgaacaactgcttgtcatagctacgtacaatgaactgtacttctgggactggagccaacctgcgccgtttaccagagtctcaaccaataatgttaacgagaaagtcagatatgtggctttcgatgctcttggctacaagcttatcacagggatatcactgtgggcgtgttcgggcggccctgcgaacaattcttcgcagcagcagaatccccctgcaggacctcctaacaacccgaataataataacccaaggagagatgatcctgacgacagtccgggtggtagccg	CTGGGACTGGAGCCAACCTGCGCCGTTTACCAGAGTCTCAACCAATAATGTTAACGAGAA	15.4572	15.4211	15.6343	15.7287
Locus_14774_Transcrip	gccctcctgcttgcagacgacgcggccgcattgaatgcagttgttcactagctcgtgtttagacgcctggcagtcacagtgatggcgcccttttatgatgacaacctgagcgttcttcccctcttgggagtacaaattcacgaacttagtcttcttcttagacttggactcagcttccactggctctggctgtggtgccggtggctcattgctgatgaagtcagtctgttgcttgttctttgaaattttctttttctgctgtttggggagtgaggctcggctcgggaacgttttcttgcacaattccaagaagaaacctttatgttgagggttatcgaagtccaacaaagttttcatgtattcatttaaatccttctcactttctatggataaaatgta…	TCAACATAAAGGTTTCTTCTTGGAATTGTGCAAGAAAACGTTCCCGAGCCGAGCCTCACT	11.7987	11.7046	11.6872	11.7249
Locus_17368_Transcrip	tgtcgctcatctcctgcagcgccgcgtcctgcacgcgcggcgtgtactgccccgggtgaccggcagtggccgcggcaaagctttgggtttctactgatgggtcaaactgcagcagtggcgcgttgactcctggcgccacatccctgtcactgggcactcctatgaacaagtcgtgttgctgctgccgtccactgtcggtgccggagctggtcatctgtctgatctgctcctcatcaggctcatagtctattgtattgtcttctactatttggcgaccagcaaaatcgaaagtcatcttcttattaagcctggagccatgtttcttctcatgcagcgactgctggtacttctctagcttgcccttctcggcagagttgagccacacgctgttggcgctga…	AGGAGTCAACGCGCCACTGCTGCAGTTTGACCCATCAGTAGAAACCCAAAGCTTTGCCGC	9.15857	9.14561	9.33483	9.10394
Locus_20406_Transcrip	aagcttcatgaaggtcgcacatggtactcgagtcatcgcggccggctttggatcgcgtcaactgtgaagccgcctgatcaggaaattgtgagggccattgaaaaccagtaccgagtgttatatccagagactgaagtaaagtttccatcgttctatccaactgggtgccttctcggttgtgtcaacgtggacgatgtcctaccgcaggaagagtatcagaaaaagtacccgggcggtgagagtgacagtccttatgtgttcatatgttccaatcctgtcagtctgaggctgcggttcccggtcaaaggagctcataaaatatatgcgttggataagacaatccaccaggcggcgg	TCTGAGGCTGCGGTTCCCGGTCAAAGGAGCTCATAAAATATATGCGTTGGATAAGACAAT	13.3297	13.3664	13.3961	13.3602
Locus_5351_Transcrip	gccataaataaaaatagaatagaatagaatagtattttgaagaaataaaagattcttgaaatcagtatttctccgtatttaatgtatttttgtattttcctagtatggtttaatgctgaatgtgcctaagctgaagtagccgacagagataacgtttctgtttggtttgccgaatcactatattatttagaattgttaagaaaaaggcttttcctgtccacaataaaacaatatttacaacaacaataatacaatgatgtccgatatcctgaaaccacacgtcaagtggatagaaggtagatgttatagagtaaatgatgcagcaatagatacaacgactttccaagaacatgatttatatgaaaatgatgttgtccacaatgaggttcttgatgaagg…	GACGGATATTATCAACCAACTTGTGTGATCACATGCCATTAGATTACGTATAAGAAATGT	13.1711	13.1475	13.6607	13.768
Locus_16413_Transcrip	ctgagcttgaacagacatcagtattatttagagctttaagaaccaaagttgtgttgtcatgtgaagtgtttgtgttttcaaaatggttgaattcgcgctggaacataaccagcaagctggcacatctgacggcttcaggcagtaccacgagcagtacgggtacatgaaccaaaaccaaggagctgtggccaggaatatgcagaactacgactcaccgaaacctcccataccggctaaaacatacggcaaagttgacaccccaaacaactcgcagcttataacagtgacggttgaaacagggaaagataacacaagagatgcacccaaaagtgcgaagtctgttagtaagacttaccacacgctcaaagacatgatctcaagcaggtttaagagtaaaga…	TAGTTTGAATAACAGTGAAGAGAGGAAGAGACCTGAAAGACCTGAACCAGAACAGGTGAC	12.2122	12.2236	11.863	11.9899
Locus_23567_Transcrip	ctttgggatcatttgtttttgttggtgttgtaaccgagtaactgttttaagatcgtgtttttgagaaatggattatatggtcgaagtacaattgggagaggatgcaacggtatgcttagggcttcaactggatttggtacagccgatggtagtgaggatggtgcttgggctgaagctgaatttaaagtcgcgtctggggctgcacctggctcctgctgggctggtacttgcgctggatttattttctggctttttggcttcttccggttctttgctttcatcccttgggggcgaatcttacgattttcctgttcctttttag	CCTAAGCATACCGTTGCATCCTCTCCCAATTGTACTTCGACCATATAATCCATTTCTCAA	13.7885	13.6607	13.9269	13.9246
Locus_6844_Transcrip	ttcgaggcgacgccgtgctgcagccgtgctatttcggtgccgctataatgtgccatgacccttaattatctatttaataaattctgtgtggcagtatgtgtgtggtttatagtgctatattttgcgcattcaataacgaaccgtcgtaagttttggaaaatttcaagtattcaggattttatgcaatatttcataacttaatgtataattcattgctatgatctcgttgggatttatcttattttttttggaaagctatacacatataactgagattggttattataacaggatgctagtgttttaaaaataattattttcactgaggcaagtgttaaaaacataatgtaagtgcataagtgcaaggaaaacttatacaaggtgttcaatcgatgtcca…	GGACATCGATTGAACACCTTGTATAAGTTTTCCTTGCACTTATGCACTTACATTATGTTT	9.97011	9.75468	11.2408	11.4577
Locus_18805_Transcrip	taactctggcagtgcaatcagtccgttctctgttttaagcgtactttttatcagttggattatctctttaactatttaaagttttgaaagggaattatgatagggtgtctttccaatttcgttgcttttacgaacaagttagattttgaacgtcagttatacagacacattttactaagggacttttttctggccttaaagaccctgagttaatattaagataaggttgtgaacttaggaagtaactggcgtacaaaatgttcgagtgcttgcttggagtgtgaaatgacaagggactgacacgcccattttgaatgctagtcggaagtgttagtattatagcctttattattatcattaggtcctacgtcttttttatgatgtcttaaattgataaaa…	ACAAAATGTTCGAGTGCTTGCTTGGAGTGTGAAATGACAAGGGACTGACACGCCCATTTT	13.0494	13.0768	12.9242	13.0984
Locus_5669_Transcrip	ttgaaagaagcctgtaagctgctaacaggagatcaatctgatgaaatcatagaagacgccacagtaatgagcttgaggatgtttctagatcaagatattgtgatgttaaaacatctgtctcagttgaggcaaacattcggcactgttacttcagctactgcaaataaaatttgtgatatagtaacaaaaatatcagaagaccttatggatgaaacaaaagactacattcgtaccgaagaggccgaatctaataaagagaacatcaagctatggggcgaccacatacaatgccactacatcccatacaaaccagtgaagaaaccgctggccaagctgacgagcaagccggcaactgctagtgcgtttgtcactgatttttctatgaagtataacagtgag…	CATGGGCTTGGACCAACAATACGACTTACAAATAGAACTCATGGACCCCTTACCACAAGA	5.95797	5.54535	5.30743	5.7046
92420	aaaagatttaaagaaataccagaaacaattaaagaagaagtttaatgttgattttccgattgagtcttcggattcagacaatgacactgttgaggactttaaggcgatgcagaaaaataataacaacgtcattattttgggtacaccgaaaaaaagggctaggaaggaaaacaaatgtagtgaaataaacgatcaaagtgtagaagaaaacaatttgcccggtgatataaatatccaaaaaccaaataacaccgagacacaaaattcga	GGACTTTAAGGCGATGCAGAAAAATAATAACAACGTCATTATTTTGGGTACACCGAAAAA	10.863	10.8572	8.49185	8.36851
39747	cggtggagaagagagtgatgaaacgcaggaagtccagcaatgacctggaaatgtaccagccgacgtccactactgatgatctcgataattgtactgatttcttgactaatggggaaaaatatgttcagcccgacttcgtaacgatgctcgaacaggacggctacgtccgtgactcggaatgcgagatctcatccacctgcgacacccaggggactgccatagagagtctggaagccttgtcagctcgcagccc	AATGACCTGGAAATGTACCAGCCGACGTCCACTACTGATGATCTCGATAATTGTACTGAT	9.36359	9.13121	9.66178	9.66977
Locus_23064_Transcrip	cacaatacattgttgcactttgatcgcgataccgttgttcctaaccaaacaactagtaccttagcttctgtcaatcacctttctacatctcgagttgtcttgctctccacagcgctggtgaatgtgtcggatactgaaggcaacgctcacaccgcgcgaatcctgctggataacgggagtacgactaaccttatatcacaggagttggctcgtaaacttaatatttccacctatacagtcgagtctaaggaatcgagttctaccaccaagctcagagtcgtcttcgatgcatcagcgaccacatcatcaggcaaatcgtttaaccaaattcagatggtaggtgctcagttacaagacgatttattaacaatcttactcagatttcgacagcatcagatt…	ACTCTGAGCTTGGTGGTAGAACTCGATTCCTTAGACTCGACTGTATAGGTGGAAATATTA	9.07314	9.08148	9.54762	9.57837
Locus_2548_Transcrip	tttgaatctgtaatcacatgttaagtatttatgtgataaagcttaattacaactttacattagaatatcgtcttacagtaaaaactattttaatttaactaccatatttcaaattgttcagaagatcaatatcagtcaacttagcagaatacggtacaatatctgttaaaacaaaattcaacagaagtgttaaatattgtaaaaataccatagacatttaatttgtgtcatggtaattgttacaatgaccaaattaaggaactttacaattttgtttagtaaaatgacttgaacatgctcaataaataataaacataaacaaccagggcacattaaattccacatcactgagttcaccacactacactaaattgtctattcacttttatcagtcttaca…	GTGTGGTGAACTCAGTGATGTGGAATTTAATGTGCCCTGGTTGTTTATGTTTATTATTTA	6.87652	6.76818	7.03342	6.64278
110805	taacttaagagcaattgagtcgcaggcccgggggggctctggggcggcgtgaggggcgtcagctctacggcaccatatacggtctcgaactcccgcaggagatcttcggtgtgctgcggcgcggagaacgtcggtacaatcggcagcgacaccggaggagtcggctctacgcgctccggtacttgcgagatgttctcaaaaatgggaagctccgatttt	AAGATCTCCTGCGGGAGTTCGAGACCGTATATGGTGCCGTAGAGCTGACGCCCCTCACGC	9.93183	9.85681	9.56224	9.75612
Locus_1969_Transcrip	ctgtcattcggtgatggcatggttcgtttcttacgagacttttctcgaaaattacgagaatccctagtcattcaaaactagcacgcggtttatttgtaagcatattgtgtgtttgatcaatctctaacgttgcgatcaagttcagtgaccaggacgtgtcaaaaatcttgactgtcacggcataacttgacttttcgcgtgtgatactctgaagattataaatcctgagaccttgtgccaagttagattcttgaaaaatggccaagtggggcgagggtgaccccagatggatcgtggaggagcgacctgacgccacaaacgtgaacaactggcattggactgagaaaaatgcagggccgtggtcgaaggagaggctaaaagaattgctgaataactata…	GTTTGCGCAATGTGCGCTAATAATACATCAGCTTATGTCATGTTCATCTTCCATAAAATT	10.1923	10.0495	10.3608	10.1389
Locus_22748_Transcrip	acgcggacagcgtggcggtgaagatcttcttctcgcgcgacgaggccagctggcgccgcgagaccgagatatactccaccgtgctgctcagacatgataatatactggcttatatcggcagtgatatgaccagtcggggtagttgtacgcagttatggctgatcacccacttccacccgctgggctctctgtacgagcacttgaacaggacgacgttaacacgtaatcaaatgatggccatctgcctgtcggccgtcaacggtctactgcatctgcacactgagatacatggcacacagggcaagccagctatagcacaccgggacatcaaaagcaagaacatcctggtgaaagtgaacggcgacgtgtgtatagcagacctcgggctggccgtgaccc…	TCTGCACACTGAGATACATGGCACACAGGGCAAGCCAGCTATAGCACACCGGGACATCAA	9.33846	9.28309	9.40675	9.4525
50150	cgtcgctcatcgtgacttcaaatctaagaacgttctccttaaagctgacctaagcgcttgtattgcggactttggactcgccctgatattcgtggctggaaggggctgcggagatgctcacggccaggtcggaactcgacgttacatggccccagaagttctggatggtgccatcaacttcacgaaagacgccttcctaaggatagacatgtatgcgtgcgcgcttgttctctgggagatcgcttcaagatgcagtgaggcggctccggaaacccc	ATTCGTGGCTGGAAGGGGCTGCGGAGATGCTCACGGCCAGGTCGGAACTCGACGTTACAT	9.85565	9.9805	9.69087	9.56891
Locus_6080_Transcrip	aagagtgtcaaccggtcgaagctgataagagtaaccactgtgttgtcttgtggcagttcgacaacgttaccaatcaagcatatcctaagctcaaaggatgtttcgtagacaccgtgtcatgcacagacagggcaaccagctgcagactgcacaactccaagttacctctcctccactgctgctgcgaaggagacatgtgcaaccagaacgctgtgttccctggcatagaagctggaatgtcttcacaaacagaaataccgcctgagagagtacctgcgtccgcggtgcctagcgctgacgatgataccaaggcagtcatagcttacactctaa	TGCAACCAGAACGCTGTGTTCCCTGGCATAGAAGCTGGAATGTCTTCACAAACAGAAATA	14.8411	14.8726	14.4878	14.525
38291	tcgggcgtgagggccgacacggccgatgcgggctgctgggcacagacgcgctcgagcacgcatgaggctgatagacgagcctccgcgtcgtggtcccagcactcttccattgtgtcgcagagtactgatagaccgggatgattacgccagtgtggaggtatatgagggcgcagtttcctctgcacaaccgcctcctgcatttcttcgagactggggtgcgagcccacctcctcttcgag	CGTGCTCGAGCGCGTCTGTGCCCAGCAGCCCGCATCGGCCGTGTCGGCCCTCACGCCCGA	7.96723	8.12928	7.66711	7.28309
47833	ggtatgctgtgaccagccaatattcagcttgaagattgtcgccttttttgtcgactccgatataatgtaaaatatctgggtggtccatcctagccaggcggaagatctcttgctcagccagccacgactgcttatcttgtaaggggaacaccttgacggccacgtctcgctggcctagcttggccctccatacagccccgaatcgtcctctagcccgaacctcgcacagagttacttggcctactaagccaacaccttcattctccatgccag	TCTTGCTCAGCCAGCCACGACTGCTTATCTTGTAAGGGGAACACCTTGACGGCCACGTCT	8.60084	8.44708	8.13959	8.37395
Locus_2335_Transcrip	tttttttataatcatatcaccacatgttatttcacaactgatgataggtatcacaataaaaacaattactaactaaggcttgatacgaaaatgcagtgttacatcagttgcttttcatgaagtttctaacagccaaaaaaaacattgcaatctaactgatcaatttacttgttcaggtatcgataaatgaccaaatgaaaaacaaatgatctactctaacaggcatataatcaataaaaacagaatttacactttatacatctttagagatggatgttggatcagcagagttcacattgttcattcttaattgaataacaaggataataaattgaactaaaatctaaattcaatgtcctgagaccttaggccagttgtattgtaaaagcactgcacttt…	GTGCTTTTACAATACAACTGGCCTAAGGTCTCAGGACATTGAATTTAGATTTTAGTTCAA	12.0727	12.0498	12.2629	12.2311
Locus_10728_Transcrip	aaaagagaatgtgtctatcaaattggtgttgtgagcttattgtgaaaggaatttgaatttagaattgtcctaatcatcatggcagcctttagagcagtttacttaatatcaacaagagattatgataatttatttaccgttaaataaattatgtcccgcaccttcgaggtgacaggatcacaatggccacaataggccgacgccagataggtctatgtcatcccttttttaagggctttgtgatacaagcgatgattaatgtcggaaaactgagtggaaaatatcaacagtaaacggcggattagaagtgagttattaaattcttttaggggttttgttactgttgttttttagtattgttttacattctgacggtcacgccaatttttaggaaataac…	CATTGCATTTGATAGCTGATAGCAGAAGGTTTTTGGGGATATCTTTATTTTGGGGAATAA	6.53566	6.44128	6.21091	6.51215
Locus_16516_Transcrip	cgcgaccgtgccgacagcgagcgtagggttgcctcttacaattaaatagggaagcaaagttacgcttatttgtaactgactccccaaatcaatggaggtgcccaactacttttcgagcacagaacacgcaagtatcctatacttacctattacccctggcacaacaccgctgaccgctgatacatacctacttaggtacccaaaattggtttctgcgcagcgata	AGTATAGGATACTTGCGTGTTCTGTGCTCGAAAAGTAGTTGGGCACCTCCATTGATTTGG	14.3786	14.3269	14.3021	14.2512
Locus_3845_Transcrip	taggtgtcaggaacgcattctctgaacggccgaagtatacatatattttttacaggtattattcccttataaacctgcttattacagtaagtaaactgtaccctgatagacaataagcaccagtattcaatcgattttaaattttcgtaattttagatattaatataacaattaatgtatttcctaacaaatactattgcttataaaaatgaaaaaaatatgaaaaatgattaaatcttcatcgctgattaatcgatacctagaaatcgaggcagccgattaatcgataacaatcgatactctagctctgactcgagtcttcactgagctataactgcaaatgctccatgaaccaatgggcgccgttgatgaggttatccatttcagcggcgggtgaag…	GTGCTTATTGTCTATCAGGGTACAGTTTACTTACTGTAATAAGCAGGTTTATAAGGGAAT	7.49985	7.73471	9.27845	9.40328
27312	cttcagaaactggacccttttccgtgaagtcgaaacctgattctgctgcacacccatcataattatcggcataattcgctttacttgctagatctatcaaagggtttctcatcacaactgcattgaacctatcagggtacaacccagccagatgggccacaatcagacctccatagcttcctccatttaagaatatattttttgggcagagcctttcatctctttctagcaaggtagttagagtgagaaggcagtcttttacgtcgtagtcgccgatgtggcctagtagagaacgg	TATATTCTTAAATGGAGGAAGCTATGGAGGTCTGATTGTGGCCCATCTGGCTGGGTTGTA	13.8775	13.9362	13.9177	13.9792
Locus_4261_Transcrip	aggcctagagctttcactggcaaacccctagcagacttaacaacgattcaatcgacaataggctcagcgctcctacaagtgtacgcgagcgagagcgccgagtacttcacagccggcctgctggacggctacacggagcctgatgctgaactggaagtcgccatgtgcagaaatttcatagccaaccacggcgtacatacaatgctggacctcctctcagtgccggcgctggacaaggaggaggaatgtaagctgtatctggacaacatgaggcatttggccactaggggcgagaacttggatagcgttaatatgtttatagcactaacaggcctccaccacgccggcaagtcgatggctgaggaggtgaaacagatgcgcaacccactgatgcatccc…	GGTCGGTTCTTGTCGTCATCCAAAGAAATTATATTTAGTTCTAGATAGAGTAACAAGCAA	11.8698	11.8557	11.6142	11.7366
Locus_16011_Transcrip	cacttaaacatactaagatacatgttagacagcaacctcacgtttttaacgaacagcctagcccattcgtggggtcatcgaccttatgacaagaccatggtagcatgtcaaaatttcccactcttgctagcaaccatgggtgatggatttcacaactttcatcatgcttttccatgggattacagaggggcggagttaggtaataattgtattaatcatgtgacgaaatttatagatttctgtgcttataaagggtgggcttatgatctgaaggttgcttcggaaggca	TTATAGATTTCTGTGCTTATAAAGGGTGGGCTTATGATCTGAAGGTTGCTTCGGAAGGCA	12.7529	12.7105	12.4944	12.6039
Locus_28009_Transcrip	cggatatcaaggaacatgtttcaatggatgagccaactaaagcaggaccatggaaacacgaatatatagtacagaatatagtgttcttcctatattgctatatagctggcgtatatggagtttatcagtgttttacaaccgcaaaatggtggtctgttgtttatatgtttgtagtattcgtcacagggactttgggaattatagccggcgcccaccgcctctggtctcataaggcttacaaagcaaagaaaccgctggaaatcttccttatgctgtg	CCTCTGGTCTCATAAGGCTTACAAAGCAAAGAAACCGCTGGAAATCTTCCTTATGCTGTG	11.7508	11.5828	11.6795	11.6528
Locus_29324_Transcrip	tgaggaattacaacctatggttttagtatagaagtctgatgccactagtattgatctattatattactgcccctggtattttgataaaatttagtcatctcgtggttcacccctggcctttgccaccgacctgaccaaggatggtgatgcttccttcaagtcatacgcccatccgatactcgcgaagtaattcaacagtgttgtagtcaaattcat	AGGTCGGTGGCAAAGGCCAGGGGTGAACCACGAGATGACTAAATTTTATCAAAATACCAG	6.81693	6.98584	7.05799	7.30834
Locus_518_Transcrip	ttttttttttttaatgttgtgctacagcaatgtaattattatcaaacaattaaaaagaagaacaaattaagtatttgaataagctacatgatgtgtgaatagtttaataatgaaatgacattagtaaagatcatgtacgcattttaatgaaataaaattaattctaataataaattcaggcagactttctataaatagcctacaattgttcactttccgcttacatactgggtaaattgtttacccttctaattatcacaattctcttacacatcagtcgacaatacacgttgtataagcacatacgtatttacgagtacataaataactttcatcaaactataccaacacatgagcaatccgggggacagaccagctgacccattattttttatgctg…	CCGGATTGCTCATGTGTTGGTATAGTTTGATGAAAGTTATTTATGTACTCGTAAATACGT	14.6855	14.5981	14.6453	14.7326
51346	gcagaagactatcttgaataacaggaaatatttggtatggaactgaataagtggatcattggtgatgtcgctcaagtcaagcttggcgccttgtcttagcacatttgggtgtttcttcatcatcagccagccgacgtgcgagaacaagaagcctcggtttgcgtcatgtgggtctgctgtggtttccgaaaacttgtgatgcacgcggtggtcccgaacccactcgtatatagtgttctgaccagccgctgagtagcatatgatgagaatccattggagaggtagtttagctttgtatgagcgatgacaccagtaccggtgtgctcctcccgttactccaaaaccagccacctggccaacgaggtagccgaatattaaagtttgccatttgaatggttt…	AATGGATTCTCATCATATGCTACTCAGCGGCTGGTCAGAACACTATATACGAGTGGGTTC	9.41838	9.38909	10.7814	11.1033
Locus_23481_Transcrip	cacacaacgtgctttcaatatgcgttggtaactatttttcaaacatttattttgctgattgtgcatatagatatttgtaatgcatatattttatcacacaaagcttaaacagtacaaaactgcatttttctacttaaatatttaaataggaatgtaattgttttcaatattcgtcatggaacgggtagtccgggtggtatgtatctcccatcatgcagactcgtcccttgcactccaagctggctatttccttg	CACCCGGACTACCCGTTCCATGACGAATATTGAAAACAATTACATTCCTATTTAAATATT	12.5124	12.6795	13.0308	12.8113
114596	ttttttgtaaaattttgaataaacaaatagaaaagaatcagtcaactatcctatcagtgcatctcaagattcggtaaactgattaatagggtgaaattggtgaatcaaattattagtttagttttgagaagactcgacattaaggcatgttatgtcaataaaatctgcagctcactcgataagaagaatacataatcgggtttacctaatcgtcagcatttttaccaacccagtccttacattgaattcaaaattacttacataaacaaactgaaaatgtacgcttttacattaaaaaaaaaacatatgaaaaagctatgtaatgtaaaaatgtataagaaatgcgaattcaaatgatataactgtaatacctaatatcacgtgaaggttaaaaagaac…	CTGGGTTGGTAAAAATGCTGACGATTAGGTAAACCCGATTATGTATTCTTCTTATCGAGT	8.81303	8.92187	8.68035	8.41943
56798	attatttatactagtggtacgacaagcaagcccaaaggagtagtatggactcacagcatgctacagactcagatatccgccttacattcggcgtggcagtactcggccagcgatgtagtgctgcatacattgccgctgcaccacatacatgggcagctcaactctatgctcgcgtctttggcggccggagctagactgcgcatgctaccccaattcgtc	TTATACTAGTGGTACGACAAGCAAGCCCAAAGGAGTAGTATGGACTCACAGCATGCTACA	10.7627	10.6795	10.8277	10.8765
Locus_17805_Transcrip	aaagtaagcgcgttacaagtcgaatccgccatattggatcatccgagcatagctgatgtcgccatcttaggcatagaagatgaaagatatggcgaaattatctcagcagtcgtagttctaaaagaaaatacgaaattaactctagaagagctaaaagaagcggctggtaagaaattggcgccatatcaactccctagaaccatgttggttatcgatcagatgccgcgaaacgctatgggcaagttagataagaaggaaatacgtaaactcttttcgaaaaagttgacgttgaagtaggttcgttatgtttgcgttttgtctatggtcatgaaaatgtcttttattgaacttatggcgtttgaatgaggtcatatccatgaaggttttacgatggagttt…	CGTTGAAGTAGGTTCGTTATGTTTGCGTTTTGTCTATGGTCATGAAAATGTCTTTTATTG	10.4868	10.2819	10.2615	10.412
Locus_22250_Transcrip	ctgcgcctcttcatcttatctattcacaaaaatatcatataaattagctcatagcctctttttctttacatggtgtacgcataaaaactatatattcctatttcattgagtgatctatttgttcttcaccatggaaatgagtcttcgcagcgttagagttttcaaccggcttttgagaaaaccctttgggatcacagcttatagaaatgttacgggcactgctatcaaggaggaggtcaacgcagagttactgaacgtattcaaccgagatattagaaacggtggtgtagtaccagtattccgcagagccctactattcccgactcgcgtggcgttacaagatgagttcggtatctacacatacgcgggattgtaccaagctgcctccgcgctttcaca…	ATAGCGTGTTAACTGCACAGTTGTACCAACCAAATACTTCATTTTTGAAGCCCAAACCTG	9.17368	9.28309	9.88379	9.63617
Locus_28548_Transcrip	ttccgacatgccgaaacgttctaggagacgcatgcctgaaatctcctcccacttcaagaacagcgtcgcaggcagcggagccgacccagcacacataagcctcatacgattcccaagagtagtcctcacgtactccgcggtcttcgggtcggagaacattctctcatgatcagcgaccagcctggcatacatggcgggaactccgtggaagacggtgactttg	TACGTGAGGACTACTCTTGGGAATCGTATGAGGCTTATGTGTGCTGGGTCGGCTCCGCTG	8.85801	8.86573	9.46199	9.1472
Locus_11290_Transcrip	cagacatgtccacaattttcgaaagtgatcctgccgtatttgatgacacagaagaacacaatagaagagatactacagatagcaaaaaaacagatgtctgggaatgaaacaaaacctaagaagcgcgttaagaggtcacgatcggacagcgaggctatgggccaggcagactatttgttacaaaagaaagctagtatatcgtctaacagcatccctgtggagtttaatgtgatgtggtcccatgatactgggaagtgtgttgatgcttctcccacattgttccagtcaggcttcaacctttacgtggcggtgggcagccattctgggaaagtagttatatgcgatgccataacaggcactcttaacgctgaactggtcatgaacacgaggatagaagcc…	AATATGGAGGATCAACATCAGGGCTATGATCAAGAGTAAGGCGGTCTGCTGTAAGGGAAA	11.206	11.2363	11.3373	11.3471
Locus_14836_Transcrip	gctgaagtcgccggcgatatacattgtaggactgtggagaagggcatcaagatctggaaatatcagggtgcaaagggcaatgtattttcgtcaatctatgtaaagcaaatagacaagctgaaatggcaaatggtatttggttgccacgacaaaggcgtgtacagtctaatgatcaagaatttccagccaagtttgctttggaagacccaacttacctccccagtctactccaccccctgtggtttggatctcaggttcatattagctgcatcaagtaacggaaaactatgtgttcttgattcagataatggaattgtgttagaagaacacagtttaccaaacgaaacattttcttcaccagctgtgtatggtgactacatattcataggttgtaggaat	TGATCAAGAATTTCCAGCCAAGTTTGCTTTGGAAGACCCAACTTACCTCCCCAGTCTACT	13.246	13.1709	13.0609	13.1208
Locus_6601_Transcrip	aaaagacttacacacaggtgtttttgataagtcaaatcaaaacaaaatccaaattagtaaacattagctgcagtcatgttattgagagatcaaaggaactaatatattccccgatattatgttcggaagaattcgtaggcaaaattttgattcggtatccttgaattctccataaaactattgtttttagagggcattcatattagcaaataatcgcaaatgaaagtgaagcgcggttattacgatgttttcgtgaatacttgtgctaggtttccgtccaacgtcgccgtgagacactacgtcgatggcgtctacaagaattacatgtactcggaactgtatggggtgtgtgagtacatatcacagaagcttcagctgatgctctgtaataaaggagtc…	ACTTATGATCAAATAAAAGATAAAGACTTCTTTGCGTTGGGCGGGACGTCGTTCTTAGCT	7.79279	7.56415	8.1472	7.9629
Locus_17870_Transcrip	ggagccatccactccgtcgtgtttggaggtttcgcggcacgagagctaaggaccaggattgagcatgctgaaccaactgtgatcattgcagccagctgtggagtggagcctaacaaaattgtcagatataaagacatcctggacgaagctctctgccagtcagacttccagccgaacaactgcatcatcttccaacggcgccgagttctggagtgcaccttggagcctggacgtgatatcgactggaaagaggcgttagaagcagaccctgtgccctgcgtacctgtagaggccaatgaacccctgtatattctgtatacctcaggtaccacaagtgcccccaaaggtatccaaagaccttgtgggcacgcagctactctctgctggtcccttcgaaca…	TCTATTCTTTATGAGGGCAAGCCTGATAGAACACCAGACCCTGGACAGTATTTTAGAATC	13.2931	13.4084	13.8846	13.6744
42295	ccagcatggagatgatagcttcagggacgagaggcatgtagatcagcaccctggagccacgagtcacgcctagagaagccagcttaccagcaaggcgggatacctggtcttgaatctctgagtaagtgatcttgcggacggtgtcggtcaagggtgagtcgtgcactagcgccacctggtcgcccttgccgctggctacatgtcggtccaccgcattgtaacatactgacatctcgccgcctacccacct	TCGTGGCTCCAGGGTGCTGATCTACATGCCTCTCGTCCCTGAAGCTATCATCTCCATGCT	7.23601	7.23601	7.17243	6.85175
Locus_28122_Transcrip	cttggcaagcagacagtagacctggatgagatcttccggaccagaggacccaggaataagaccaggaaggattactctgccatgctccaaaaacgtaactacaccatctcagcagacacgacaaagaccctcagaccagaccggaagccggatgagatggaacttgaagaagcttgcagcagccgtcccaagaaggtgcctcgtcacctagagccga	AGATGGAACTTGAAGAAGCTTGCAGCAGCCGTCCCAAGAAGGTGCCTCGTCACCTAGAGC	11.4252	11.4793	11.4628	11.329
Locus_16635_Transcrip	aggctggggtactgcccaacctcatgtggatcatggaccgggtcttcaagttcaccaacttcggcatcgtcagcgtgttgcatgaagacttctttatacaagcgggcaagtcgaaacgcgagcaatctttagaggacctgaggcagcacattcacaagtactacataccgctggcgaggcagttcatcgtgctgttcccggaaggtggattcttgcacaagaggagggaagtcagtcagaggtttgcagaaaagaacaacctgccgaaatt	TGACTTCCCTCCTCTTGTGCAAGAATCCACCTTCCGGGAACAGCACGATGAACTGCCTCG	10.2877	10.2198	10.2015	10.3387
Locus_16708_Transcrip	cggctatgaagaaggtatggaggatcaggtatctaagattgtcttgcctaacgattctagctaagtgtgggccgctgcctttggtagggaatcggcccgtgcggtaaaattcttctaacatctggtccttttcgacgaacctgtcgtatagccattgggtcatgccttcagtgtctgctggtacctcactactagggtacagcctatagtgcagatgagtggtgcacgcaggtctgatgccgcacaccacatcctgaagatgcagaggaacccggtcaggataggcgatggtgacgtctaggatccattcgatgctgtccccgactttggattcagcgatcagattagagttgctctggttgaagttgttatcttttttcgaatcctctttggaagtgc…	AATGGCTATACGACAGGTTCGTCGAAAAGGACCAGATGTTAGAAGAATTTTACCGCACGG	14.448	14.4624	14.579	14.6923
Locus_6829_Transcrip	cgagcaatgagttgatgctgcgtttctacagctacttcaaacaagccacagaaggtccgtgtgataagcctaagcctggtttctgggatgtagtcaacagagcaaaatgggaatcatggaacaaattaggcaatatgacaaaggacgaggcgatgaaggcatacgtcgacgaattacataagatagtagaaacgatgtcatacaactcagatgtggcttcgtttctgtcggtggacgatgaggacccgaacttcccg	ATCACACGGACCTTCTGTGGCTTGTTTGAAGTAGCTGTAGAAACGCAGCATCAACTCATT	11.8736	11.8557	11.4805	11.3954
Locus_11475_Transcrip	tttagttttaagtccaagcctcttgtatcgagacattcctttatatctattgtagaaatttttcttttatcaaaacattcattattttccagttttgtttcatctccagaatgataactccgttcttcatcactttctagtttaatttcagtatacagtgattgtgttattacattcggttcatttccattgagattatttacagcattgtct	CACTGTATACTGAAATTAAACTAGAAAGTGATGAAGAACGGAGTTATCATTCTGGAGATG	12.345	12.4987	12.1373	12.1139
103492	aggaacgcagcgcggactggtccattgaggctctgctgaagaagtggggactgaagggagctctgctggacttggattctctgagtgagagctcaggtgtggactacaggtcactagttggcgaccgatctttgcatttacttgaaatagttgcagtttaaggttatggccagcacagcgagagcagctcgcctgtacgtaggcaatctgccctggactgtaggtcatcgacagctcaaagagtactttgcacagtttggaccaatacagagtgctagagtagtgtttgaccgctcaacaggtctcagcaagggctacgggttcattgagtttgtgagtccctctgctgctgctgatgctactaacaagcaagtacacactttagaaggattgaacttg…	TTGGCTGCTGATGATGAGATAAGGAAAATTCTGGAAGGTGCTACATAGATTAAGTAATGT	14.8037	14.7847	14.2307	14.3321
Locus_11470_Transcrip	ttcatagatattcttattttcaatttaattacgattgaaacattattattttattatgtcggaaagtacttaccaattggtttgtaattctaataattctatttgtacaatattgtattgtttacattggccaaaatatcgctagaatacattttgtattacatttgatacccattccattatgatatctacaatatatgtatatcctatccatgctttttgtattccataacttatattaatactccttgatgtgaatttcattataatttttaagaaaaat	TTTGATACCCATTCCATTATGATATCTACAATATATGTATATCCTATCCATGCTTTTTGT	11.367	11.3526	12.4206	12.3114
[truncated: 26,551 more rows]
